# Supplementary material for: Transcriptome analysis of rice root responses to potassium deficiency
Source: BMC Plant Biol. 2012 Sep 10;12:161. doi: 10.1186/1471-2229-12-161 (PMC3489729; doi:10.1186/1471-2229-12-161)
Supplement: Additional file 3 — All genes showing transcriptional changes during K+-deficiency. [file 1471-2229-12-161-S3.xls]

## Sheet: 1.2 fold
Probe set	CK-6 h-rep1	CK-6 h-rep1 call	CK-6 h-rep2	CK-6 h-rep2 call	CK-6 h-rep3	CK-6 h-rep3 call	LK-6 h-rep1	LK-6 h-rep1 call	LK-6 h-rep2	LK-6 h-rep2 call	LK-6 h-rep3	LK-6 h-rep3 call	CK-6 h ave	LK-6 h ave	6 h FC		CK-3 d-rep1	CK-3 d-rep1 call	CK-3 d-rep2	CK-3 d-rep2 call	CK-3 d-rep3	CK-3 d-rep3 call	LK-3 d-rep1	LK-3 d-rep1 call	LK-3 d-rep2	LK-3 d-rep2 call	LK-3 d-rep3	LK-3 d-rep3 call	CK-3 d ave	LK-3 d ave	3 d FC		CK-5 d-rep1	CK-5 d-rep1 call	CK-5 d-rep2	CK-5 d-rep2 call	CK-5 d-rep3	CK-5 d-rep3 call	LK-5 d-rep1	LK-5 d-rep1 call	LK-5 d-rep2	LK-5 d-rep2 call	LK-5 d-rep3	LK-5 d-rep3 call	CK-5 d ave	LK-5 d ave	5 d FC		Target Description
Os.1000.1.S1_at	1240.72	P	932.57	P	788.96	P	970.95	P	939.43	P	1058.69	P	987.417	989.69	1.0023		514.12	P	544.27	P	487.51	P	1466	P	1186.02	P	1295.28	P	515.3	1315.77	2.5534		802.95	P	842.64	P	653.91	P	1656.77	P	1842.47	P	1735.37	P	766.5	1744.87	2.27641		gb:AY071920.1 /DB_XREF=gi:18250363 /TID=Os.1000.1 /CNT=10 /FEA=FLmRNA /TIER=FL /STK=5 /UG=Os.1000 /DEF=Oryza sativa isoflavone reductase-like protein mRNA, complete cds. /PROD=isoflavone reductase-like protein /FL=gb:AK109339.2 gb:AY071920.1 gb:AK102701.1
Os.10025.1.S1_a_at	122.43	P	143.64	P	114.7	P	133.79	P	153.6	P	138.53	P	126.923	141.973	1.11858		82.68	P	91.63	P	91.65	P	126.59	P	111.74	P	113.78	P	88.6533	117.37	1.32392		105.34	P	117.38	P	93.9	P	116.51	P	121.23	P	118.11	P	105.54	118.617	1.1239		gb:AK063967.1 /DB_XREF=gi:32973985 /TID=Os.10025.1 /CNT=14 /FEA=FLmRNA /TIER=FL /STK=4 /UG=Os.10025 /UG_TITLE=Phytoene synthase mRNA, partial cds /DEF=Oryza sativa (japonica cultivar-group) cDNA clone:001-124-A11, full insert sequence. /FL=gb:AK063967.1 /
Os.10027.1.S1_at	3479.36	P	3391.91	P	3311.29	P	3129.35	P	3626.67	P	3197.37	P	3394.19	3317.8	-1.02302		2652.19	P	3006.58	P	2803.58	P	2392.39	P	2377.79	P	2451.27	P	2820.78	2407.15	-1.17184		3181.98	P	3259.55	P	3030.04	P	2365.28	P	2315.64	P	2295.33	P	3157.19	2325.42	-1.35769		gb:AK073177.1 /DB_XREF=gi:32983200 /TID=Os.10027.1 /CNT=3 /FEA=FLmRNA /TIER=FL /STK=1 /UG=Os.10027 /UG_TITLE=(japonica cultivar-group) cDNA clone:J033004M16, full insert sequence /DEF=Oryza sativa (japonica cultivar-group) cDNA clone:J033004M16, full inse
Os.10028.1.S1_x_at	554.32	P	533.36	P	466.78	P	508.53	P	573.73	P	485.78	P	518.153	522.68	1.00874		461.6	P	559.78	P	590.12	P	489.48	P	439.23	P	524.17	P	537.167	484.293	-1.10918		571.16	P	596.04	P	567.45	P	449	P	447.22	P	429.59	P	578.217	441.937	-1.30837		gb:AK100139.1 /DB_XREF=gi:32985348 /TID=Os.10028.1 /CNT=2 /FEA=FLmRNA /TIER=FL /STK=1 /UG=Os.10028 /UG_TITLE=(japonica cultivar-group) cDNA clone:J023010N14, full insert sequence /DEF=Oryza sativa (japonica cultivar-group) cDNA clone:J023010N14, full inse
Os.10029.1.S1_at	828.9	P	1211.94	P	893.02	P	1053.77	P	1056.92	P	1121.91	P	977.953	1077.53	1.10182		1137.49	P	1454.02	P	1473.18	P	1913.5	P	1553.48	P	1708.09	P	1354.9	1725.02	1.27318		1523.17	P	1540.18	P	1300.13	P	1677	P	1730.49	P	1766.01	P	1454.49	1724.5	1.18564		gb:AK102122.1 /DB_XREF=gi:32987331 /TID=Os.10029.1 /CNT=6 /FEA=FLmRNA /TIER=FL /STK=3 /UG=Os.10029 /UG_TITLE=(japonica cultivar-group) cDNA clone:J033084O03, full insert sequence /DEF=Oryza sativa (japonica cultivar-group) cDNA clone:J033084O03, full inse
Os.10034.1.S1_at	1132.74	P	1192.74	P	1181.07	P	1079.68	P	1264.39	P	1254.36	P	1168.85	1199.48	1.0262		1135.15	P	1321.57	P	1363.82	P	1185.42	P	1222.66	P	1200.53	P	1273.51	1202.87	-1.05873		1366.65	P	1345.69	P	1271.44	P	1006.1	P	1084.84	P	1088.51	P	1327.93	1059.82	-1.25298		gb:AF187062.1 /DB_XREF=gi:6683810 /GEN=ura6 /TID=Os.10034.1 /CNT=16 /FEA=FLmRNA /TIER=FL /STK=1 /UG=Os.10034 /DEF=Oryza sativa UMPCMP kinase a (ura6) mRNA, complete cds. /PROD=UMPCMP kinase a /FL=gb:AF187063.1 gb:AF187062.1 gb:AK072973.1 /REP_ORG=O. sativ
Os.1005.1.S1_at	648.71	P	752.98	P	882.09	P	712.45	P	674.92	P	589.13	P	761.26	658.833	-1.15547		697.14	P	653.67	P	639.53	P	580.72	P	608.57	P	544.39	P	663.447	577.893	-1.14804		792.17	P	729.42	P	728.13	P	520.03	P	568.28	P	500.6	P	749.907	529.637	-1.41589		gb:AF367205.1 /DB_XREF=gi:17225988 /TID=Os.1005.1 /CNT=36 /FEA=FLmRNA /TIER=FL+Stack /STK=9 /UG=Os.1005 /DEF=Oryza sativa 1-deoxy-D-xylulose 5-phosphate reductoisomerase precursor, mRNA, complete cds; nuclear gene for plastid product. /PROD=1-deoxy-D-xylu
Os.10058.1.S1_at	348.12	P	513.51	P	668.09	P	405.43	P	577.44	P	663.27	P	509.907	548.713	1.07611		466.48	P	480.29	P	515.93	P	614.99	P	842.46	P	862.87	P	487.567	773.44	1.58633		372.67	P	304.27	P	518.77	P	538.4	P	690.85	P	720.13	P	398.57	649.793	1.63031		gb:AK067214.1 /DB_XREF=gi:32977232 /TID=Os.10058.1 /CNT=10 /FEA=FLmRNA /TIER=FL /STK=0 /UG=Os.10058 /UG_TITLE=(japonica cultivar-group) cDNA clone:J013126K19, full insert sequence /DEF=Oryza sativa (japonica cultivar-group) cDNA clone:J013097O18, full ins
Os.10061.1.S1_at	284.22	P	321.29	P	404.67	P	291.98	P	348.19	P	476.96	P	336.727	372.377	1.10587		355.72	P	473.56	P	619.16	P	489.52	P	665.93	P	703.39	P	482.813	619.613	1.28334		407.73	P	340.95	P	465.06	P	464.41	P	570.04	P	636.71	P	404.58	557.053	1.37687		gb:AY062210.1 /DB_XREF=gi:25989333 /GEN=GIGR2 /TID=Os.10061.1 /CNT=19 /FEA=FLmRNA /TIER=FL /STK=1 /UG=Os.10061 /DEF=Oryza sativa chitin-inducible gibberellin-responsive protein (GIGR2) mRNA, complete cds. /PROD=chitin-inducible gibberellin-responsive prot
Os.10078.1.S1_at	229.72	P	240.87	P	182.87	P	238.59	P	305.65	P	285.32	P	217.82	276.52	1.26949		201.71	P	219.33	P	196.51	P	209.52	P	220.45	P	228.96	P	205.85	219.643	1.06701		223.47	P	219.17	P	226.56	P	344.38	P	297.25	P	293.94	P	223.067	311.857	1.39804		gb:AK101825.1 /DB_XREF=gi:32987034 /TID=Os.10078.1 /CNT=14 /FEA=FLmRNA /TIER=FL /STK=0 /UG=Os.10078 /UG_TITLE=(japonica cultivar-group) cDNA clone:001-124-A12, full insert sequence /DEF=Oryza sativa (japonica cultivar-group) cDNA clone:J033068A08, full in
Os.10091.1.S1_at	148.53	P	222.19	P	299.15	P	182.5	P	290.58	P	375.14	P	223.29	282.74	1.26625		350.77	P	369.61	P	456.87	P	565.02	P	709.79	P	795.66	P	392.417	690.157	1.75873		259.81	P	182.97	P	334.71	P	316.41	P	428.66	P	503.07	P	259.163	416.047	1.60535		gb:AK061293.1 /DB_XREF=gi:32971311 /TID=Os.10091.1 /CNT=8 /FEA=FLmRNA /TIER=FL /STK=1 /UG=Os.10091 /UG_TITLE=(japonica cultivar-group) cDNA clone:006-301-B04, full insert sequence /DEF=Oryza sativa (japonica cultivar-group) cDNA clone:006-301-B04, full in
Os.10109.1.S1_at	1831.73	P	1887.55	P	1845.78	P	1603.75	P	1946.2	P	1848.76	P	1855.02	1799.57	-1.03081		2160.02	P	1898.58	P	2104.47	P	1728.41	P	1702.34	P	1715.08	P	2054.36	1715.28	-1.19768		1984.42	P	2072.48	P	2036.52	P	1598.73	P	1718.5	P	1672.39	P	2031.14	1663.21	-1.22122		gb:AK068213.1 /DB_XREF=gi:32978231 /TID=Os.10109.1 /CNT=33 /FEA=FLmRNA /TIER=FL /STK=5 /UG=Os.10109 /UG_TITLE=(japonica cultivar-group) cDNA clone:J013149K13, full insert sequence /DEF=Oryza sativa (japonica cultivar-group) cDNA clone:J013149K13, full ins
Os.10113.1.S1_at	154.79	P	135.42	P	115.42	P	129.07	P	134	P	138.48	P	135.21	133.85	-1.01016		62.71	P	60.34	P	47.51	P	87.67	P	74.83	P	101.26	P	56.8533	87.92	1.54644		58.46	P	70.08	P	62.77	P	174.79	P	166.42	P	138.9	P	63.77	160.037	2.50959		gb:AK064774.1 /DB_XREF=gi:32974792 /TID=Os.10113.1 /CNT=201 /FEA=FLmRNA /TIER=FL+Stack /STK=37 /UG=Os.10113 /UG_TITLE=(japonica cultivar-group) cDNA clone:J013049F20, full insert sequence /DEF=Oryza sativa (japonica cultivar-group) cDNA clone:J013000A23,
Os.10126.1.S1_at	1254.06	P	1640.69	P	1688.14	P	1398.88	P	1700.82	P	1669.93	P	1527.63	1589.88	1.04075		1382.78	P	1367.79	P	1243.54	P	1860.45	P	1833.75	P	2000.5	P	1331.37	1898.23	1.42577		1368.9	P	1191.22	P	1581.91	P	1417.77	P	1492.23	P	1357.7	P	1380.68	1422.57	1.03034		gb:BI806177 /DB_XREF=gi:15853381 /DB_XREF=S058G03 /CLONE=S058G03 /TID=Os.10126.1 /CNT=7 /FEA=EST /TIER=ConsEnd /STK=0 /UG=Os.10126 /UG_TITLE=Transcribed sequence with weak similarity to protein ref:NP_189542.1 (A.thaliana) unknown protein (Arabidopsis tha
Os.10128.1.S1_at	606.62	P	584.68	P	541.1	P	514.58	P	548.38	P	486.9	P	577.467	516.62	-1.11778		395.42	P	431.71	P	417.72	P	609.78	P	588.58	P	694.69	P	414.95	631.017	1.52071		401.95	P	404	P	426.99	P	841.68	P	856.79	P	862.68	P	410.98	853.717	2.07727		gb:AK101517.1 /DB_XREF=gi:32986726 /TID=Os.10128.1 /CNT=36 /FEA=FLmRNA /TIER=FL+Stack /STK=11 /UG=Os.10128 /UG_TITLE=(japonica cultivar-group) cDNA clone:002-145-B12, full insert sequence /DEF=Oryza sativa (japonica cultivar-group) cDNA clone:J033046H09,
Os.10131.1.S1_a_at	423.43	P	427.06	P	473.75	P	479.8	P	507.87	P	523.41	P	441.413	503.693	1.14109		412	P	459.8	P	472.16	P	663.45	P	799.95	P	858.79	P	447.987	774.063	1.72787		486.57	P	413.23	P	472.64	P	876.09	P	807.93	P	772.84	P	457.48	818.953	1.79014		gb:AB087745.1 /DB_XREF=gi:21715989 /GEN=OsUGE-1 /TID=Os.10131.1 /CNT=91 /FEA=FLmRNA /TIER=FL+Stack /STK=13 /UG=Os.10131 /DEF=Oryza sativa (japonica cultivar-group) OsUGE-1 mRNA for UDP-glucose 4-epimerase, complete cds. /PROD=UDP-glucose 4-epimerase /FL=g
Os.10136.1.S1_at	108.5	P	73.59	P	69.86	P	101.04	P	104.41	P	126.46	P	83.9833	110.637	1.31736		235.05	P	204.01	P	146.94	P	282.62	P	195.6	P	253.08	P	195.333	243.767	1.24795		227.3	P	255.04	P	207.78	P	350.93	P	402.35	P	311.55	P	230.04	354.943	1.54296		gb:AF093635.1 /DB_XREF=gi:3885893 /GEN=PSI-H /TID=Os.10136.1 /CNT=47 /FEA=FLmRNA /TIER=FL+Stack /STK=7 /UG=Os.10136 /DEF=Oryza sativa photosystem-1 H subunit GOS5 (PSI-H) mRNA, complete cds. /PROD=photosystem-1 H subunit GOS5 /FL=gb:AK060254.1 gb:AF093635
Os.10141.1.S1_at	453.66	P	415.96	P	402.33	P	509.74	P	578.52	P	521.21	P	423.983	536.49	1.26536		365.13	P	396.67	P	327.63	P	579.25	P	495.01	P	486.32	P	363.143	520.193	1.43247		440.5	P	434.37	P	407.49	P	553.72	P	498.88	P	491.68	P	427.453	514.76	1.20425		gb:AK067853.1 /DB_XREF=gi:32977871 /TID=Os.10141.1 /CNT=10 /FEA=FLmRNA /TIER=FL /STK=0 /UG=Os.10141 /UG_TITLE=(japonica cultivar-group) cDNA clone:J013122O17, full insert sequence /DEF=Oryza sativa (japonica cultivar-group) cDNA clone:J013122O17, full ins
Os.10150.1.S1_at	257.37	P	230.29	P	222.18	P	300.09	P	274.96	P	246.64	P	236.613	273.897	1.15757		270.14	P	273.2	P	254.98	P	442.58	P	393.66	P	515.14	P	266.107	450.46	1.69278		253.78	P	252.61	P	311.85	P	643.41	P	605.1	P	559.14	P	272.747	602.55	2.20919		gb:CB674575 /DB_XREF=gi:29678300 /DB_XREF=OSJNEe09K23.r /CLONE=OSJNEe09K23 /TID=Os.10150.1 /CNT=76 /FEA=FLmRNA /TIER=Stack /STK=18 /UG=Os.10150 /UG_TITLE=(japonica cultivar-group) cDNA clone:001-205-E04, full insert sequence /FL=gb:AK105963.1 gb:AK120579.
Os.10174.1.S1_at	944.97	P	798.01	P	814.5	P	709.68	P	797.37	P	721.62	P	852.493	742.89	-1.14754		859.98	P	1022.41	P	975.86	P	1062.32	P	1096.86	P	902.43	P	952.75	1020.54	1.07115		1174.15	P	1124.55	P	1050.12	P	1468.49	P	1410.06	P	1559.61	P	1116.27	1479.39	1.32529		gb:AK111626.1 /DB_XREF=gi:37988289 /TID=Os.10174.1 /CNT=8 /FEA=FLmRNA /TIER=FL /STK=2 /UG=Os.10174 /UG_TITLE=(japonica cultivar-group) cDNA clone:J013113N19, full insert sequence /DEF=Oryza sativa (japonica cultivar-group) cDNA clone:J013113N19, full inse
Os.10176.1.S1_at	2563.85	P	2519.98	P	2419.01	P	2485.59	P	2622.99	P	2469.73	P	2500.95	2526.1	1.01006		2152.5	P	2471.04	P	2432.79	P	2297.86	P	2031.76	P	2155.32	P	2352.11	2161.65	-1.08811		2630.19	P	2564.27	P	2478.48	P	2026.84	P	2158.05	P	1973.96	P	2557.65	2052.95	-1.24584		gb:AK072356.1 /DB_XREF=gi:32982379 /TID=Os.10176.1 /CNT=30 /FEA=FLmRNA /TIER=FL+Stack /STK=8 /UG=Os.10176 /UG_TITLE=(japonica cultivar-group) cDNA clone:J023059I02, full insert sequence /DEF=Oryza sativa (japonica cultivar-group) cDNA clone:J023059I02, fu
Os.10178.2.S1_a_at	4083.98	P	3947.68	P	3811.95	P	3784.21	P	4055.56	P	3872.81	P	3947.87	3904.19	-1.01119		3501.06	P	3734.91	P	3653.1	P	3673.93	P	3466.93	P	3442.65	P	3629.69	3527.84	-1.02887		3949.35	P	4129.64	P	3795.61	P	3189.55	P	3380	P	3192.05	P	3958.2	3253.87	-1.21646		gb:AK071976.1 /DB_XREF=gi:32981999 /TID=Os.10178.2 /CNT=51 /FEA=FLmRNA /TIER=FL+Stack /STK=8 /UG=Os.10178 /UG_TITLE=(japonica cultivar-group) cDNA clone:J033042D15, full insert sequence /DEF=Oryza sativa (japonica cultivar-group) cDNA clone:J013085H01, fu
Os.10179.1.S1_at	1045.95	P	1008.42	P	937.27	P	964.59	P	1131.05	P	998.5	P	997.213	1031.38	1.03426		941.14	P	984.58	P	894.45	P	714.6	P	680.23	P	766.13	P	940.057	720.32	-1.30505		1088.54	P	1068.79	P	1032.31	P	582.13	P	648.09	P	616.79	P	1063.21	615.67	-1.72692		gb:AK065197.1 /DB_XREF=gi:32975215 /TID=Os.10179.1 /CNT=16 /FEA=FLmRNA /TIER=FL /STK=0 /UG=Os.10179 /UG_TITLE=(japonica cultivar-group) ESTs AU082174(S13676),AU032395(R3986) correspond to a region of the predicted gene.~Similar to Arabidopsis thaliana hyp
Os.10183.1.S2_at	2825.1	P	2769.23	P	2689.24	P	2656.38	P	2907.65	P	2751.97	P	2761.19	2772	1.00391		2591.51	P	2635.49	P	2572.55	P	2519.91	P	2328.7	P	2375.19	P	2599.85	2407.93	-1.0797		2861.64	P	2775.76	P	2677.31	P	2164.72	P	2410.12	P	2224.12	P	2771.57	2266.32	-1.22294		gb:AK100188.1 /DB_XREF=gi:32985397 /TID=Os.10183.1 /CNT=40 /FEA=FLmRNA /TIER=FL /STK=1 /UG=Os.10183 /UG_TITLE=Subsp. japonica RSW1-like cellulose synthase catalytic subunit mRNA, partial cds /DEF=Oryza sativa (japonica cultivar-group) cDNA clone:J023034D2
Os.10214.1.S1_at	1672.54	P	1329.22	P	1279.38	P	1342.91	P	1373.07	P	1314.2	P	1427.05	1343.39	-1.06227		1150.46	P	1430.81	P	1434.56	P	1424.92	P	1193.08	P	1437.96	P	1338.61	1351.99	1.00999		1427.23	P	1279.29	P	1333.19	P	1839.65	P	1764.44	P	1708.86	P	1346.57	1770.98	1.31518		gb:AK070795.1 /DB_XREF=gi:32980818 /TID=Os.10214.1 /CNT=2 /FEA=FLmRNA /TIER=FL /STK=1 /UG=Os.10214 /UG_TITLE=(japonica cultivar-group) cDNA clone:J023064M05, full insert sequence /DEF=Oryza sativa (japonica cultivar-group) cDNA clone:J023064M05, full inse
Os.10226.1.A1_at	121.44	P	126.76	P	123.73	P	131.09	P	143.46	P	133.78	P	123.977	136.11	1.09787		104.41	P	108.37	P	113.66	P	104.16	P	105.52	P	112.68	P	108.813	107.453	-1.01266		129.66	P	147.33	P	136.11	P	118.57	P	110.43	P	105.79	P	137.7	111.597	-1.23391		gb:CB676944 /DB_XREF=gi:29680669 /DB_XREF=OSJNEe13H21.r /CLONE=OSJNEe13H21 /TID=Os.10226.1 /CNT=2 /FEA=EST /TIER=ConsEnd /STK=1 /UG=Os.10226 /UG_TITLE=Transcribed sequences /REP_ORG=O. sativa
Os.10227.1.S1_at	382.66	P	406.81	P	358.08	P	400.04	P	410.01	P	378.32	P	382.517	396.123	1.03557		341.52	P	335.07	P	303.35	P	302.92	P	321.02	P	310.29	P	326.647	311.41	-1.04893		404.68	P	399.42	P	390.81	P	345	P	320.38	P	299.79	P	398.303	321.723	-1.23803		gb:AU081283 /DB_XREF=gi:6431631 /DB_XREF=AU081283 /CLONE=E1407_4Z /TID=Os.10227.1 /CNT=6 /FEA=mRNA /TIER=ConsEnd /STK=1 /UG=Os.10227 /UG_TITLE=(japonica cultivar-group) P0046E05.30 (P0046E05.30), mRNA /REP_ORG=O. sativa
Os.10234.1.S1_at	1244.61	P	1280.54	P	1155.51	P	1227.09	P	1207.72	P	1180.16	P	1226.89	1204.99	-1.01817		1164.44	P	1210.84	P	1258.71	P	1113.31	P	1080.05	P	1062.68	P	1211.33	1085.35	-1.11608		1239.87	P	1222.95	P	1178.56	P	1028.75	P	1016.92	P	990.67	P	1213.79	1012.11	-1.19927		gb:AK111786.1 /DB_XREF=gi:37988449 /TID=Os.10234.1 /CNT=13 /FEA=FLmRNA /TIER=FL /STK=0 /UG=Os.10234 /UG_TITLE=(japonica cultivar-group) cDNA clone:001-028-E03, full insert sequence /DEF=Oryza sativa (japonica cultivar-group) cDNA clone:J023097O22, full in
Os.10244.1.S1_s_at	730.71	P	568.72	P	540.71	P	534.4	P	541.06	P	411.64	P	613.38	495.7	-1.2374		751	P	691.04	P	676.46	P	519.64	P	294.16	P	417.42	P	706.167	410.407	-1.72065		622.09	P	640.02	P	637.35	P	491.7	P	426.87	P	352.7	P	633.153	423.757	-1.49414		gb:BI810947 /DB_XREF=gi:15858149 /DB_XREF=K011H12 /CLONE=K011H12 /TID=Os.10244.1 /CNT=3 /FEA=EST /TIER=ConsEnd /STK=0 /UG=Os.10244 /UG_TITLE=Transcribed sequence with weak similarity to protein ref:NP_191950.1 (A.thaliana) putative protein (Arabidopsis th
Os.10272.1.S1_at	1626.3	P	1487.14	P	1337.89	P	1479.08	P	1402.61	P	1494.81	P	1483.78	1458.83	-1.0171		1444.46	P	1619.72	P	1518.65	P	1467.09	P	1305.27	P	1335.61	P	1527.61	1369.32	-1.11559		1556.36	P	1582.83	P	1495.19	P	1300.58	P	1250.7	P	1131.17	P	1544.79	1227.48	-1.2585		gb:AK066375.1 /DB_XREF=gi:32976393 /TID=Os.10272.1 /CNT=20 /FEA=FLmRNA /TIER=FL /STK=1 /UG=Os.10272 /UG_TITLE=(japonica cultivar-group) cDNA clone:J013064L19, full insert sequence /DEF=Oryza sativa (japonica cultivar-group) cDNA clone:J013064L19, full ins
Os.10275.1.S1_at	129.08	P	129.99	P	109.43	P	140.54	P	157.79	P	153.26	P	122.833	150.53	1.22548		311.34	P	234.69	P	200.47	P	424.82	P	272.67	P	375.12	P	248.833	357.537	1.43685		314	P	358.44	P	311.66	P	449.15	P	461.7	P	389.31	P	328.033	433.387	1.32117		gb:AK098873.1 /DB_XREF=gi:32984082 /TID=Os.10275.1 /CNT=71 /FEA=FLmRNA /TIER=FL+Stack /STK=12 /UG=Os.10275 /UG_TITLE=(japonica cultivar-group) cDNA clone:J013001C18, full insert sequence /DEF=Oryza sativa (japonica cultivar-group) cDNA clone:J013001C18, f
Os.10279.1.S1_at	626.78	P	690.95	P	661.39	P	710.37	P	734.55	P	664.03	P	659.707	702.983	1.0656		771.5	P	954.79	P	1037.79	P	1078.55	P	988.18	P	1036.18	P	921.36	1034.3	1.12258		926.77	P	859.13	P	863.35	P	1306.91	P	1317.39	P	1362.17	P	883.083	1328.82	1.50475		gb:AK071410.1 /DB_XREF=gi:32981433 /TID=Os.10279.1 /CNT=23 /FEA=FLmRNA /TIER=FL+Stack /STK=7 /UG=Os.10279 /UG_TITLE=(japonica cultivar-group) putative uricase (P0423B08.30), mRNA /DEF=Oryza sativa (japonica cultivar-group) cDNA clone:J023089L18, full inse
Os.10281.1.S1_at	492.07	P	451.27	P	458.82	P	448.97	P	520.22	P	476.3	P	467.387	481.83	1.0309		350.33	P	372.59	P	368.66	P	590.33	P	519.5	P	588.75	P	363.86	566.193	1.55607		417.44	P	403.55	P	399.52	P	646.06	P	640.71	P	619.49	P	406.837	635.42	1.56186		gb:AK069796.1 /DB_XREF=gi:32979820 /TID=Os.10281.1 /CNT=31 /FEA=FLmRNA /TIER=FL /STK=1 /UG=Os.10281 /UG_TITLE=Putative sulphate transporter (Sultr4-1) mRNA, complete cds /DEF=Oryza sativa (japonica cultivar-group) cDNA clone:J023028K03, full insert sequen
Os.10285.1.S1_at	1432.17	P	1278.08	P	1259.63	P	1106.83	P	1062.02	P	938.67	P	1323.29	1035.84	-1.27751		1487.07	P	1367.64	P	1323.16	P	992.7	P	811.91	P	957.62	P	1392.62	920.743	-1.5125		1254.32	P	1291.4	P	1363.54	P	779.28	P	647.56	P	614	P	1303.09	680.28	-1.91552		gb:AK106760.1 /DB_XREF=gi:32991969 /TID=Os.10285.1 /CNT=7 /FEA=FLmRNA /TIER=FL /STK=1 /UG=Os.10285 /UG_TITLE=(japonica cultivar-group) cDNA clone:002-115-D11, full insert sequence /DEF=Oryza sativa (japonica cultivar-group) cDNA clone:002-115-D11, full in
Os.10287.1.S1_at	627.26	P	703.24	P	599.15	P	623.23	P	646.53	P	596.87	P	643.217	622.21	-1.03376		769.3	P	766.73	P	806.57	P	652.88	P	601.84	P	669.96	P	780.867	641.56	-1.21714		788.36	P	750.83	P	841.4	P	735.28	P	700.74	P	680.72	P	793.53	705.58	-1.12465		gb:AK107894.1 /DB_XREF=gi:32993103 /TID=Os.10287.1 /CNT=8 /FEA=FLmRNA /TIER=FL /STK=1 /UG=Os.10287 /UG_TITLE=(japonica cultivar-group) putative peroxidase (P0446F04.23), mRNA /DEF=Oryza sativa (japonica cultivar-group) cDNA clone:002-134-E12, full insert
Os.10293.1.S1_at	952.01	P	863.04	P	853.15	P	824.57	P	825.17	P	710.93	P	889.4	786.89	-1.13027		749.47	P	780.01	P	650.71	P	539.79	P	468.16	P	522.11	P	726.73	510.02	-1.4249		720	P	686.25	P	657.2	P	615.42	P	543.27	P	493.53	P	687.817	550.74	-1.2489		gb:AK109360.2 /DB_XREF=gi:42821677 /TID=Os.10293.1 /CNT=39 /FEA=FLmRNA /TIER=FL /STK=1 /UG=Os.10293 /UG_TITLE=(japonica cultivar-group) EREBP(Ethylene-responsive element-binding protein)-like protein~contains ESTs AU173302(R2073),D24504(R2073) (B1056G08.2
Os.10305.1.S1_at	1704.13	P	1680.82	P	1457.21	P	1736.87	P	1596.57	P	1787.78	P	1614.05	1707.07	1.05763		1605.74	P	1379.68	P	1229.36	P	1974.42	P	1646.98	P	1854.39	P	1404.93	1825.26	1.29919		1519.94	P	1540.15	P	1622.19	P	1993.31	P	2066.99	P	1887.38	P	1560.76	1982.56	1.27025		gb:AK072408.1 /DB_XREF=gi:32982431 /TID=Os.10305.1 /CNT=16 /FEA=FLmRNA /TIER=FL /STK=1 /UG=Os.10305 /UG_TITLE=(japonica cultivar-group) cDNA clone:J023083H19, full insert sequence /DEF=Oryza sativa (japonica cultivar-group) cDNA clone:J023083H19, full ins
Os.10310.1.S1_at	1018.82	P	792.63	P	909.13	P	935.03	P	960.49	P	840.52	P	906.86	912.013	1.00568		753.75	P	642.98	P	530.16	P	554.51	P	477.97	P	496.02	P	642.297	509.5	-1.26064		640.79	P	647.15	P	650.6	P	406.35	P	371.33	P	322.73	P	646.18	366.803	-1.76165		gb:AK064825.1 /DB_XREF=gi:32974843 /TID=Os.10310.1 /CNT=9 /FEA=FLmRNA /TIER=FL /STK=3 /UG=Os.10310 /UG_TITLE=(japonica cultivar-group) putative peptidylprolyl isomerase (OSJNBb0049O23.7), mRNA /DEF=Oryza sativa (japonica cultivar-group) cDNA clone:J013000
Os.10322.1.S1_s_at	1548.78	P	1717.13	P	1987.37	P	1564.97	P	1978.67	P	2069.32	P	1751.09	1870.99	1.06847		1842.71	P	2068.52	P	2216.2	P	2340.5	P	2477.91	P	2787	P	2042.48	2535.14	1.24121		1842.07	P	1651.43	P	2139.36	P	2152.81	P	2382.13	P	2416.03	P	1877.62	2316.99	1.234		gb:CR286877 /DB_XREF=gi:44673443 /DB_XREF=CR286877 /CLONE=p721g05p3 /TID=Os.10322.1 /CNT=10 /FEA=EST /TIER=ConsEnd /STK=2 /UG=Os.10322 /UG_TITLE=Transcribed sequences /REP_ORG=O. sativa
Os.10328.1.S1_at	148.83	P	124.99	P	110.47	P	137.97	P	133.03	P	127.73	P	128.097	132.91	1.03758		155.72	P	145.8	P	164.32	P	130.48	P	148.77	P	151.26	P	155.28	143.503	-1.08207		171.63	P	200.47	P	189.79	P	169.74	P	137.82	P	148.18	P	187.297	151.913	-1.23292		gb:AK063380.1 /DB_XREF=gi:32973398 /TID=Os.10328.1 /CNT=4 /FEA=FLmRNA /TIER=FL /STK=1 /UG=Os.10328 /UG_TITLE=(japonica cultivar-group) cDNA clone:001-114-F11, full insert sequence /DEF=Oryza sativa (japonica cultivar-group) cDNA clone:001-114-F11, full in
Os.10344.1.S1_at	278.09	P	210.34	P	201.56	P	283.58	P	358.46	P	340.55	P	229.997	327.53	1.42406		245.26	P	349.67	P	327.72	P	410.9	P	326.25	P	389.83	P	307.55	375.66	1.22146		253.45	P	272.81	P	276.87	P	457.12	P	429.48	P	383.4	P	267.71	423.333	1.58131		gb:AK121039.1 /DB_XREF=gi:37990662 /TID=Os.10344.1 /CNT=2 /FEA=FLmRNA /TIER=FL /STK=0 /UG=Os.10344 /UG_TITLE=(japonica cultivar-group) cDNA clone:J023051G03, full insert sequence /DEF=Oryza sativa (japonica cultivar-group) cDNA clone:J023051G03, full inse
Os.10370.2.S1_x_at	175.2	P	108.57	P	118.53	P	136.7	P	165.84	P	203.07	P	134.1	168.537	1.2568		296.74	P	259.08	P	197.95	P	442.52	P	236.98	P	361.5	P	251.257	347	1.38106		304.1	P	343.18	P	281.7	P	455.8	P	500.58	P	383.76	P	309.66	446.713	1.44259		gb:AK105933.1 /DB_XREF=gi:32991142 /TID=Os.10370.2 /CNT=26 /FEA=FLmRNA /TIER=FL /STK=1 /UG=Os.10370 /UG_TITLE=(japonica cultivar-group) cDNA clone:001-205-B04, full insert sequence /DEF=Oryza sativa (japonica cultivar-group) cDNA clone:001-205-B04, full i
Os.10384.1.S1_at	171.16	P	193.02	P	179.38	P	151.5	P	206.02	P	227.77	P	181.187	195.097	1.07677		160.33	P	218.2	P	246.84	P	305.24	P	343.31	P	449.95	P	208.457	366.167	1.75656		182.42	P	159.07	P	220.07	P	253.58	P	331.81	P	369.08	P	187.187	318.157	1.69968		gb:AK072292.1 /DB_XREF=gi:32982315 /TID=Os.10384.1 /CNT=10 /FEA=FLmRNA /TIER=FL /STK=0 /UG=Os.10384 /UG_TITLE=(japonica cultivar-group) cDNA clone:J023016C20, full insert sequence /DEF=Oryza sativa (japonica cultivar-group) cDNA clone:J023016C20, full ins
Os.10390.1.S1_at	119.63	P	209.11	P	240.76	P	120.99	P	205.66	P	237.41	P	189.833	188.02	-1.00964		253.32	P	317.02	P	345.48	P	539.25	P	554.8	P	691.83	P	305.273	595.293	1.95003		222.6	P	153.62	P	283.79	P	309.72	P	350.8	P	408.34	P	220.003	356.287	1.61946		gb:AK103002.1 /DB_XREF=gi:32988211 /TID=Os.10390.1 /CNT=4 /FEA=FLmRNA /TIER=FL /STK=0 /UG=Os.10390 /UG_TITLE=(japonica cultivar-group) cDNA clone:J033116G06, full insert sequence /DEF=Oryza sativa (japonica cultivar-group) cDNA clone:J033116G06, full inse
Os.10398.1.S1_at	152.07	P	150.34	P	150.52	P	147.82	P	158.53	P	164.64	P	150.977	156.997	1.03987		133.94	P	143.48	P	171.21	P	155.81	P	179.13	P	167.57	P	149.543	167.503	1.1201		155.49	P	159.78	P	162.83	P	215.74	P	228.09	P	198.09	P	159.367	213.973	1.34265		gb:AK065516.1 /DB_XREF=gi:32975534 /TID=Os.10398.1 /CNT=14 /FEA=FLmRNA /TIER=FL /STK=1 /UG=Os.10398 /UG_TITLE=Riaa1 (riaa1) mRNA, partial cds /DEF=Oryza sativa (japonica cultivar-group) cDNA clone:J013026O15, full insert sequence. /FL=gb:AK067631.1 gb:AK0
Os.10399.1.S1_at	2618.6	P	2535.85	P	2454.94	P	2418.26	P	2728.72	P	2605.49	P	2536.46	2584.16	1.0188		2047.88	P	2383.19	P	2264.93	P	1849.12	P	1567.06	P	1686.68	P	2232	1700.95	-1.31221		2487.35	P	2424.15	P	2327.12	P	1591.41	P	1690.79	P	1519.84	P	2412.87	1600.68	-1.50741		gb:AK069313.1 /DB_XREF=gi:32979337 /TID=Os.10399.1 /CNT=21 /FEA=FLmRNA /TIER=FL /STK=1 /UG=Os.10399 /UG_TITLE=(japonica cultivar-group) cDNA clone:J023014E07, full insert sequence /DEF=Oryza sativa (japonica cultivar-group) cDNA clone:J023014E07, full ins
Os.10402.1.S1_x_at	214.86	P	229.36	P	200.63	P	253.66	P	257.39	P	220.98	P	214.95	244.01	1.13519		163.11	P	180.34	P	168.12	P	237.88	P	236.63	P	224.46	P	170.523	232.99	1.36632		248.18	P	283.55	P	196.75	P	268.1	P	260.66	P	264.44	P	242.827	264.4	1.08884		gb:AK070303.1 /DB_XREF=gi:32980327 /TID=Os.10402.1 /CNT=4 /FEA=FLmRNA /TIER=FL /STK=1 /UG=Os.10402 /UG_TITLE=(japonica cultivar-group) cDNA clone:J023048O17, full insert sequence /DEF=Oryza sativa (japonica cultivar-group) cDNA clone:J023048O17, full inse
Os.10403.1.S1_at	376.35	P	458.6	P	413.17	P	371.64	P	405.29	P	459.94	P	416.04	412.29	-1.0091		570.81	P	648.81	P	691.2	P	859.21	P	760.36	P	857.97	P	636.94	825.847	1.29658		680.13	P	678.11	P	636.79	P	787.83	P	837.84	P	811.22	P	665.01	812.297	1.22148		gb:AK101646.1 /DB_XREF=gi:32986855 /TID=Os.10403.1 /CNT=11 /FEA=FLmRNA /TIER=FL /STK=1 /UG=Os.10403 /UG_TITLE=(japonica cultivar-group) cDNA clone:J033123P12, full insert sequence /DEF=Oryza sativa (japonica cultivar-group) cDNA clone:J033055P14, full ins
Os.10409.1.A1_at	105.38	P	117.67	P	96.42	P	88.67	P	112.16	P	105.17	P	106.49	102	-1.04402		141.01	P	137.56	P	123.9	P	99.1	P	98.72	P	89.66	P	134.157	95.8267	-1.39999		114.22	P	128.38	P	131.22	P	85.61	P	99.41	P	103.89	P	124.607	96.3033	-1.2939		gb:AK064062.1 /DB_XREF=gi:32974080 /TID=Os.10409.1 /CNT=2 /FEA=FLmRNA /TIER=FL /STK=1 /UG=Os.10409 /UG_TITLE=(japonica cultivar-group) cDNA clone:001-125-F12, full insert sequence /DEF=Oryza sativa (japonica cultivar-group) cDNA clone:001-125-F12, full in
Os.10419.1.S1_a_at	525.73	P	443.18	P	459.86	P	507.81	P	473.08	P	506.09	P	476.257	495.66	1.04074		470.95	P	489.99	P	446.7	P	351.9	P	318.13	P	347.33	P	469.213	339.12	-1.38362		460.45	P	464.62	P	463.73	P	271.11	P	270.31	P	257.99	P	462.933	266.47	-1.73728		gb:AK066677.1 /DB_XREF=gi:32976695 /TID=Os.10419.1 /CNT=10 /FEA=FLmRNA /TIER=FL /STK=2 /UG=Os.10419 /UG_TITLE=(japonica cultivar-group) cDNA clone:006-302-G07, full insert sequence /DEF=Oryza sativa (japonica cultivar-group) cDNA clone:J013071C10, full in
Os.10423.1.S1_at	260.07	P	288.55	P	260.98	P	257.38	P	244.71	P	290.37	P	269.867	264.153	-1.02163		260.49	P	284.98	P	333.04	P	286.49	P	288.69	P	382.6	P	292.837	319.26	1.09023		320.24	P	261.74	P	353.15	P	340.09	P	384.24	P	399.06	P	311.71	374.463	1.20132		gb:AB074972.1 /DB_XREF=gi:17221606 /GEN=OsEIL2 /TID=Os.10423.1 /CNT=30 /FEA=FLmRNA /TIER=FL /STK=1 /UG=Os.10423 /DEF=Oryza sativa (japonica cultivar-group) OsEIL2 mRNA for ethylene-insensitive-3-like protein, complete cds. /PROD=ethylene-insensitive-3-lik
Os.10424.1.S1_at	112.66	P	133.46	P	131.02	P	136.43	P	138.95	P	147.06	P	125.713	140.813	1.12011		119.33	P	109.37	P	108.14	P	141.49	P	143.35	P	133.55	P	112.28	139.463	1.2421		134.95	P	127.5	P	125.41	P	135.16	P	148.39	P	151.95	P	129.287	145.167	1.12283		gb:AK060449.1 /DB_XREF=gi:32970467 /TID=Os.10424.1 /CNT=17 /FEA=FLmRNA /TIER=FL /STK=3 /UG=Os.10424 /UG_TITLE=(japonica cultivar-group) cDNA clone:001-011-F10, full insert sequence /DEF=Oryza sativa (japonica cultivar-group) cDNA clone:001-011-F10, full i
Os.10428.1.S1_at	767.13	P	579.22	P	563.13	P	572.11	P	617.98	P	621.36	P	636.493	603.817	-1.05412		634.76	P	592.45	P	630.83	P	501.68	P	428.89	P	513.01	P	619.347	481.193	-1.28711		586.68	P	598.26	P	574.31	P	506.67	P	483.99	P	429.33	P	586.417	473.33	-1.23892		gb:AK099886.1 /DB_XREF=gi:32985095 /TID=Os.10428.1 /CNT=8 /FEA=FLmRNA /TIER=FL /STK=1 /UG=Os.10428 /UG_TITLE=(japonica cultivar-group) cDNA clone:001-018-A04, full insert sequence /DEF=Oryza sativa (japonica cultivar-group) cDNA clone:J013112B18, full ins
Os.10430.1.S1_at	283.15	P	228.07	P	333.87	P	273.68	P	279.87	P	277.56	P	281.697	277.037	-1.01682		348.32	P	287.54	P	267.83	P	190.71	P	207.06	P	192.16	P	301.23	196.643	-1.53186		229.58	P	293.02	P	323.41	P	172.17	P	155.29	P	146.62	P	282.003	158.027	-1.78453		gb:AK100633.1 /DB_XREF=gi:32985842 /TID=Os.10430.1 /CNT=3 /FEA=FLmRNA /TIER=FL /STK=0 /UG=Os.10430 /UG_TITLE=(japonica cultivar-group) cDNA clone:J023109P12, full insert sequence /DEF=Oryza sativa (japonica cultivar-group) cDNA clone:J023109P12, full inse
Os.10443.1.S1_at	239.14	P	200.07	P	200.16	P	205.72	P	192.55	P	174.05	P	213.123	190.773	-1.11715		207.61	P	190.54	P	199.89	P	175.65	P	137.05	P	149.58	P	199.347	154.093	-1.29367		202.7	P	200.14	P	190.53	P	160.6	P	147.05	P	149.68	P	197.79	152.443	-1.29747		gb:NM_185813.1 /DB_XREF=gi:34898711 /GEN=OJ1720_F04.1 /TID=Os.10443.1 /CNT=3 /FEA=mRNA /TIER=ConsEnd /STK=0 /UG=Os.10443 /DEF=Oryza sativa (japonica cultivar-group) putative sphingosine kinase (OJ1720_F04.1), mRNA. /PROD=putative sphingosine kinase /REP_O
Os.10468.1.S1_at	100.09	P	114.37	P	105.88	P	101.23	P	106.57	P	112.77	P	106.78	106.857	1.00072		106.47	P	114.9	P	116.53	P	134.01	P	154.14	P	140.28	P	112.633	142.81	1.26792		113.22	P	116.71	P	108.59	P	139.95	P	146.54	P	144.72	P	112.84	143.737	1.27381		gb:AK063718.1 /DB_XREF=gi:32973736 /TID=Os.10468.1 /CNT=14 /FEA=FLmRNA /TIER=FL /STK=1 /UG=Os.10468 /UG_TITLE=(japonica cultivar-group) cDNA clone:001-120-C09, full insert sequence /DEF=Oryza sativa (japonica cultivar-group) cDNA clone:001-120-C09, full i
Os.10474.1.S1_s_at	973	P	942.07	P	935.24	P	939.07	P	969.98	P	890.99	P	950.103	933.347	-1.01795		853.43	P	911.88	P	845.41	P	865.2	P	757.76	P	791.61	P	870.24	804.857	-1.08124		925.14	P	807.42	P	818.16	P	660.93	P	692.55	P	660.32	P	850.24	671.267	-1.26662		gb:AU077577 /DB_XREF=gi:5667335 /DB_XREF=AU077577 /CLONE=C2784_2Z /TID=Os.10474.1 /CNT=2 /FEA=EST /TIER=ConsEnd /STK=0 /UG=Os.10474 /UG_TITLE=Transcribed sequence with weak similarity to protein ref:NP_564668.1 (A.thaliana) early nodule-specific protein,
Os.10477.1.S1_a_at	823.4	P	628.07	P	607.99	P	575.57	P	622.7	P	531.99	P	686.487	576.753	-1.19026		606.7	P	679.54	P	676.15	P	565.11	P	490.37	P	630.38	P	654.13	561.953	-1.16403		676.21	P	626.29	P	636.29	P	526.03	P	539.94	P	520.44	P	646.263	528.803	-1.22212		gb:AK119570.1 /DB_XREF=gi:37989193 /TID=Os.10477.1 /CNT=14 /FEA=FLmRNA /TIER=FL /STK=1 /UG=Os.10477 /UG_TITLE=(japonica cultivar-group) cDNA clone:002-142-B03, full insert sequence /DEF=Oryza sativa (japonica cultivar-group) cDNA clone:002-117-A09, full i
Os.10483.1.S1_at	514.23	P	484.76	P	488.64	P	466.42	P	524.41	P	506.52	P	495.877	499.117	1.00653		410.33	P	459.95	P	445.84	P	526.52	P	511.69	P	554.18	P	438.707	530.797	1.20991		477.86	P	470.78	P	482.2	P	637.49	P	599.31	P	580.67	P	476.947	605.823	1.27021		gb:AK071269.1 /DB_XREF=gi:32981292 /TID=Os.10483.1 /CNT=29 /FEA=FLmRNA /TIER=FL+Stack /STK=9 /UG=Os.10483 /UG_TITLE=(japonica cultivar-group) contains ESTs AU183957(R0167),D46798(S11701),AU077610(E20630)~similar to Arabidopsis thaliana chromosome5, At5g55
Os.10486.1.S1_at	1194.57	P	1237.13	P	1083.73	P	1222.87	P	1203.41	P	1514.14	P	1171.81	1313.47	1.12089		777.87	P	918.88	P	873.96	P	2425.65	P	2470.91	P	2140.45	P	856.903	2345.67	2.73738		1494.72	P	1513.52	P	983.29	P	2863.65	P	3309.49	P	3322.03	P	1330.51	3165.06	2.37883		gb:AK105174.1 /DB_XREF=gi:32990383 /TID=Os.10486.1 /CNT=50 /FEA=FLmRNA /TIER=FL /STK=0 /UG=Os.10486 /UG_TITLE=(japonica cultivar-group) P0039G05.22 (P0039G05.22), mRNA /DEF=Oryza sativa (japonica cultivar-group) cDNA clone:001-104-H01, full insert sequenc
Os.10497.1.S1_s_at	125.39	P	142.67	P	85.22	P	89.07	P	110.13	P	142.01	P	117.76	113.737	-1.03537		69.6	P	82.78	P	74.57	P	68.54	P	97.19	P	88.26	P	75.65	84.6633	1.11915		146.14	P	126.41	P	135.75	P	294.27	P	291.13	P	294.22	P	136.1	293.207	2.15435		gb:AK105956.1 /DB_XREF=gi:32991165 /TID=Os.10497.1 /CNT=8 /FEA=FLmRNA /TIER=FL /STK=3 /UG=Os.10497 /UG_TITLE=(japonica cultivar-group) cDNA clone:001-205-D07, full insert sequence /DEF=Oryza sativa (japonica cultivar-group) cDNA clone:001-205-D07, full in
Os.10502.1.S1_at	203.56	P	191.05	P	152.05	P	125.29	P	140.61	P	122.38	P	182.22	129.427	-1.4079		155.85	P	145.61	P	167.16	P	138.79	P	138.58	P	149.97	P	156.207	142.447	-1.0966		102.12	P	106.88	P	142.35	P	200.92	P	188.93	P	184.19	P	117.117	191.347	1.63381		gb:AK071662.1 /DB_XREF=gi:32981685 /TID=Os.10502.1 /CNT=4 /FEA=FLmRNA /TIER=FL /STK=1 /UG=Os.10502 /UG_TITLE=(japonica cultivar-group) cDNA clone:J023123G06, full insert sequence /DEF=Oryza sativa (japonica cultivar-group) cDNA clone:J023106O11, full inse
Os.10505.1.S1_at	328.91	P	283.08	P	256.74	P	267.53	P	283.37	P	282.27	P	289.577	277.723	-1.04268		151.4	P	190.74	P	192.22	P	155.59	P	125.24	P	162.47	P	178.12	147.767	-1.20541		193.67	P	216.65	P	204.02	P	155.93	P	160.88	P	149.07	P	204.78	155.293	-1.31867		gb:AK065054.1 /DB_XREF=gi:32975072 /TID=Os.10505.1 /CNT=9 /FEA=FLmRNA /TIER=FL /STK=1 /UG=Os.10505 /UG_TITLE=(japonica cultivar-group) putative receptor-like protein kinase (OSJNBa0053C23.6), mRNA /DEF=Oryza sativa (japonica cultivar-group) cDNA clone:J01
Os.10512.1.S1_at	1334.03	P	1070.12	P	1052.15	P	1008.88	P	1014.5	P	973.17	P	1152.1	998.85	-1.15343		1288.12	P	1261.54	P	1282.44	P	1356.62	P	1348.59	P	1440.81	P	1277.37	1382.01	1.08192		1222.66	P	1225.67	P	1282.6	P	1531.71	P	1524.38	P	1517.07	P	1243.64	1524.39	1.22574		gb:AK121437.1 /DB_XREF=gi:37991060 /TID=Os.10512.1 /CNT=34 /FEA=FLmRNA /TIER=FL /STK=0 /UG=Os.10512 /UG_TITLE=(japonica cultivar-group) cDNA clone:001-017-G11, full insert sequence /DEF=Oryza sativa (japonica cultivar-group) cDNA clone:J023140C07, full in
Os.10518.1.S1_at	232.73	P	247.39	P	239.37	P	247.7	P	267.32	P	273.81	P	239.83	262.943	1.09637		244.91	P	256.93	P	264.49	P	369.9	P	366.23	P	348.18	P	255.443	361.437	1.41494		309.04	P	305.39	P	273.56	P	367.3	P	380.22	P	384.28	P	295.997	377.267	1.27456		gb:AK102571.1 /DB_XREF=gi:32987780 /TID=Os.10518.1 /CNT=7 /FEA=FLmRNA /TIER=FL /STK=2 /UG=Os.10518 /UG_TITLE=(japonica cultivar-group) cDNA clone:J033097M05, full insert sequence /DEF=Oryza sativa (japonica cultivar-group) cDNA clone:J033097M05, full inse
Os.10539.1.S1_at	2580.38	P	2279.36	P	2208.14	P	2228.58	P	2403.15	P	2220.85	P	2355.96	2284.19	-1.03142		2504.65	P	2438.01	P	2635.94	P	2324.52	P	1884.97	P	2227.74	P	2526.2	2145.74	-1.17731		2522.36	P	2358.88	P	2421.82	P	1826.67	P	1793.16	P	1786.92	P	2434.35	1802.25	-1.35073		gb:AK111347.1 /DB_XREF=gi:32996556 /TID=Os.10539.1 /CNT=7 /FEA=FLmRNA /TIER=FL /STK=1 /UG=Os.10539 /UG_TITLE=(japonica cultivar-group) cDNA clone:002-181-G03, full insert sequence /DEF=Oryza sativa (japonica cultivar-group) cDNA clone:002-181-G03, full in
Os.1054.1.A1_at	1123.16	P	970.56	P	971.99	P	1024.04	P	1097.52	P	1028.99	P	1021.9	1050.18	1.02767		1019.68	P	946.02	P	893.76	P	761.82	P	652.13	P	765.85	P	953.153	726.6	-1.3118		997.62	P	1026.58	P	929.5	P	599.54	P	630.47	P	558.93	P	984.567	596.313	-1.65109		gb:CB646265 /DB_XREF=gi:29641258 /DB_XREF=OSJNEb08J19.r /CLONE=OSJNEb08J19 /TID=Os.1054.1 /CNT=4 /FEA=mRNA /TIER=ConsEnd /STK=1 /UG=Os.1054 /UG_TITLE=(japonica cultivar-group) P0494A10.22 (P0494A10.22), mRNA /REP_ORG=O. sativa
Os.10545.1.S1_at	147.83	P	137.97	P	128.24	P	131.56	P	129.05	P	141.08	P	138.013	133.897	-1.03075		125.48	P	125.88	P	123.82	P	156.75	P	161.69	P	170.14	P	125.06	162.86	1.30225		127.27	P	134.92	P	146.01	P	187.82	P	180.02	P	181.32	P	136.067	183.053	1.34532		gb:AK101993.1 /DB_XREF=gi:32987202 /TID=Os.10545.1 /CNT=7 /FEA=FLmRNA /TIER=FL /STK=0 /UG=Os.10545 /UG_TITLE=(japonica cultivar-group) cDNA clone:J033079H04, full insert sequence /DEF=Oryza sativa (japonica cultivar-group) cDNA clone:J033079H04, full inse
Os.10553.1.S1_s_at	853.94	P	853.9	P	841.48	P	820.76	P	880.94	P	804.78	P	849.773	835.493	-1.01709		881.53	P	859	P	846.13	P	852.61	P	761.91	P	780.43	P	862.22	798.317	-1.08005		957.61	P	865.9	P	911.28	P	756.52	P	762.95	P	738.27	P	911.597	752.58	-1.2113		gb:AK061366.1 /DB_XREF=gi:32971384 /TID=Os.10553.1 /CNT=9 /FEA=FLmRNA /TIER=FL /STK=1 /UG=Os.10553 /UG_TITLE=(japonica cultivar-group) P0677H08.7 (P0677H08.7), mRNA /DEF=Oryza sativa (japonica cultivar-group) cDNA clone:006-304-D06, full insert sequence.
Os.10570.1.S1_at	146.01	P	128.59	P	126.65	P	132.14	P	141.5	P	134.37	P	133.75	136.003	1.01685		86.67	P	106.28	P	101.04	P	134.95	P	127.53	A	143.01	P	97.9967	135.163	1.37926		75.08	P	90.89	P	92.64	P	108.67	P	107.7	P	104.06	P	86.2033	106.81	1.23905		gb:AU165045 /DB_XREF=gi:11414252 /DB_XREF=AU165045 /CLONE=Osia54 /TID=Os.10570.1 /CNT=3 /FEA=EST /TIER=ConsEnd /STK=0 /UG=Os.10570 /UG_TITLE=Transcribed sequences /REP_ORG=O. sativa
Os.10576.1.S1_at	3903.88	P	3660.06	P	3219.68	P	3399.92	P	3940.41	P	3805.57	P	3594.54	3715.3	1.0336		3272.28	P	3496.88	P	3469.66	P	3235.68	P	2658.9	P	2998.41	P	3412.94	2964.33	-1.15134		3539.61	P	3666.84	P	3317.63	P	2648.16	P	2841.21	P	2654.47	P	3508.03	2714.61	-1.29227		gb:AK109402.2 /DB_XREF=gi:42821716 /TID=Os.10576.1 /CNT=21 /FEA=FLmRNA /TIER=FL+Stack /STK=8 /UG=Os.10576 /UG_TITLE=(japonica cultivar-group) cDNA clone:006-301-G02, full insert sequence /DEF=Oryza sativa (japonica cultivar-group) cDNA clone:006-301-G02,
Os.10577.1.S1_x_at	291.5	P	254.62	P	246.1	P	239.15	P	244.34	P	218.55	P	264.073	234.013	-1.12845		227.66	P	216.86	P	199.6	P	184.24	P	168.12	P	157.03	P	214.707	169.797	-1.26449		248.18	P	296.61	P	248.5	P	168.86	P	161.94	P	167.3	P	264.43	166.033	-1.59263		gb:AU078043 /DB_XREF=gi:5771197 /DB_XREF=AU078043 /CLONE=R10761_1A /TID=Os.10577.1 /CNT=3 /FEA=mRNA /TIER=ConsEnd /STK=0 /UG=Os.10577 /UG_TITLE=(japonica cultivar-group) P0698A10.27 (P0698A10.27), mRNA /REP_ORG=O. sativa
Os.10579.1.S1_at	1474	P	1304.24	P	1355.13	P	1957.43	P	2056.78	P	2047.17	P	1377.79	2020.46	1.46645		1417.76	P	1526.05	P	1375.44	P	2636.61	P	2351.3	P	2616.09	P	1439.75	2534.67	1.76049		1286.1	P	1228.8	P	1386.48	P	2542.6	P	2328.87	P	2044.9	P	1300.46	2305.46	1.7728		gb:AK104952.1 /DB_XREF=gi:32990161 /TID=Os.10579.1 /CNT=5 /FEA=FLmRNA /TIER=FL /STK=2 /UG=Os.10579 /UG_TITLE=(japonica cultivar-group) cDNA clone:001-110-D12, full insert sequence /DEF=Oryza sativa (japonica cultivar-group) cDNA clone:001-110-D12, full in
Os.10583.1.S1_s_at	61.95	P	73.77	P	58.93	P	90.53	P	84.98	P	112.45	P	64.8833	95.9867	1.47937		85.35	P	88.89	P	73.18	P	589.88	P	670.94	P	498.6	P	82.4733	586.473	7.11107		120.38	P	149.05	P	103.14	P	1011.56	P	1142.51	P	1341.99	P	124.19	1165.35	9.38363		gb:AF171223.1 /DB_XREF=gi:5679335 /TID=Os.10583.1 /CNT=28 /FEA=FLmRNA /TIER=FL+Stack /STK=9 /UG=Os.10583 /DEF=Oryza sativa putative zinc finger protein mRNA, complete cds. /PROD=putative zinc finger protein /FL=gb:AK061234.1 gb:AF171223.1 gb:AK099058.1 /R
Os.10600.1.S1_a_at	652.31	P	643.96	P	608.36	P	585.69	P	667.62	P	635.75	P	634.877	629.687	-1.00824		477.11	P	561.25	P	533.47	P	410.9	P	421.09	P	442.09	P	523.943	424.693	-1.2337		637.41	P	626.68	P	626.72	P	450.86	P	486.29	P	437.63	P	630.27	458.26	-1.37535		gb:AK099714.1 /DB_XREF=gi:32984923 /TID=Os.10600.1 /CNT=23 /FEA=FLmRNA /TIER=FL+Stack /STK=10 /UG=Os.10600 /UG_TITLE=(japonica cultivar-group) cDNA clone:J013084G19, full insert sequence /DEF=Oryza sativa (japonica cultivar-group) cDNA clone:J013084G19, f
Os.10615.1.S1_s_at	711.35	P	758.05	P	494.5	P	507.41	P	824.19	P	1008.53	P	654.633	780.043	1.19157		562.19	P	392.17	P	628.87	P	919.6	P	716.21	P	616.5	P	527.743	750.77	1.4226		704.36	P	684.64	P	666.36	P	979.4	P	1193.9	P	928.02	P	685.12	1033.77	1.50889		gb:AK058921.1 /DB_XREF=gi:32968939 /TID=Os.10615.1 /CNT=68 /FEA=FLmRNA /TIER=FL+Stack /STK=17 /UG=Os.10615 /UG_TITLE=O.sativa mRNA for lipid transfer protein, b1 /DEF=Oryza sativa (japonica cultivar-group) cDNA clone:001-009-B10, full insert sequence. /FL
Os.10617.1.S1_at	3061.19	P	3041.87	P	2939.72	P	3332.67	P	3626.32	P	3415.44	P	3014.26	3458.14	1.14726		3240.26	P	3490.77	P	3471.18	P	3985.35	P	4126.17	P	4068.82	P	3400.74	4060.11	1.19389		3514.41	P	3290.02	P	3361.58	P	4165.51	P	4275.96	P	4225.31	P	3388.67	4222.26	1.24599		gb:AK072414.1 /DB_XREF=gi:32982437 /TID=Os.10617.1 /CNT=39 /FEA=FLmRNA /TIER=FL+Stack /STK=12 /UG=Os.10617 /UG_TITLE=(japonica cultivar-group) cDNA clone:J023083K01, full insert sequence /DEF=Oryza sativa (japonica cultivar-group) cDNA clone:J023083K01, f
Os.10620.1.S1_at	2385.08	P	2130.61	P	2054.25	P	2168.04	P	2147.95	P	2087.75	P	2189.98	2134.58	-1.02595		2134.54	P	2045.03	P	1958.28	P	1689.98	P	1604.99	P	1707.43	P	2045.95	1667.47	-1.22698		2068.96	P	2054.93	P	2005.47	P	1667.87	P	1661.82	P	1557.11	P	2043.12	1628.93	-1.25427		gb:AK119584.1 /DB_XREF=gi:37989207 /TID=Os.10620.1 /CNT=28 /FEA=FLmRNA /TIER=FL+Stack /STK=6 /UG=Os.10620 /UG_TITLE=(japonica cultivar-group) cDNA clone:J023031G07, full insert sequence /DEF=Oryza sativa (japonica cultivar-group) cDNA clone:002-117-C06, f
Os.10636.2.A1_x_at	619.58	P	519.17	P	639.49	P	625.8	P	576.28	P	537.51	P	592.747	579.863	-1.02222		501.67	P	495.6	P	500.9	P	647.52	P	654.3	P	644.51	P	499.39	648.777	1.29914		591.45	P	537.61	P	541.13	P	854.21	P	804.54	P	758.75	P	556.73	805.833	1.44744		gb:NM_185608.1 /DB_XREF=gi:34898301 /GEN=P0702F05.31 /TID=Os.10636.2 /CNT=1 /FEA=mRNA /TIER=ConsEnd /STK=0 /UG=Os.10636 /UG_TITLE=(japonica cultivar-group) contains ESTs AU068890(C50849),AU068891(C50849)~sti (stress inducible protein)-like protein (P0702F
Os.10652.1.S1_at	340.36	P	288.73	P	330.63	P	288.3	P	332.53	P	341.61	P	319.907	320.813	1.00283		332.67	P	287.27	P	251.5	P	515.73	P	514.25	P	530.17	P	290.48	520.05	1.79031		315.07	P	275.38	P	207.93	P	501.22	P	529.72	P	594.91	P	266.127	541.95	2.03644		gb:U72942.2 /DB_XREF=gi:4376183 /GEN=RPI /TID=Os.10652.1 /CNT=41 /FEA=FLmRNA /TIER=FL+Stack /STK=21 /UG=Os.10652 /DEF=Oryza sativa proteinase inhibitor (RPI) mRNA, complete cds. /PROD=proteinase inhibitor /FL=gb:U72942.2 gb:AK120826.1 /REP_ORG=O. sativa
Os.10679.1.S1_at	188.01	P	208.71	P	199.18	P	237.33	P	265.83	P	232.48	P	198.633	245.213	1.2345		160.79	P	161.46	P	163.96	P	313.86	P	307.97	P	292.22	P	162.07	304.683	1.87995		179.61	P	179.29	P	179.36	P	319.01	P	331.17	P	325.88	P	179.42	325.353	1.81336		gb:AK121866.1 /DB_XREF=gi:37991489 /TID=Os.10679.1 /CNT=18 /FEA=FLmRNA /TIER=FL+Stack /STK=7 /UG=Os.10679 /UG_TITLE=(japonica cultivar-group) cDNA clone:J033103H03, full insert sequence /DEF=Oryza sativa (japonica cultivar-group) cDNA clone:J033103H03, fu
Os.10682.1.S1_at	33.66	P	45.43	P	33.46	P	56.88	P	59.31	P	45.34	P	37.5167	53.8433	1.43518		62.03	P	53.09	P	61.58	P	136.18	P	137.45	P	155.01	P	58.9	142.88	2.42581		31.87	P	40.28	P	40.66	P	114.35	P	120.34	P	94.92	P	37.6033	109.87	2.92182		gb:AK109215.1 /DB_XREF=gi:32994424 /TID=Os.10682.1 /CNT=5 /FEA=FLmRNA /TIER=FL /STK=2 /UG=Os.10682 /UG_TITLE=(japonica cultivar-group) cDNA clone:002-156-D09, full insert sequence /DEF=Oryza sativa (japonica cultivar-group) cDNA clone:002-156-D09, full in
Os.10683.1.A1_s_at	133.42	P	143.06	P	117.63	P	137.89	P	163.9	P	148.34	P	131.37	150.043	1.14214		139.57	P	155.26	P	145.55	P	161.08	P	179.04	P	169.82	P	146.793	169.98	1.15795		142.69	P	156.54	P	161.78	P	192.83	P	184.3	P	193.73	P	153.67	190.287	1.23828		gb:CF303426 /DB_XREF=gi:33675187 /DB_XREF=ABF1--02-D16.g1 /CLONE=ABF1--02-D16 /TID=Os.10683.1 /CNT=8 /FEA=EST /TIER=ConsEnd /STK=0 /UG=Os.10683 /UG_TITLE=Transcribed sequence with weak similarity to protein ref:NP_195489.1 (A.thaliana) ovule development p
Os.10689.1.S1_at	65.04	P	86.39	P	81.74	P	70.22	P	83.22	P	104.58	P	77.7233	86.0067	1.10657		105.31	P	91.27	P	96.51	P	157.43	P	213.98	P	169.15	P	97.6967	180.187	1.84435		133.8	P	190.29	P	116.13	P	230.96	P	327.3	P	363.29	P	146.74	307.183	2.09339		gb:AK069429.1 /DB_XREF=gi:32979453 /TID=Os.10689.1 /CNT=18 /FEA=FLmRNA /TIER=FL /STK=4 /UG=Os.10689 /UG_TITLE=(japonica cultivar-group) P0514G12.37 (P0514G12.37), mRNA /DEF=Oryza sativa (japonica cultivar-group) cDNA clone:J023020M04, full insert sequence
Os.10701.1.S1_at	2435.43	P	2142.64	P	1971.85	P	2136.16	P	2232.98	P	2156.56	P	2183.31	2175.23	0.996302		1999.65	P	2039.96	P	1971.24	P	2009	P	1744.59	P	1833.65	P	2003.62	1862.41	-1.07582		2394	P	2301.82	P	2090.49	P	1936.17	P	1903.4	P	1773.34	P	2262.1	1870.97	-1.20905		gb:AK070408.1 /DB_XREF=gi:32980432 /TID=Os.10701.1 /CNT=53 /FEA=FLmRNA /TIER=FL+Stack /STK=15 /UG=Os.10701 /UG_TITLE=(japonica cultivar-group) cDNA clone:001-044-D09, full insert sequence /DEF=Oryza sativa (japonica cultivar-group) cDNA clone:J023054M04,
Os.10714.1.S1_s_at	928.81	P	879.22	P	784.24	P	698.15	P	785.34	P	713.71	P	864.09	732.4	-1.17981		729.91	P	864.27	P	832.06	P	500.3	P	517.24	P	521.11	P	808.747	512.883	-1.57686		882.14	P	873.81	P	786.01	P	498.29	P	494.01	P	453.14	P	847.32	481.813	-1.75861		gb:AU075570 /DB_XREF=gi:5455327 /DB_XREF=AU075570 /CLONE=C12057_14Z /TID=Os.10714.1 /CNT=3 /FEA=EST /TIER=ConsEnd /STK=0 /UG=Os.10714 /UG_TITLE=Transcribed sequence with weak similarity to protein prf:2124427C (A.thaliana) 2124427C gamma-Glu transpeptidas
Os.10727.1.S1_at	129.68	P	157.34	P	139.22	P	165.91	P	148.68	P	176.02	P	142.08	163.537	1.15102		141.53	P	132.61	P	126.47	P	110.92	P	114.31	P	106.09	P	133.537	110.44	-1.20913		85.12	P	102.59	P	96.12	P	82.4	P	103.9	P	91.88	P	94.61	92.7267	-1.02031		gb:AK066289.1 /DB_XREF=gi:32976307 /TID=Os.10727.1 /CNT=22 /FEA=FLmRNA /TIER=FL /STK=1 /UG=Os.10727 /UG_TITLE=(japonica cultivar-group) cDNA clone:001-040-H12, full insert sequence /DEF=Oryza sativa (japonica cultivar-group) cDNA clone:J013063M01, full in
Os.10728.1.S1_at	497.34	P	426.98	P	407.09	P	451.29	P	436.29	P	445.03	P	443.803	444.203	1.0009		608.64	P	631.11	P	583.54	P	469.15	P	430.33	P	467.92	P	607.763	455.8	-1.3334		626.74	P	666.84	P	579.14	P	410.48	P	425.44	P	368.82	P	624.24	401.58	-1.55446		gb:AK064814.1 /DB_XREF=gi:32974832 /TID=Os.10728.1 /CNT=15 /FEA=FLmRNA /TIER=FL /STK=1 /UG=Os.10728 /UG_TITLE=(japonica cultivar-group) cDNA clone:J013000E09, full insert sequence /DEF=Oryza sativa (japonica cultivar-group) cDNA clone:J013000E09, full ins
Os.10732.1.S1_s_at	162.76	P	117.98	P	117.22	P	153.91	P	161.26	P	173.07	P	132.653	162.747	1.22686		170.05	P	152.77	P	126.23	P	236.48	P	177.83	P	227.77	P	149.683	214.027	1.42986		148.74	P	168.87	P	165.57	P	243.17	P	253.41	P	226.12	P	161.06	240.9	1.49572		gb:AK103722.1 /DB_XREF=gi:32988931 /TID=Os.10732.1 /CNT=15 /FEA=FLmRNA /TIER=FL /STK=1 /UG=Os.10732 /UG_TITLE=(japonica cultivar-group) cDNA clone:J033138B13, full insert sequence /DEF=Oryza sativa (japonica cultivar-group) cDNA clone:J033138B13, full ins
Os.10736.1.S1_at	240.86	P	176.12	P	162.28	P	210.37	P	197.23	P	166.31	P	193.087	191.303	-1.00932		203.08	P	221.26	P	212.14	P	177.26	P	167.3	P	199.48	P	212.16	181.347	-1.16991		189.46	P	160.58	P	224.17	P	677.83	P	568.68	P	513.18	P	191.403	586.563	3.06454		gb:AK119696.1 /DB_XREF=gi:37989319 /TID=Os.10736.1 /CNT=18 /FEA=FLmRNA /TIER=FL /STK=0 /UG=Os.10736 /UG_TITLE=(japonica cultivar-group) cDNA clone:J013124C19, full insert sequence /DEF=Oryza sativa (japonica cultivar-group) cDNA clone:002-157-C09, full in
Os.10742.1.S1_at	288.64	P	289.88	P	331.75	P	254.87	P	296.81	P	315.27	P	303.423	288.983	-1.04997		509.97	P	458.22	P	464.71	P	413.69	P	428.47	P	478.79	P	477.633	440.317	-1.08475		325.44	P	315.93	P	384.14	P	628.81	P	632.69	P	596.24	P	341.837	619.247	1.81153		gb:AK120519.1 /DB_XREF=gi:37990142 /TID=Os.10742.1 /CNT=26 /FEA=FLmRNA /TIER=FL /STK=1 /UG=Os.10742 /UG_TITLE=(japonica cultivar-group) cDNA clone:J013001B14, full insert sequence /DEF=Oryza sativa (japonica cultivar-group) cDNA clone:J013124C22, full ins
Os.10754.1.S1_at	89.79	P	86.5	P	74.94	P	93.57	P	121.13	P	123.45	P	83.7433	112.717	1.34598		86.86	P	111.58	P	117.94	P	214.64	P	157.97	P	207.13	P	105.46	193.247	1.83242		94.59	P	100.17	P	95.09	P	143.23	P	179.19	P	196.63	P	96.6167	173.017	1.79075		gb:AK066932.1 /DB_XREF=gi:32976950 /TID=Os.10754.1 /CNT=19 /FEA=FLmRNA /TIER=FL /STK=2 /UG=Os.10754 /UG_TITLE=(japonica cultivar-group) Putative sulfate transporter ATST1 (OJ1607A12.21), mRNA /DEF=Oryza sativa (japonica cultivar-group) cDNA clone:J013093F
Os.10765.1.S1_at	83.24	P	80.83	P	69.01	P	82.83	P	85.38	P	67.85	P	77.6933	78.6867	1.01279		74.64	P	72.25	P	80.79	P	122.4	P	111.29	P	103.97	P	75.8933	112.553	1.48305		77.81	P	76.14	P	69.87	P	163.26	P	159.88	P	172.81	P	74.6067	165.317	2.21584		gb:AK099589.1 /DB_XREF=gi:32984798 /TID=Os.10765.1 /CNT=6 /FEA=FLmRNA /TIER=FL /STK=1 /UG=Os.10765 /UG_TITLE=(japonica cultivar-group) cDNA clone:001-045-C12, full insert sequence /DEF=Oryza sativa (japonica cultivar-group) cDNA clone:J013043H09, full ins
Os.10774.1.S1_at	2648.82	P	2660.03	P	2570.53	P	2604.11	P	2797.26	P	2692.78	P	2626.46	2698.05	1.02726		2955.55	P	3092.94	P	3076.24	P	2795.01	P	2764.36	P	2692.06	P	3041.58	2750.48	-1.10584		3226.87	P	3045.32	P	3001.22	P	2291.22	P	2343.09	P	2291.21	P	3091.14	2308.51	-1.33902		gb:AK099848.1 /DB_XREF=gi:32985057 /TID=Os.10774.1 /CNT=18 /FEA=FLmRNA /TIER=FL+Stack /STK=9 /UG=Os.10774 /UG_TITLE=(japonica cultivar-group) cDNA clone:J013109H24, full insert sequence /DEF=Oryza sativa (japonica cultivar-group) cDNA clone:J013109H24, fu
Os.10776.1.S1_at	982.11	P	954.89	P	933.96	P	875.95	P	942.5	P	901.64	P	956.987	906.697	-1.05547		695.55	P	810.03	P	813.94	P	696.4	P	693.32	P	754	P	773.173	714.573	-1.08201		917.63	P	857.9	P	829.8	P	680.87	P	700.27	P	713.95	P	868.443	698.363	-1.24354		gb:AK066917.1 /DB_XREF=gi:32976935 /TID=Os.10776.1 /CNT=15 /FEA=FLmRNA /TIER=FL+Stack /STK=6 /UG=Os.10776 /UG_TITLE=(japonica cultivar-group) cDNA clone:J013089M04, full insert sequence /DEF=Oryza sativa (japonica cultivar-group) cDNA clone:J013089M04, fu
Os.10784.1.S1_at	1623.18	P	1351.11	P	1319.84	P	1307.38	P	1231.37	P	1196.9	P	1431.38	1245.22	-1.1495		1092.19	P	1107.05	P	1075.61	P	1348.86	P	1314.37	P	1325.2	P	1091.62	1329.48	1.2179		1273.14	P	1148.35	P	1182.91	P	1761.62	P	1782.6	P	1646.05	P	1201.47	1730.09	1.43998		gb:AB112061.1 /DB_XREF=gi:31711498 /GEN=OsCTTP /TID=Os.10784.1 /CNT=326 /FEA=FLmRNA /TIER=FL+Stack /STK=138 /UG=Os.10784 /UG_TITLE=(indica cultivar-group) OsCTTP gene, complete cds /DEF=Oryza sativa (indica cultivar-group) OsCTTP gene, complete cds. /FL=g
Os.10786.1.S1_at	408.45	P	465.28	P	426.02	P	451.64	P	446.08	P	438.26	P	433.25	445.327	1.02787		311.06	P	375.4	P	395.79	P	427.93	P	477.77	P	432.59	P	360.75	446.097	1.23658		472.68	P	496.63	P	453.3	P	589.83	P	601.27	P	561.71	P	474.203	584.27	1.23211		gb:AK065099.1 /DB_XREF=gi:32975117 /TID=Os.10786.1 /CNT=18 /FEA=FLmRNA /TIER=FL /STK=2 /UG=Os.10786 /UG_TITLE=(japonica cultivar-group) cDNA clone:J033116G02, full insert sequence /DEF=Oryza sativa (japonica cultivar-group) cDNA clone:J013001M21, full ins
Os.10790.1.A1_at	129.77	P	187.58	P	234.82	P	160.2	P	192.34	P	251.13	P	184.057	201.223	1.09327		239.79	P	176.57	P	201.69	P	278.91	P	341.65	P	362.7	P	206.017	327.753	1.59091		187.66	P	168.02	P	220.97	P	235.75	P	298.51	P	352.66	P	192.217	295.64	1.53806		gb:CB666636 /DB_XREF=gi:29670361 /DB_XREF=OSJNEd13J20.r /CLONE=OSJNEd13J20 /TID=Os.10790.1 /CNT=6 /FEA=EST /TIER=ConsEnd /STK=1 /UG=Os.10790 /UG_TITLE=Transcribed sequences /REP_ORG=O. sativa
Os.10803.1.S1_at	259.62	P	219.77	P	216.39	P	271.9	P	253.02	P	203.02	P	231.927	242.647	1.04622		285.66	P	349.85	P	291.63	P	476.43	P	392.25	P	429.85	P	309.047	432.843	1.40058		403.64	P	292.06	P	252.45	P	382.6	P	354.29	P	385.14	P	316.05	374.01	1.18339		gb:AK119500.1 /DB_XREF=gi:37989123 /TID=Os.10803.1 /CNT=51 /FEA=FLmRNA /TIER=FL /STK=1 /UG=Os.10803 /UG_TITLE=Pyruvate decarboxylase 2 (Pdc2) mRNA, complete cds /DEF=Oryza sativa (japonica cultivar-group) cDNA clone:001-134-E07, full insert sequence. /FL=
Os.10817.1.S1_a_at	563.79	P	540.22	P	497.9	P	492.12	P	505.84	P	520.17	P	533.97	506.043	-1.05519		510.47	P	491.82	P	494.88	P	556.01	P	525.41	P	548.57	P	499.057	543.33	1.08871		516.89	P	545.47	P	501.93	P	653.36	P	656.52	P	608	P	521.43	639.293	1.22604		gb:AK071997.1 /DB_XREF=gi:32982020 /TID=Os.10817.1 /CNT=27 /FEA=FLmRNA /TIER=FL+Stack /STK=10 /UG=Os.10817 /UG_TITLE=Subsp. japonica mRNA for auxin response factor 1 (arf1 gene) /DEF=Oryza sativa (japonica cultivar-group) cDNA clone:J013091N24, full inser
Os.10830.1.S1_at	314.24	P	296.13	P	300.3	P	338.51	P	321.78	P	326.19	P	303.557	328.827	1.08325		384.9	P	402.95	P	398.83	P	568.27	P	507.84	P	508.48	P	395.56	528.197	1.33531		420.69	P	377.13	P	374.88	P	521.04	P	528.38	P	550.8	P	390.9	533.407	1.36456		gb:AK099291.1 /DB_XREF=gi:32984500 /TID=Os.10830.1 /CNT=22 /FEA=FLmRNA /TIER=FL /STK=2 /UG=Os.10830 /UG_TITLE=(japonica cultivar-group) cDNA clone:J023127C06, full insert sequence /DEF=Oryza sativa (japonica cultivar-group) cDNA clone:J023127C06, full ins
Os.10836.1.S1_at	158.95	P	166.58	P	168.54	P	164	P	173.18	P	186.41	P	164.69	174.53	1.05975		193	P	174.9	P	189.16	P	212.98	P	227.44	P	191.94	P	185.687	210.787	1.13517		162.86	P	159.42	P	164.34	P	200.57	P	205.25	P	188.35	P	162.207	198.057	1.22101		gb:AK100249.1 /DB_XREF=gi:32985458 /TID=Os.10836.1 /CNT=9 /FEA=FLmRNA /TIER=FL /STK=1 /UG=Os.10836 /UG_TITLE=(japonica cultivar-group) cDNA clone:002-172-H03, full insert sequence /DEF=Oryza sativa (japonica cultivar-group) cDNA clone:J023060F18, full ins
Os.10841.1.S1_at	1539.31	P	1544.92	P	1514.26	P	1545.02	P	1734.36	P	1773.77	P	1532.83	1684.38	1.09887		1706.92	P	2040.57	P	2009.23	P	3026.74	P	2882.67	P	3215.83	P	1918.91	3041.75	1.58515		2088.17	P	2001.62	P	2043.82	P	2915.69	P	3180.87	P	3201.69	P	2044.54	3099.42	1.51595		gb:AK068151.1 /DB_XREF=gi:32978169 /TID=Os.10841.1 /CNT=18 /FEA=FLmRNA /TIER=FL /STK=3 /UG=Os.10841 /UG_TITLE=(japonica cultivar-group) cDNA clone:J013132L05, full insert sequence /DEF=Oryza sativa (japonica cultivar-group) cDNA clone:J013132L05, full ins
Os.10860.2.S1_at	837.88	P	635.97	P	735.43	P	556.7	P	480.82	P	434.31	P	736.427	490.61	-1.50104		693	P	662.67	P	649.89	P	357.67	P	285.97	P	311.1	P	668.52	318.247	-2.10063		927.48	P	776.64	P	742.99	P	493.25	P	445.19	P	407.04	P	815.703	448.493	-1.81876		gb:AK069437.1 /DB_XREF=gi:32979461 /TID=Os.10860.2 /CNT=2 /FEA=FLmRNA /TIER=FL /STK=1 /UG=Os.10860 /UG_TITLE=(japonica cultivar-group) cDNA clone:002-128-C03, full insert sequence /DEF=Oryza sativa (japonica cultivar-group) cDNA clone:J023023O07, full ins
Os.10861.1.S1_at	923.17	P	887.23	P	955.59	P	901	P	951.42	P	926.7	P	921.997	926.373	1.00475		750.22	P	872.95	P	951.84	P	1073.11	P	1015.5	P	1125.04	P	858.337	1071.22	1.24801		868.41	P	816.93	P	946.25	P	1043.59	P	1080.93	P	1074.89	P	877.197	1066.47	1.21577		gb:AK061884.1 /DB_XREF=gi:32971902 /TID=Os.10861.1 /CNT=28 /FEA=FLmRNA /TIER=FL /STK=2 /UG=Os.10861 /UG_TITLE=(japonica cultivar-group) cDNA clone:J013146J21, full insert sequence /DEF=Oryza sativa (japonica cultivar-group) cDNA clone:001-041-F04, full in
Os.10872.1.S1_at	857.76	P	1117.82	P	1254.25	P	1083.29	P	1209.91	P	1362.45	P	1076.61	1218.55	1.13184		814.44	P	1098.85	P	1377.84	P	1374.56	P	1423.75	P	1794.64	P	1097.04	1530.98	1.39555		752.93	P	605.41	P	880.21	P	1225.24	P	1277.71	P	1399.34	P	746.183	1300.76	1.74322		gb:AK065505.1 /DB_XREF=gi:32975523 /TID=Os.10872.1 /CNT=13 /FEA=FLmRNA /TIER=FL /STK=3 /UG=Os.10872 /UG_TITLE=(japonica cultivar-group) cDNA clone:J013027N01, full insert sequence /DEF=Oryza sativa (japonica cultivar-group) cDNA clone:J013027N01, full ins
Os.10875.2.S1_at	194.02	P	197.17	P	180.95	P	179.13	P	207.36	P	206.58	P	190.713	197.69	1.03658		162.76	P	207.82	P	200.06	P	238.54	P	227.1	P	262.53	P	190.213	242.723	1.27606		153.81	P	176.84	P	184.14	P	247.58	P	236.99	P	236.5	P	171.597	240.357	1.40071		gb:AK068099.1 /DB_XREF=gi:32978117 /TID=Os.10875.2 /CNT=9 /FEA=FLmRNA /TIER=FL /STK=0 /UG=Os.10875 /UG_TITLE=(japonica cultivar-group) cDNA clone:J023087H04, full insert sequence /DEF=Oryza sativa (japonica cultivar-group) cDNA clone:J013134G20, full inse
Os.10880.1.S1_at	95.03	P	103.72	P	88.2	P	69.76	P	98.13	P	95.69	P	95.65	87.86	-1.08866		85.52	A	66.36	P	91.89	P	93.58	P	94.43	P	112.56	P	81.2567	100.19	1.23301		76.34	P	73.73	P	86.15	P	92.88	P	100.65	P	113.97	P	78.74	102.5	1.30175		gb:AK119767.1 /DB_XREF=gi:37989390 /TID=Os.10880.1 /CNT=6 /FEA=FLmRNA /TIER=FL /STK=1 /UG=Os.10880 /UG_TITLE=(japonica cultivar-group) cDNA clone:J033044F04, full insert sequence /DEF=Oryza sativa (japonica cultivar-group) cDNA clone:002-172-E10, full ins
Os.10883.1.S1_at	846.82	P	867.02	P	801.45	P	830.33	P	882.09	P	836.95	P	838.43	849.79	1.01355		710.59	P	806.59	P	812.12	P	1032.27	P	910.79	P	953.3	P	776.433	965.453	1.24345		929.32	P	901.19	P	827.96	P	1050.28	P	1001.69	P	1009.13	P	886.157	1020.37	1.15145		gb:AK070541.1 /DB_XREF=gi:32980565 /TID=Os.10883.1 /CNT=22 /FEA=FLmRNA /TIER=FL /STK=1 /UG=Os.10883 /UG_TITLE=(japonica cultivar-group) cDNA clone:006-302-H10, full insert sequence /DEF=Oryza sativa (japonica cultivar-group) cDNA clone:J023056A05, full in
Os.10894.1.S1_at	1190.89	P	1162.61	P	1123.71	P	1168.54	P	1178.57	P	1136.96	P	1159.07	1161.36	1.00197		1367	P	1337.73	P	1294.91	P	1646.72	P	1602.2	P	1591.87	P	1333.21	1613.6	1.21031		1448.92	P	1416.73	P	1436.2	P	1587.8	P	1577.64	P	1548.21	P	1433.95	1571.22	1.09573		gb:AK120180.1 /DB_XREF=gi:37989803 /TID=Os.10894.1 /CNT=60 /FEA=FLmRNA /TIER=FL+Stack /STK=7 /UG=Os.10894 /UG_TITLE=(japonica cultivar-group) beta-tubulin (OSJNBa0091J19.2), mRNA /DEF=Oryza sativa (japonica cultivar-group) cDNA clone:J013033M18, full inse
Os.10915.1.S1_at	779.64	P	801.28	P	860.1	P	810.7	P	867.12	P	868.7	P	813.673	848.84	1.04322		724.18	P	720	P	806.96	P	744.25	P	813.05	P	735.83	P	750.38	764.377	1.01865		937.81	P	931.78	P	882.19	P	727.95	P	783.66	P	712.49	P	917.26	741.367	-1.23726		gb:CB631466 /DB_XREF=gi:29626455 /DB_XREF=OSIIEb08P23.r /CLONE=OSIIEb08P23 /TID=Os.10915.1 /CNT=13 /FEA=EST /TIER=ConsEnd /STK=1 /UG=Os.10915 /UG_TITLE=Transcribed sequence with moderate similarity to protein ref:NP_197549.1 (A.thaliana) myosin-like prote
Os.10926.1.S1_at	2629.69	P	2515.96	P	2589.13	P	2513.85	P	2808.97	P	2695.29	P	2578.26	2672.7	1.03663		2287.05	P	2606.78	P	2723.07	P	2392.31	P	2301.63	P	2407.49	P	2538.97	2367.14	-1.07259		2700.08	P	2640.99	P	2567.94	P	1964.35	P	2085.64	P	2129.52	P	2636.34	2059.84	-1.27988		gb:AK059649.1 /DB_XREF=gi:32969667 /TID=Os.10926.1 /CNT=31 /FEA=FLmRNA /TIER=FL /STK=1 /UG=Os.10926 /UG_TITLE=(japonica cultivar-group) cDNA clone:J023133D04, full insert sequence /DEF=Oryza sativa (japonica cultivar-group) cDNA clone:001-031-C05, full in
Os.10933.1.S1_at	46.89	P	72.85	P	62.87	P	57.15	P	91.73	P	86.36	P	60.87	78.4133	1.28821		105.71	P	78.18	P	82.91	P	185.88	P	165.27	P	158.04	P	88.9333	169.73	1.90851		117.1	P	128.88	P	144.98	P	237.43	P	307.43	P	257.94	P	130.32	267.6	2.05341		gb:D26536.1 /DB_XREF=gi:454878 /TID=Os.10933.1 /CNT=12 /FEA=FLmRNA /TIER=FL+Stack /STK=6 /UG=Os.10933 /DEF=Oryza sativa (japonica cultivar-group) mRNA for WSI18 protein induced by water stress, complete cds. /PROD=WSI18 protein induced by water stress /FL
Os.10954.1.S1_at	638.14	P	617.32	P	641.41	P	553.61	P	666.1	P	605.11	P	632.29	608.273	-1.03948		561.16	P	653.06	P	647.88	P	593.67	P	550.07	P	579.96	P	620.7	574.567	-1.08029		752.02	P	747.54	P	719.85	P	586.16	P	609.51	P	616.82	P	739.803	604.163	-1.22451		gb:CB621496 /DB_XREF=gi:29616484 /DB_XREF=OSIIEa07G16.r /CLONE=OSIIEa07G16 /TID=Os.10954.1 /CNT=5 /FEA=mRNA /TIER=ConsEnd /STK=1 /UG=Os.10954 /UG_TITLE=(japonica cultivar-group) OJ1092_A07.13 (OJ1092_A07.13), mRNA /REP_ORG=O. sativa
Os.10959.1.S1_at	818.89	P	608.5	P	604.78	P	759.87	P	875.39	P	824.82	P	677.39	820.027	1.21057		451.89	P	435.92	P	285.96	P	799.41	P	557.28	P	730.54	P	391.257	695.743	1.77823		418.8	P	564.67	P	401.27	P	821.5	P	979.79	P	780.33	P	461.58	860.54	1.86434		gb:AK070257.1 /DB_XREF=gi:32980281 /TID=Os.10959.1 /CNT=297 /FEA=FLmRNA /TIER=FL+Stack /STK=78 /UG=Os.10959 /UG_TITLE=(japonica cultivar-group) cDNA clone:J023042N11, full insert sequence /DEF=Oryza sativa (japonica cultivar-group) cDNA clone:J023042N11,
Os.10975.1.S1_at	99.89	P	98.54	P	88.72	P	87.19	P	96.77	P	93.03	P	95.7167	92.33	-1.03668		65.57	P	79.87	P	79.5	P	96.52	P	76.69	P	90.24	P	74.98	87.8167	1.1712		86.35	P	86.32	P	80.07	P	106.53	P	111.45	P	105.25	P	84.2467	107.743	1.2789		gb:AK059060.1 /DB_XREF=gi:32969078 /TID=Os.10975.1 /CNT=24 /FEA=FLmRNA /TIER=FL+Stack /STK=7 /UG=Os.10975 /UG_TITLE=(japonica cultivar-group) cDNA clone:001-021-G01, full insert sequence /DEF=Oryza sativa (japonica cultivar-group) cDNA clone:001-021-G01,
Os.10976.1.A1_at	157.88	P	138.13	P	146.25	P	166.23	P	176.48	P	187.9	P	147.42	176.87	1.19977		210.62	P	204.6	P	237.58	P	269.49	P	275.46	P	302.07	P	217.6	282.34	1.29752		179.68	P	205.69	P	215.75	P	270.94	P	268.24	P	291.4	P	200.373	276.86	1.38172		gb:CB623982 /DB_XREF=gi:29618970 /DB_XREF=OSIIEa12B18.r /CLONE=OSIIEa12B18 /TID=Os.10976.1 /CNT=13 /FEA=mRNA /TIER=ConsEnd /STK=1 /UG=Os.10976 /UG_TITLE=(japonica cultivar-group) contains ESTs AU092606(C52561),AU063213(C53672),C27675(C52561)~unknown prote
Os.10982.1.S1_at	185.35	P	218.11	P	224.04	P	196.14	P	237.2	P	237.73	P	209.167	223.69	1.06943		264.22	P	277.05	P	282.98	P	455.91	P	444.14	P	529.15	P	274.75	476.4	1.73394		197.33	P	164.49	P	255.57	P	295.06	P	261.45	P	314.92	P	205.797	290.477	1.41147		gb:AK111294.1 /DB_XREF=gi:32996503 /TID=Os.10982.1 /CNT=3 /FEA=FLmRNA /TIER=FL /STK=0 /UG=Os.10982 /UG_TITLE=(japonica cultivar-group) cDNA clone:002-181-A08, full insert sequence /DEF=Oryza sativa (japonica cultivar-group) cDNA clone:002-181-A08, full in
Os.11030.2.S1_x_at	240.76	P	206.32	P	220.33	P	278.31	P	261.54	P	209.06	P	222.47	249.637	1.12211		189.51	P	206.41	P	197.01	P	267.16	P	238.61	P	235.18	P	197.643	246.983	1.24964		278.8	P	248.25	P	226.91	P	222.56	P	212.48	P	195.27	P	251.32	210.103	-1.19617		gb:NM_191439.1 /DB_XREF=gi:34909961 /GEN=P0695H10.17 /TID=Os.11030.2 /CNT=1 /FEA=mRNA /TIER=ConsEnd /STK=0 /UG=Os.11030 /UG_TITLE=(japonica cultivar-group) P0695H10.17 (P0695H10.17), mRNA /DEF=Oryza sativa (japonica cultivar-group) P0695H10.17 (P0695H10.1
Os.11058.1.S1_x_at	911.42	P	929.09	P	855.17	P	828.36	P	948.08	P	895.96	P	898.56	890.8	-1.00871		805.09	P	865.86	P	883.75	P	753.35	P	627.68	P	715.96	P	851.567	698.997	-1.21827		921.47	P	957.98	P	897.68	P	670.07	P	694.72	P	640.93	P	925.71	668.573	-1.38461		gb:AK070014.1 /DB_XREF=gi:32980038 /TID=Os.11058.1 /CNT=12 /FEA=FLmRNA /TIER=FL /STK=0 /UG=Os.11058 /UG_TITLE=(japonica cultivar-group) cDNA clone:J023038E13, full insert sequence /DEF=Oryza sativa (japonica cultivar-group) cDNA clone:J023038E13, full ins
Os.11078.1.S1_a_at	361.19	P	263.6	P	254.11	P	314.22	P	352.55	P	380.19	P	292.967	348.987	1.19122		719.47	P	625.71	P	543.41	P	972.59	P	650.76	P	827.69	P	629.53	817.013	1.29781		681.5	P	731.6	P	593.92	P	1097.44	P	1153.94	P	1009.69	P	669.007	1087.02	1.62483		gb:AK069170.1 /DB_XREF=gi:32979194 /TID=Os.11078.1 /CNT=28 /FEA=FLmRNA /TIER=FL /STK=1 /UG=Os.11078 /UG_TITLE=(japonica cultivar-group) cDNA clone:J023045A04, full insert sequence /DEF=Oryza sativa (japonica cultivar-group) cDNA clone:J023004I02, full ins
Os.11106.1.S1_at	135.79	P	110.9	P	113.26	P	87.89	P	95.34	P	86.08	P	119.983	89.77	-1.33656		206.92	P	191.77	P	171.65	P	252.76	P	221.51	P	281.6	P	190.113	251.957	1.3253		188.08	P	199.07	P	201.11	P	276.42	P	246.54	P	252.9	P	196.087	258.62	1.31891		gb:AK072958.1 /DB_XREF=gi:32982981 /TID=Os.11106.1 /CNT=14 /FEA=FLmRNA /TIER=FL /STK=1 /UG=Os.11106 /UG_TITLE=(japonica cultivar-group) cDNA clone:J023149H22, full insert sequence /DEF=Oryza sativa (japonica cultivar-group) cDNA clone:J023149H22, full ins
Os.11109.1.S1_at	424.28	P	389.51	P	360.93	P	369.43	P	383.34	P	363.23	P	391.573	372	-1.05262		304.24	P	290.84	P	298.42	P	289.55	P	245.28	P	279.12	P	297.833	271.317	-1.09773		305.99	P	313.66	P	314.86	P	252.21	P	226.6	P	216.34	P	311.503	231.717	-1.34433		gb:AK064734.1 /DB_XREF=gi:32974752 /TID=Os.11109.1 /CNT=2 /FEA=FLmRNA /TIER=FL /STK=1 /UG=Os.11109 /UG_TITLE=(japonica cultivar-group) cDNA clone:002-120-C05, full insert sequence /DEF=Oryza sativa (japonica cultivar-group) cDNA clone:002-120-C05, full in
Os.11118.1.S1_at	1229.82	P	1129.31	P	1079.53	P	1018.83	P	1068.87	P	991.36	P	1146.22	1026.35	-1.11679		1346.12	P	1322.69	P	1395.21	P	1865.82	P	1692.95	P	1722.94	P	1354.67	1760.57	1.29963		1319.17	P	1221.78	P	1235.49	P	1743.97	P	1614.74	P	1643.51	P	1258.81	1667.41	1.32459		gb:AK070705.1 /DB_XREF=gi:32980729 /TID=Os.11118.1 /CNT=58 /FEA=FLmRNA /TIER=FL /STK=0 /UG=Os.11118 /UG_TITLE=Rice mRNA for phosphoglycerate kinase (S374 gene), partial sequence /DEF=Oryza sativa (japonica cultivar-group) cDNA clone:J023060M06, full inser
Os.11125.1.S1_a_at	140.52	P	117.3	P	112.54	P	115.37	P	125.66	P	137.09	P	123.453	126.04	1.02095		132.18	P	139.32	P	156.48	P	127.79	P	129.43	P	158.22	P	142.66	138.48	-1.03018		113.93	P	95.71	P	131.48	P	187.63	P	189.18	P	178.48	P	113.707	185.097	1.62784		gb:AK072651.1 /DB_XREF=gi:32982674 /TID=Os.11125.1 /CNT=13 /FEA=FLmRNA /TIER=FL /STK=1 /UG=Os.11125 /UG_TITLE=(japonica cultivar-group) P0425G02.20 (P0425G02.20), mRNA /DEF=Oryza sativa (japonica cultivar-group) cDNA clone:J023131F07, full insert sequence
Os.11132.1.S1_s_at	103.07	P	103.24	P	86.72	P	94.65	P	96.73	P	91.35	P	97.6767	94.2433	-1.03643		201.17	P	185.63	P	173.69	P	199.01	P	205.76	P	223.61	P	186.83	209.46	1.12113		187.17	P	171.17	P	185.01	P	272.82	P	272.66	P	244.44	P	181.117	263.307	1.4538		gb:CA766768 /DB_XREF=gi:27548737 /DB_XREF=AF53-Rpf_12_L13_T7_061.ab1 /CLONE=C0004501 /TID=Os.11132.1 /CNT=5 /FEA=EST /TIER=ConsEnd /STK=0 /UG=Os.11132 /UG_TITLE=Transcribed sequences /REP_ORG=O. sativa
Os.11136.1.S1_at	419.44	P	350.88	P	358.25	P	392.08	P	386.83	P	394.37	P	376.19	391.093	1.03962		365.96	P	301.45	P	301.07	P	378.08	P	322.61	P	375.75	P	322.827	358.813	1.11147		313.33	P	306.64	P	304.85	P	397.73	P	392.28	P	398.32	P	308.273	396.11	1.28493		gb:AK062051.1 /DB_XREF=gi:32972069 /TID=Os.11136.1 /CNT=26 /FEA=FLmRNA /TIER=FL+Stack /STK=6 /UG=Os.11136 /UG_TITLE=(japonica cultivar-group) putative chloroplast 50S ribosomal protein L31 (B1158C05.19), mRNA /DEF=Oryza sativa (japonica cultivar-group) cD
Os.11155.1.S1_at	2549.23	P	2122.74	P	2070.28	P	2265.19	P	2332.02	P	2291.86	P	2247.42	2296.36	1.02178		2279.23	P	2480.57	P	2574.41	P	2164.46	P	1822.7	P	2034.63	P	2444.74	2007.26	-1.21795		2493.56	P	2317.9	P	2267.17	P	1760.64	P	1812.99	P	1618.27	P	2359.54	1730.63	-1.3634		gb:AB104733.1 /DB_XREF=gi:34327939 /GEN=OsTUB8 /TID=Os.11155.1 /CNT=22 /FEA=FLmRNA /TIER=FL /STK=1 /UG=Os.11155 /DEF=Oryza sativa (japonica cultivar-group) OsTUB8 mRNA for beta-tubulin, complete cds. /PROD=beta-tubulin /FL=gb:AK121321.1 gb:AB104733.1 /REP
Os.11186.1.S1_at	2364.95	P	2068.34	P	2146.1	P	1947.5	P	2142.72	P	2005.39	P	2193.13	2031.87	-1.07937		2386.14	P	2412.61	P	2269	P	2413.45	P	2381.37	P	2454.35	P	2355.92	2416.39	1.02567		2296.67	P	2341.23	P	2365.32	P	2819.72	P	3011.6	P	2904.31	P	2334.41	2911.88	1.24737		gb:AK070827.1 /DB_XREF=gi:32980850 /TID=Os.11186.1 /CNT=16 /FEA=FLmRNA /TIER=FL /STK=1 /UG=Os.11186 /UG_TITLE=(japonica cultivar-group) cDNA clone:J023064N24, full insert sequence /DEF=Oryza sativa (japonica cultivar-group) cDNA clone:J023064N24, full ins
Os.11190.1.S1_at	346.43	P	318.11	P	306.04	P	317.88	P	341.43	P	304.61	P	323.527	321.307	-1.00691		253.5	P	318.05	P	250.42	P	187.95	P	204.25	P	216.93	P	273.99	203.043	-1.34942		352.26	P	344.89	P	319.54	P	245.66	P	226.46	P	217.24	P	338.897	229.787	-1.47483		gb:AK058995.1 /DB_XREF=gi:32969013 /TID=Os.11190.1 /CNT=10 /FEA=FLmRNA /TIER=FL /STK=0 /UG=Os.11190 /UG_TITLE=(japonica cultivar-group) cDNA clone:001-020-G02, full insert sequence /DEF=Oryza sativa (japonica cultivar-group) cDNA clone:001-020-G02, full i
Os.11194.1.S1_at	2476.09	P	2027.31	P	2153.13	P	2547.98	P	2711.33	P	2336	P	2218.84	2531.77	1.14103		2721.91	P	2806.72	P	2584.28	P	2962.51	P	2519.17	P	2691.97	P	2704.3	2724.55	1.00749		2525.08	P	2477.79	P	2449.78	P	3174.74	P	2963.58	P	2844.92	P	2484.22	2994.41	1.20538		gb:AK067942.1 /DB_XREF=gi:32977960 /TID=Os.11194.1 /CNT=3 /FEA=FLmRNA /TIER=FL /STK=2 /UG=Os.11194 /UG_TITLE=(japonica cultivar-group) cDNA clone:J013123A03, full insert sequence /DEF=Oryza sativa (japonica cultivar-group) cDNA clone:J013123A03, full inse
Os.11197.2.S1_x_at	2030.88	P	2153.72	P	2114.64	P	2060.26	P	2340.1	P	2412.17	P	2099.75	2270.84	1.08148		1517.29	P	1720.3	P	1595.35	P	2249.57	P	2000.96	P	2071.89	P	1610.98	2107.47	1.30819		2114.03	P	1986.48	P	1703.49	P	2401.68	P	2403.24	P	2518.79	P	1934.67	2441.24	1.26184		gb:AK105666.1 /DB_XREF=gi:32990875 /TID=Os.11197.2 /CNT=16 /FEA=FLmRNA /TIER=FL /STK=1 /UG=Os.11197 /UG_TITLE=(japonica cultivar-group) cDNA clone:002-137-B01, full insert sequence /DEF=Oryza sativa (japonica cultivar-group) cDNA clone:001-200-H10, full i
Os.11205.1.S1_at	602.45	P	552.41	P	581.15	P	520.91	P	531.6	P	547.07	P	578.67	533.193	-1.08529		574.63	P	579.66	P	570.33	P	570.92	P	569.84	P	585.83	P	574.873	575.53	1.00114		543.44	P	556.2	P	598.69	P	709.19	P	687.29	P	690.87	P	566.11	695.783	1.22906		gb:AK068515.1 /DB_XREF=gi:32978533 /TID=Os.11205.1 /CNT=9 /FEA=FLmRNA /TIER=FL /STK=0 /UG=Os.11205 /UG_TITLE=(japonica cultivar-group) cDNA clone:001-208-D05, full insert sequence /DEF=Oryza sativa (japonica cultivar-group) cDNA clone:J013153K10, full ins
Os.11215.1.S1_a_at	202.94	P	194.67	P	178.97	P	209.64	P	185.05	P	218.6	P	192.193	204.43	1.06367		216.68	P	209.32	P	235.91	P	177.01	P	170.68	P	164.22	P	220.637	170.637	-1.29302		265.26	P	297.22	P	245.59	P	207.25	P	201.21	P	179.73	P	269.357	196.063	-1.37382		gb:AK073179.1 /DB_XREF=gi:32983202 /TID=Os.11215.1 /CNT=5 /FEA=FLmRNA /TIER=FL /STK=2 /UG=Os.11215 /UG_TITLE=(japonica cultivar-group) cDNA clone:J033085H14, full insert sequence /DEF=Oryza sativa (japonica cultivar-group) cDNA clone:J033004F21, full inse
Os.11218.1.S1_at	715.49	P	857.46	P	730.91	P	986.09	P	901.15	P	901.99	P	767.953	929.743	1.21068		665.14	P	690.42	P	703.14	P	888.87	P	572.23	P	718.18	P	686.233	726.427	1.05857		633.74	P	581.84	P	716.49	P	894.51	P	843.37	P	913.29	P	644.023	883.723	1.37219		gb:AK073273.1 /DB_XREF=gi:32983296 /TID=Os.11218.1 /CNT=8 /FEA=FLmRNA /TIER=FL /STK=4 /UG=Os.11218 /UG_TITLE=(japonica cultivar-group) cDNA clone:001-030-D12, full insert sequence /DEF=Oryza sativa (japonica cultivar-group) cDNA clone:J033028A12, full ins
Os.11237.1.S1_at	568.82	P	508.91	P	500.63	P	516.53	P	532.39	P	503.72	P	526.12	517.547	-1.01657		436.25	P	433.02	P	494.46	P	616.42	P	535.7	P	644.76	P	454.577	598.96	1.31762		543.42	P	507.62	P	525.57	P	678.06	P	636.09	P	584.86	P	525.537	633.003	1.20449		gb:AK101359.1 /DB_XREF=gi:32986568 /TID=Os.11237.1 /CNT=4 /FEA=FLmRNA /TIER=FL /STK=0 /UG=Os.11237 /UG_TITLE=(japonica cultivar-group) cDNA clone:J033035E16, full insert sequence /DEF=Oryza sativa (japonica cultivar-group) cDNA clone:J033035E16, full inse
Os.11241.1.S1_at	340.06	P	349.23	P	296.45	P	264.18	P	299.75	P	275.99	P	328.58	279.973	-1.17361		159.7	P	204.02	P	201.64	P	153.32	P	150.56	P	135.78	P	188.453	146.553	-1.2859		236.22	P	226.81	P	200.22	P	139.62	P	120.64	P	130.78	P	221.083	130.347	-1.69612		gb:AK067875.1 /DB_XREF=gi:32977893 /TID=Os.11241.1 /CNT=8 /FEA=FLmRNA /TIER=FL /STK=0 /UG=Os.11241 /UG_TITLE=(japonica cultivar-group) cDNA clone:J013121C10, full insert sequence /DEF=Oryza sativa (japonica cultivar-group) cDNA clone:J013121C10, full inse
Os.11246.1.S1_at	593.91	P	538.2	P	471.09	P	592.25	P	581.54	P	566.24	P	534.4	580.01	1.08535		412.33	P	492.4	P	469.84	P	447.24	P	378.94	P	427.29	P	458.19	417.823	-1.09661		520	P	541.24	P	466.49	P	342.27	P	377.41	P	323.83	P	509.243	347.837	-1.46403		gb:CD670986 /DB_XREF=gi:38568771 /DB_XREF=OsMR407 /TID=Os.11246.1 /CNT=12 /FEA=mRNA /TIER=ConsEnd /STK=0 /UG=Os.11246 /UG_TITLE=(japonica cultivar-group) P0494A10.29 (P0494A10.29), mRNA /REP_ORG=O. sativa
Os.11247.1.S1_at	341.44	P	273.17	P	276.62	P	252.54	P	267.04	P	238.38	P	297.077	252.653	-1.17583		252.59	P	280.95	P	252.05	P	202.66	P	190.94	P	195.21	P	261.863	196.27	-1.3342		251.55	P	298.79	P	259.73	P	228.76	P	232.25	P	246.69	P	270.023	235.9	-1.14465		gb:C98974 /DB_XREF=gi:3761726 /DB_XREF=C98974 /CLONE=E3462_1Z /TID=Os.11247.1 /CNT=3 /FEA=mRNA /TIER=ConsEnd /STK=2 /UG=Os.11247 /UG_TITLE=(japonica cultivar-group) putative cinnamoyl CoA reductase (P0004A09.19), mRNA /REP_ORG=O. sativa
Os.11249.1.S1_at	952.22	P	921.68	P	947.01	P	730.24	P	852.43	P	632.96	P	940.303	738.543	-1.27319		1147.6	P	925.87	P	915.98	P	726.03	P	559.77	P	662.22	P	996.483	649.34	-1.53461		871.94	P	928.9	P	1011.08	P	750.48	P	694.38	P	709.51	P	937.307	718.123	-1.30522		gb:AB091471.1 /DB_XREF=gi:29420794 /TID=Os.11249.1 /CNT=6 /FEA=FLmRNA /TIER=FL /STK=1 /UG=Os.11249 /UG_TITLE=(japonica cultivar-group) OsBLE3 mRNA for hypothetical protein, complete cds /DEF=Oryza sativa (japonica cultivar-group) OsBLE3 mRNA for hypotheti
Os.11250.1.S1_at	236.74	P	205.28	P	137.85	P	192.69	P	238.4	P	196.84	P	193.29	209.31	1.08288		132.64	P	173.27	P	169.27	P	547.06	P	368.48	P	380.49	P	158.393	432.01	2.72745		212.05	P	213.37	P	218.13	P	466.53	P	361.42	P	346.55	P	214.517	391.5	1.82503		gb:AK106488.1 /DB_XREF=gi:32991697 /TID=Os.11250.1 /CNT=2 /FEA=FLmRNA /TIER=FL /STK=1 /UG=Os.11250 /UG_TITLE=(japonica cultivar-group) cDNA clone:002-105-A02, full insert sequence /DEF=Oryza sativa (japonica cultivar-group) cDNA clone:002-105-A02, full in
Os.11256.1.S1_at	123.54	P	110.65	P	100.56	P	84.27	P	93.48	P	82.54	P	111.583	86.7633	-1.28607		94.74	P	84.4	P	72.32	P	60.99	P	58.99	P	65.38	P	83.82	61.7867	-1.3566		100.13	P	105.88	P	109.15	P	77.36	P	70.88	P	80.55	P	105.053	76.2633	-1.37751		gb:AK063727.1 /DB_XREF=gi:32973745 /TID=Os.11256.1 /CNT=3 /FEA=FLmRNA /TIER=FL /STK=1 /UG=Os.11256 /UG_TITLE=(japonica cultivar-group) cDNA clone:001-120-E01, full insert sequence /DEF=Oryza sativa (japonica cultivar-group) cDNA clone:001-120-E01, full in
Os.11257.1.S1_at	563.95	P	476.67	P	400.5	P	437.08	P	521.36	P	482.7	P	480.373	480.38	1.00001		339.31	P	419.39	P	418.68	P	325.88	P	266.03	P	311.61	P	392.46	301.173	-1.3031		515.53	P	543.89	P	428.99	P	368.1	P	371.98	P	383.34	P	496.137	374.473	-1.32489		gb:BM037867 /DB_XREF=gi:16753488 /DB_XREF=S113b11 /CLONE=S113b11 /TID=Os.11257.1 /CNT=3 /FEA=EST /TIER=ConsEnd /STK=2 /UG=Os.11257 /UG_TITLE=Transcribed sequences /REP_ORG=O. sativa
Os.11260.1.S1_at	13.04	A	30.52	P	32.87	P	19.57	P	21	P	19.05	P	25.4767	19.8733	-1.28195		32.6	P	31.35	P	23.07	P	63.68	P	73.62	P	74.07	P	29.0067	70.4567	2.42898		38.15	P	26.99	P	52.6	P	126.01	P	99.35	P	119.37	P	39.2467	114.91	2.92789		gb:AK102039.1 /DB_XREF=gi:32987248 /TID=Os.11260.1 /CNT=4 /FEA=FLmRNA /TIER=FL /STK=1 /UG=Os.11260 /UG_TITLE=(japonica cultivar-group) cDNA clone:J033081F22, full insert sequence /DEF=Oryza sativa (japonica cultivar-group) cDNA clone:J033081F22, full inse
Os.11262.1.S1_a_at	1392.78	P	1233.88	P	1209.45	P	1586.74	P	1503.67	P	1559.22	P	1278.7	1549.88	1.21207		1303.01	P	1362.1	P	1345.92	P	1790.35	P	1638.37	P	1666.62	P	1337.01	1698.45	1.27033		1456.35	P	1408.78	P	1449.84	P	1990.32	P	1968.15	P	1727.97	P	1438.32	1895.48	1.31784		gb:AY324878.1 /DB_XREF=gi:34538928 /TID=Os.11262.1 /CNT=12 /FEA=FLmRNA /TIER=FL /STK=1 /UG=Os.11262 /DEF=Oryza sativa (japonica cultivar-group) KUP1 mRNA, complete cds. /PROD=KUP1 /FL=gb:AK119891.1 gb:AK119883.1 gb:AK101722.1 gb:AY324878.1 /REP_ORG=O. sat
Os.11271.2.S1_at	1012.84	P	972.86	P	1023.69	P	918.46	P	941.63	P	823.3	P	1003.13	894.463	-1.12149		984.89	P	896.01	P	950.49	P	874.17	P	904.11	P	869.8	P	943.797	882.693	-1.06922		1045.05	P	1006.69	P	1013.05	P	1294.59	P	1337.46	P	1273.46	P	1021.6	1301.84	1.27432		gb:CB666821 /DB_XREF=gi:29670546 /DB_XREF=OSJNEd13O01.r /CLONE=OSJNEd13O01 /TID=Os.11271.2 /CNT=131 /FEA=FLmRNA /TIER=Stack /STK=6 /UG=Os.11271 /UG_TITLE=(japonica cultivar-group) cDNA clone:001-042-C07, full insert sequence /FL=gb:AK070413.1 gb:AK104835.
Os.11272.1.S1_at	498.38	P	448.94	P	428.41	P	313.42	P	397.24	P	342.27	P	458.577	350.977	-1.30657		410.54	P	392.35	P	428.66	P	334.67	P	375.11	P	407.9	P	410.517	372.56	-1.10188		422.79	P	414.29	P	358.52	P	211.88	P	223.46	P	261.06	P	398.533	232.133	-1.71683		gb:AK062477.1 /DB_XREF=gi:32972495 /TID=Os.11272.1 /CNT=2 /FEA=FLmRNA /TIER=FL /STK=0 /UG=Os.11272 /UG_TITLE=(japonica cultivar-group) cDNA clone:001-103-F10, full insert sequence /DEF=Oryza sativa (japonica cultivar-group) cDNA clone:001-103-F10, full in
Os.11284.1.S1_at	1484.85	P	1494.81	P	1313.8	P	1380.61	P	1459.02	P	1373.9	P	1431.15	1404.51	-1.01897		1252	P	1433.27	P	1414.29	P	1859.84	P	1691.71	P	1848.03	P	1366.52	1799.86	1.31711		1644.87	P	1492.89	P	1544.44	P	1970.67	P	1996.93	P	1965.87	P	1560.73	1977.82	1.26724		gb:AK101912.1 /DB_XREF=gi:32987121 /TID=Os.11284.1 /CNT=18 /FEA=FLmRNA /TIER=FL /STK=5 /UG=Os.11284 /UG_TITLE=(japonica cultivar-group) cDNA clone:J033071G08, full insert sequence /DEF=Oryza sativa (japonica cultivar-group) cDNA clone:J033071G08, full ins
Os.11296.1.S1_a_at	757.94	P	703.13	P	662.57	P	737.46	P	820.08	P	774.06	P	707.88	777.2	1.09793		964.05	P	1125.67	P	1044.86	P	926.85	P	792.48	P	849.74	P	1044.86	856.357	-1.22012		925.81	P	933.02	P	907.32	P	1154.75	P	1037.05	P	997.01	P	922.05	1062.94	1.1528		gb:AK060090.1 /DB_XREF=gi:32970108 /TID=Os.11296.1 /CNT=11 /FEA=FLmRNA /TIER=FL /STK=1 /UG=Os.11296 /UG_TITLE=(japonica cultivar-group) cDNA clone:J023139A06, full insert sequence /DEF=Oryza sativa (japonica cultivar-group) cDNA clone:006-307-A04, full in
Os.11301.1.S1_at	1040.26	P	841.7	P	949.09	P	950.58	P	973.77	P	998.23	P	943.683	974.193	1.03233		727.32	P	830.34	P	895.69	P	1075.2	P	972.97	P	1293.25	P	817.783	1113.81	1.36198		697.15	P	599.88	P	781.52	P	787.38	P	866.48	P	886.86	P	692.85	846.907	1.22235		gb:AK070778.1 /DB_XREF=gi:32980801 /TID=Os.11301.1 /CNT=6 /FEA=FLmRNA /TIER=FL /STK=1 /UG=Os.11301 /UG_TITLE=(japonica cultivar-group) cDNA clone:J023069E14, full insert sequence /DEF=Oryza sativa (japonica cultivar-group) cDNA clone:J023069E14, full inse
Os.11305.1.S1_at	94.64	P	92.82	P	76.14	P	91.41	P	99.52	P	89.24	P	87.8667	93.39	1.06286		68.55	P	90.62	P	78.96	P	162.7	P	151.9	P	173.81	P	79.3767	162.803	2.05102		68.05	P	68.69	P	74.84	P	144.04	P	124.64	P	124.22	P	70.5267	130.967	1.85698		gb:AK063578.1 /DB_XREF=gi:32973596 /TID=Os.11305.1 /CNT=4 /FEA=FLmRNA /TIER=FL /STK=0 /UG=Os.11305 /UG_TITLE=(japonica cultivar-group) cDNA clone:001-117-H05, full insert sequence /DEF=Oryza sativa (japonica cultivar-group) cDNA clone:001-117-H05, full in
Os.11307.1.S1_at	1832.32	P	1415.19	P	1437.62	P	1663.63	P	1606.59	P	1424.49	P	1561.71	1564.9	1.00204		1290.75	P	1293.9	P	1182.57	P	1463.07	P	1094.97	P	1238.68	P	1255.74	1265.57	1.00783		1421.27	P	1375.62	P	1227.04	P	838.54	P	733.65	P	615.82	P	1341.31	729.337	-1.83908		gb:CB627040 /DB_XREF=gi:29622029 /DB_XREF=OSIIEb01L09.r /CLONE=OSIIEb01L09 /TID=Os.11307.1 /CNT=4 /FEA=EST /TIER=ConsEnd /STK=2 /UG=Os.11307 /UG_TITLE=Transcribed sequence with weak similarity to protein pir:T05080 (A.thaliana) T05080 hypothetical protein
Os.11309.1.S1_x_at	1744.06	P	1524.71	P	1745.64	P	1524.28	P	1428.42	P	1610.24	P	1671.47	1520.98	-1.09894		937.54	P	976.18	P	1073.08	P	482	P	495.75	P	658.67	P	995.6	545.473	-1.8252		1133.37	P	1005.76	P	1336.65	P	617.06	P	594.09	P	476.68	P	1158.59	562.61	-2.05932		gb:AK063587.1 /DB_XREF=gi:32973605 /TID=Os.11309.1 /CNT=2 /FEA=FLmRNA /TIER=FL /STK=0 /UG=Os.11309 /UG_TITLE=(japonica cultivar-group) cDNA clone:001-118-A08, full insert sequence /DEF=Oryza sativa (japonica cultivar-group) cDNA clone:001-118-A08, full in
Os.11313.1.S1_at	4985.8	P	4841.76	P	4745.6	P	4759.19	P	5013.32	P	4986.98	P	4857.72	4919.83	1.01279		4328.63	P	5024.31	P	4818.19	P	4162.72	P	3733.07	P	4047.76	P	4723.71	3981.18	-1.18651		5118.75	P	5279.09	P	4976.06	P	3984.76	P	4211.19	P	3829.55	P	5124.63	4008.5	-1.27844		gb:AF395880.1 /DB_XREF=gi:18539470 /TID=Os.11313.1 /CNT=17 /FEA=FLmRNA /TIER=FL /STK=4 /UG=Os.11313 /DEF=Oryza sativa JIOsPR10 mRNA, complete cds. /PROD=JIOsPR10 /FL=gb:AF395880.1 gb:AK121376.1 /REP_ORG=O. sativa
Os.11321.1.S1_at	922.25	P	828.24	P	944.66	P	739.74	P	891.6	P	811.31	P	898.383	814.217	-1.10337		758.42	P	808.54	P	846.51	P	516.63	P	585.15	P	738.55	P	804.49	613.443	-1.31143		762.42	P	611.18	P	854.19	P	383.31	P	417.6	P	438.71	P	742.597	413.207	-1.79716		gb:AK110900.1 /DB_XREF=gi:32996109 /TID=Os.11321.1 /CNT=3 /FEA=FLmRNA /TIER=FL /STK=2 /UG=Os.11321 /UG_TITLE=(japonica cultivar-group) cDNA clone:002-173-B01, full insert sequence /DEF=Oryza sativa (japonica cultivar-group) cDNA clone:002-173-B01, full in
Os.11330.1.S2_at	164.74	P	179.96	P	143.92	P	202.67	P	229.98	P	244.88	P	162.873	225.843	1.38662		151.69	P	155.2	P	161.66	P	210.04	P	241.38	P	250.14	P	156.183	233.853	1.4973		168.55	P	162.81	P	149.64	P	354.06	P	387.61	P	395.2	P	160.333	378.957	2.36356		gb:AK105524.1 /DB_XREF=gi:32990733 /TID=Os.11330.1 /CNT=73 /FEA=FLmRNA /TIER=FL /STK=1 /UG=Os.11330 /UG_TITLE=(japonica cultivar-group) putative plasma membrane intrinsic protein (OJ1047_A06.17), mRNA /DEF=Oryza sativa (japonica cultivar-group) cDNA clone
Os.11331.1.S1_at	75.44	P	83.12	P	95.1	P	77.03	P	91.96	P	109.8	P	84.5533	92.93	1.09907		142.22	P	110.47	P	151.49	P	226.64	P	248.51	P	344.2	P	134.727	273.117	2.02719		88.88	P	73.56	P	125.63	P	167	P	205.2	P	215.75	P	96.0233	195.983	2.041		gb:AK062655.1 /DB_XREF=gi:32972673 /TID=Os.11331.1 /CNT=1 /FEA=FLmRNA /TIER=FL /STK=1 /UG=Os.11331 /UG_TITLE=(japonica cultivar-group) cDNA clone:001-105-E11, full insert sequence /DEF=Oryza sativa (japonica cultivar-group) cDNA clone:001-105-E11, full in
Os.11335.1.S1_at	1659.41	P	1291.09	P	1379.62	P	1362.82	P	1346.85	P	1440.35	P	1443.37	1383.34	-1.0434		1408.84	P	1306.83	P	1244.27	P	1193.45	P	1154.73	P	1086.38	P	1319.98	1144.85	-1.15297		1773.98	P	1754.7	P	1728.16	P	1360.57	P	1362.93	P	1338.4	P	1752.28	1353.97	-1.29418		gb:AK121434.1 /DB_XREF=gi:37991057 /TID=Os.11335.1 /CNT=38 /FEA=FLmRNA /TIER=FL /STK=1 /UG=Os.11335 /UG_TITLE=(japonica cultivar-group) putative serine acetyltransferase (P0690B02.7), mRNA /DEF=Oryza sativa (japonica cultivar-group) cDNA clone:J023139O07,
Os.11335.3.S1_x_at	611.62	P	509.89	P	543.65	P	575.1	P	582.54	P	545.95	P	555.053	567.863	1.02308		596.61	P	802.62	P	840.71	P	767.9	P	746.8	P	862.16	P	746.647	792.287	1.06113		664.54	P	707.11	P	733.33	P	947.5	P	882.14	P	855.68	P	701.66	895.107	1.2757		gb:AK102935.1 /DB_XREF=gi:32988144 /TID=Os.11335.3 /CNT=4 /FEA=FLmRNA /TIER=FL /STK=1 /UG=Os.11335 /UG_TITLE=(japonica cultivar-group) putative serine acetyltransferase (P0690B02.7), mRNA /DEF=Oryza sativa (japonica cultivar-group) cDNA clone:J033114J02,
Os.11354.1.S1_at	57.01	P	54.1	P	60.98	P	38.65	P	81.92	P	78.18	P	57.3633	66.25	1.15492		65.85	P	85.77	P	145.72	P	125.99	P	139.67	P	214.85	P	99.1133	160.17	1.61603		52.91	P	49.98	P	80.25	P	65.53	P	109.26	P	118.86	P	61.0467	97.8833	1.60342		gb:AF443603.1 /DB_XREF=gi:17149113 /TID=Os.11354.1 /CNT=7 /FEA=FLmRNA /TIER=FL /STK=1 /UG=Os.11354 /DEF=Oryza sativa xyloglucan endotransglycosylase mRNA, complete cds. /PROD=xyloglucan endotransglycosylase /FL=gb:AK070734.1 gb:AF443603.1 /REP_ORG=O. sati
Os.11365.1.S1_at	40.55	P	102.15	P	137.19	P	69.86	P	98.87	P	171.98	P	93.2967	113.57	1.2173		121.9	P	172.59	P	300.4	P	187.15	P	270.74	P	422.86	P	198.297	293.583	1.48053		146.95	P	72.46	P	243.44	P	150.74	P	261.04	P	338.37	P	154.283	250.05	1.62072		gb:AY579411.1 /DB_XREF=gi:46392556 /TID=Os.11365.1 /CNT=4 /FEA=FLmRNA /TIER=FL /STK=1 /UG=Os.11365 /DEF=Oryza sativa (japonica cultivar-group) RINGC3HC4PHD zinc finger-like protein mRNA, complete cds. /PROD=RINGC3HC4PHD zinc finger-like protein /FL=gb:AK0
Os.11385.1.S1_a_at	198.87	P	194.83	P	218.19	P	248.68	P	282.52	P	273.58	P	203.963	268.26	1.31524		227.83	P	242.45	P	250.02	P	244.18	P	324.26	P	269.54	P	240.1	279.327	1.16338		413.97	P	432.62	P	279.51	P	264.99	P	316	P	388.37	P	375.367	323.12	-1.16169		gb:AY154917.1 /DB_XREF=gi:37359312 /TID=Os.11385.1 /CNT=5 /FEA=FLmRNA /TIER=FL /STK=2 /UG=Os.11385 /DEF=Oryza sativa (japonica cultivar-group) SPO11-1A mRNA, complete cds; alternatively spliced. /PROD=SPO11-1A /FL=gb:AY154917.1 gb:AY154919.1 /REP_ORG=O. s
Os.11403.1.S1_at	616.93	P	525.68	P	491.99	P	586.92	P	652.05	P	620.48	P	544.867	619.817	1.13756		377.8	P	335.86	P	391.19	P	551.87	P	534.12	P	529.16	P	368.283	538.383	1.46187		527.06	P	447.18	P	513.32	P	587.72	P	556.08	P	555.63	P	495.853	566.477	1.14243		gb:AK073262.1 /DB_XREF=gi:32983285 /TID=Os.11403.1 /CNT=46 /FEA=FLmRNA /TIER=FL+Stack /STK=18 /UG=Os.11403 /UG_TITLE=(japonica cultivar-group) cDNA clone:J033026H23, full insert sequence /DEF=Oryza sativa (japonica cultivar-group) cDNA clone:J033026H23, f
Os.11407.1.S1_at	211.68	P	217.92	P	228.02	P	303.27	P	338.05	P	371.01	P	219.207	337.443	1.53938		292.45	P	327.17	P	336.24	P	755.66	P	690.12	P	814.71	P	318.62	753.497	2.36488		281.53	P	274.17	P	300.3	P	777.2	P	745.89	P	763.61	P	285.333	762.233	2.67138		gb:AK106044.1 /DB_XREF=gi:32991253 /TID=Os.11407.1 /CNT=11 /FEA=FLmRNA /TIER=FL /STK=1 /UG=Os.11407 /UG_TITLE=(japonica cultivar-group) cDNA clone:001-206-E04, full insert sequence /DEF=Oryza sativa (japonica cultivar-group) cDNA clone:001-206-E04, full i
Os.11409.1.S1_at	99.93	P	92.25	P	76.52	P	112.86	P	106.57	P	101.44	P	89.5667	106.957	1.19416		142.73	P	123.29	P	148.8	P	249.13	P	231.29	P	248.06	P	138.273	242.827	1.75614		163.11	P	139.76	P	149.56	P	230.82	P	230.03	P	221.95	P	150.81	227.6	1.50918		gb:AK063523.1 /DB_XREF=gi:32973541 /TID=Os.11409.1 /CNT=5 /FEA=FLmRNA /TIER=FL /STK=0 /UG=Os.11409 /UG_TITLE=(japonica cultivar-group) cDNA clone:001-116-H12, full insert sequence /DEF=Oryza sativa (japonica cultivar-group) cDNA clone:001-116-H12, full in
Os.11412.1.S1_a_at	1434.74	P	1488.72	P	1311.64	P	1511.21	P	1530.21	P	1657.69	P	1411.7	1566.37	1.10956		1431.98	P	1427.67	P	1426.27	P	1679.32	P	1834.13	P	1682.51	P	1428.64	1731.99	1.21233		1539.95	P	1526.36	P	1520	P	1961.69	P	2047.21	P	2087.58	P	1528.77	2032.16	1.32928		gb:AK102445.1 /DB_XREF=gi:32987654 /TID=Os.11412.1 /CNT=21 /FEA=FLmRNA /TIER=FL /STK=2 /UG=Os.11412 /UG_TITLE=(japonica cultivar-group) cDNA clone:J033093N21, full insert sequence /DEF=Oryza sativa (japonica cultivar-group) cDNA clone:J033093N21, full ins
Os.11417.1.S1_at	211.85	P	211.97	P	241.53	P	202.76	P	199.34	P	215.95	P	221.783	206.017	-1.07653		187.68	P	232.09	P	305.38	P	157.06	P	137.86	P	179.17	P	241.717	158.03	-1.52956		219.95	P	214.75	P	241.87	P	138.11	P	152.45	P	174.19	P	225.523	154.917	-1.45577		gb:AK072588.1 /DB_XREF=gi:32982611 /TID=Os.11417.1 /CNT=3 /FEA=FLmRNA /TIER=FL /STK=1 /UG=Os.11417 /UG_TITLE=(japonica cultivar-group) cDNA clone:J023132G16, full insert sequence /DEF=Oryza sativa (japonica cultivar-group) cDNA clone:J023132G16, full inse
Os.11421.1.S1_at	69.38	P	67.85	P	61.12	P	61.99	P	72.34	P	64.13	P	66.1167	66.1533	1.00055		54.39	P	75.93	P	71.73	P	102.9	P	94.69	P	108.74	P	67.35	102.11	1.51611		68.03	P	70.87	P	73.73	P	116.9	P	117.1	P	104.36	P	70.8767	112.787	1.59131		gb:AK064912.1 /DB_XREF=gi:32974930 /TID=Os.11421.1 /CNT=1 /FEA=FLmRNA /TIER=FL /STK=1 /UG=Os.11421 /UG_TITLE=Clone SI2 sucrose-regulated mRNA sequence /DEF=Oryza sativa (japonica cultivar-group) cDNA clone:J013000M11, full insert sequence. /FL=gb:AK064912
Os.11439.1.S1_at	868.46	P	882.68	P	788.96	P	803.51	P	890.03	P	857.87	P	846.7	850.47	1.00445		843.57	P	817.86	P	843.37	P	705.55	P	679.48	P	666.76	P	834.933	683.93	-1.22079		881.41	P	883.48	P	889.91	P	672.65	P	651.4	P	664.81	P	884.933	662.953	-1.33484		gb:AK102588.1 /DB_XREF=gi:32987797 /TID=Os.11439.1 /CNT=8 /FEA=FLmRNA /TIER=FL /STK=3 /UG=Os.11439 /UG_TITLE=(japonica cultivar-group) cDNA clone:J033098F09, full insert sequence /DEF=Oryza sativa (japonica cultivar-group) cDNA clone:J033098F09, full inse
Os.11469.1.S1_at	170.35	P	144.56	P	116.11	P	135.68	P	135.69	P	139.3	P	143.673	136.89	-1.04955		155.09	P	138.54	P	130.24	P	92.01	P	91.99	P	91.78	P	141.29	91.9267	-1.53699		137.24	P	144.98	P	136.47	P	82.14	P	83.98	P	77.16	P	139.563	81.0933	-1.72102		gb:AK104524.1 /DB_XREF=gi:32989733 /TID=Os.11469.1 /CNT=13 /FEA=FLmRNA /TIER=FL+Stack /STK=6 /UG=Os.11469 /UG_TITLE=(japonica cultivar-group) cDNA clone:006-303-G01, full insert sequence /DEF=Oryza sativa (japonica cultivar-group) cDNA clone:006-303-G01,
Os.1147.1.A1_at	1370.94	P	1120.16	P	1137.49	P	1131.62	P	1052.45	P	993.43	P	1209.53	1059.17	-1.14196		1102.62	P	1114.81	P	1162.52	P	1276.58	P	1275.5	P	1266.76	P	1126.65	1272.95	1.12985		1071.87	P	953.56	P	889.75	P	1442.78	P	1355.37	P	1395.6	P	971.727	1397.92	1.43859		gb:CA755970 /DB_XREF=gi:25800009 /DB_XREF=BR030032000_PLATE_C07_51_052.ab1 /CLONE=BR030032000_PLATE_C07_51_052.ab1 /TID=Os.1147.1 /CNT=2 /FEA=EST /TIER=ConsEnd /STK=2 /UG=Os.1147 /UG_TITLE=Transcribed sequences /REP_ORG=O. sativa
Os.11481.1.S1_s_at	1233.43	P	1028.27	P	1013.51	P	972.04	P	962.89	P	887.68	P	1091.74	940.87	-1.16035		1160.07	P	1174.2	P	1094.15	P	1003.46	P	868.92	P	827.17	P	1142.81	899.85	-1.27		1178.97	P	1158.73	P	1069.08	P	1356.32	P	1234.36	P	1214.52	P	1135.59	1268.4	1.11695		gb:AA753851 /DB_XREF=gi:2800557 /DB_XREF=97BS0284 /CLONE=97BS0284 /TID=Os.11481.1 /CNT=8 /FEA=mRNA /TIER=ConsEnd /STK=0 /UG=Os.11481 /UG_TITLE=(japonica cultivar-group) P0686C03.43 (P0686C03.43), mRNA /REP_ORG=O. sativa
Os.11516.1.S1_s_at	2148.23	P	2027.44	P	1956.82	P	2019.15	P	2092	P	2045.98	P	2044.16	2052.38	1.00402		2023.25	P	1970.25	P	1947.71	P	2363.44	P	2321.9	P	2309.78	P	1980.4	2331.71	1.17739		1989.75	P	2058.9	P	2044.76	P	2668.96	P	2581.53	P	2498.41	P	2031.14	2582.97	1.27169		gb:BI807619 /DB_XREF=gi:15854807 /DB_XREF=A006F12 /CLONE=A006F12 /TID=Os.11516.1 /CNT=24 /FEA=EST /TIER=ConsEnd /STK=0 /UG=Os.11516 /UG_TITLE=Transcribed sequence with moderate similarity to protein ref:NP_564034.1 (A.thaliana) expressed protein (Arabidop
Os.11534.1.S1_at	497.2	P	430.71	P	403.62	P	400.15	P	482.75	P	409.47	P	443.843	430.79	-1.0303		357.54	P	471.87	P	441.7	P	562.61	P	435.53	P	440.8	P	423.703	479.647	1.13203		372.72	P	417.16	P	369.25	P	580.66	P	562.78	P	474.05	P	386.377	539.163	1.39543		gb:AK063896.1 /DB_XREF=gi:32973914 /TID=Os.11534.1 /CNT=9 /FEA=FLmRNA /TIER=FL /STK=1 /UG=Os.11534 /UG_TITLE=(japonica cultivar-group) cDNA clone:001-122-G11, full insert sequence /DEF=Oryza sativa (japonica cultivar-group) cDNA clone:001-122-G11, full in
Os.11546.1.S1_at	2777.17	P	2449.31	P	2257.75	P	2609.76	P	2431.66	P	2624.67	P	2494.74	2555.36	1.0243		1907.72	P	2042.67	P	2109.01	P	2662.32	P	2238.63	P	2597.74	P	2019.8	2499.56	1.23753		2420.33	P	2346.52	P	2325.14	P	2811.82	P	2741.49	P	2467.49	P	2364	2673.6	1.13097		gb:AK121950.1 /DB_XREF=gi:37991573 /TID=Os.11546.1 /CNT=24 /FEA=FLmRNA /TIER=FL /STK=1 /UG=Os.11546 /UG_TITLE=(japonica cultivar-group) cDNA clone:J033107J23, full insert sequence /DEF=Oryza sativa (japonica cultivar-group) cDNA clone:J033107J23, full ins
Os.11547.1.S1_s_at	697.94	P	666.3	P	643.7	P	624.25	P	649.74	P	661.55	P	669.313	645.18	-1.03741		791.76	P	911.2	P	869.56	P	1264.15	P	1177.04	P	1221.63	P	857.507	1220.94	1.42383		892.68	P	842.39	P	820.87	P	1158.41	P	1163.79	P	1177.16	P	851.98	1166.45	1.36911		gb:AK064918.1 /DB_XREF=gi:32974936 /TID=Os.11547.1 /CNT=21 /FEA=FLmRNA /TIER=FL /STK=1 /UG=Os.11547 /UG_TITLE=(japonica cultivar-group) cDNA clone:001-038-F11, full insert sequence /DEF=Oryza sativa (japonica cultivar-group) cDNA clone:J013000M23, full in
Os.11548.1.S1_at	238.13	P	311.25	P	240.41	P	248.35	P	332.36	P	299.65	P	263.263	293.453	1.11468		227.77	P	341.04	P	376.67	P	445.07	P	380.77	P	476.06	P	315.16	433.967	1.37697		270.96	P	271.3	P	295.79	P	399.65	P	413.15	P	385.61	P	279.35	399.47	1.43		gb:AK071181.1 /DB_XREF=gi:32981204 /TID=Os.11548.1 /CNT=23 /FEA=FLmRNA /TIER=FL /STK=5 /UG=Os.11548 /UG_TITLE=(japonica cultivar-group) cDNA clone:J023084I20, full insert sequence /DEF=Oryza sativa (japonica cultivar-group) cDNA clone:J023084I20, full ins
Os.11552.1.S2_at	3637.47	P	3731.04	P	3545.15	P	3834.11	P	3983.81	P	3952.43	P	3637.89	3923.45	1.0785		2693.5	P	2754.76	P	2716.86	P	2200.39	P	2098.55	P	2188.03	P	2721.71	2162.32	-1.2587		3313.69	P	3232.34	P	3226.02	P	2539.84	P	2740.28	P	2674	P	3257.35	2651.37	-1.22855		gb:AF019743.1 /DB_XREF=gi:2425100 /GEN=OsCPX1 /TID=Os.11552.1 /CNT=72 /FEA=FLmRNA /TIER=FL+Stack /STK=18 /UG=Os.11552 /DEF=Oryza sativa cationic peroxidase (OsCPX1) mRNA, complete cds. /PROD=cationic peroxidase /FL=gb:AK060789.1 gb:AF019743.1 gb:AK104833.
Os.11555.1.S1_at	1177.85	P	950.64	P	1050.76	P	1098.33	P	1049.3	P	1134.73	P	1059.75	1094.12	1.03243		1185.03	P	1103.27	P	1244.63	P	1655.19	P	1261.98	P	1453.39	P	1177.64	1456.85	1.23709		1108.76	P	1116.92	P	1005.23	P	1390.92	P	1367.01	P	1267.77	P	1076.97	1341.9	1.246		gb:AK109054.1 /DB_XREF=gi:32994263 /TID=Os.11555.1 /CNT=6 /FEA=FLmRNA /TIER=FL /STK=1 /UG=Os.11555 /UG_TITLE=(japonica cultivar-group) cDNA clone:002-154-E08, full insert sequence /DEF=Oryza sativa (japonica cultivar-group) cDNA clone:002-154-E08, full in
Os.11556.1.S1_at	2225.14	P	2144.94	P	2022.22	P	2131.96	P	2341.15	P	2233.82	P	2130.77	2235.64	1.04922		2424.19	P	2238.55	P	2236.77	P	1995.61	P	1764.4	P	1955.28	P	2299.84	1905.1	-1.2072		2430.46	P	2531.01	P	2495.16	P	1875.28	P	1874.98	P	1651.57	P	2485.54	1800.61	-1.38039		gb:D16442.1 /DB_XREF=gi:303850 /TID=Os.11556.1 /CNT=7 /FEA=FLmRNA /TIER=FL /STK=2 /UG=Os.11556 /DEF=Oryza sativa (japonica cultivar-group) mRNA for peroxidase, complete cds. /PROD=peroxidase /FL=gb:D16442.1 gb:AK073616.1 /REP_ORG=O. sativa
Os.11570.1.S1_s_at	165	P	193.23	P	213.78	P	151.25	P	193.64	P	233.49	P	190.67	192.793	1.01114		289.49	P	368.76	P	433.96	P	432.03	P	476.45	P	582.91	P	364.07	497.13	1.36548		315.1	P	243.46	P	351.29	P	314.24	P	402.78	P	480.63	P	303.283	399.217	1.31632		gb:AK101484.1 /DB_XREF=gi:32986693 /TID=Os.11570.1 /CNT=5 /FEA=FLmRNA /TIER=FL /STK=1 /UG=Os.11570 /UG_TITLE=(japonica cultivar-group) cDNA clone:J033041G24, full insert sequence /DEF=Oryza sativa (japonica cultivar-group) cDNA clone:J033041G24, full inse
Os.11573.2.A1_a_at	20.83	A	11.49	A	11.55	P	20.41	A	19.66	P	22.71	A	14.6233	20.9267	1.43105		69.13	P	50.72	P	34.29	P	96.06	P	48.05	P	92.4	P	51.38	78.8367	1.53438		88.47	P	83.7	P	70.23	P	174.8	P	155.46	P	112.2	P	80.8	147.487	1.82533		gb:CB673145 /DB_XREF=gi:29676870 /DB_XREF=OSJNEe07I17.r /CLONE=OSJNEe07I17 /TID=Os.11573.2 /CNT=444 /FEA=FLmRNA /TIER=Stack /STK=6 /UG=Os.11573 /UG_TITLE=OsrcaA1 mRNA for RuBisCO activase large isoform precursor, complete cds /FL=gb:U74321.1 gb:AB034748.1
Os.11576.1.S1_a_at	1305.1	P	1298.05	P	1250.59	P	1244.77	P	1303.8	P	1376.19	P	1284.58	1308.25	1.01843		1237.09	P	1473.18	P	1450.83	P	1736.51	P	1665.55	P	1753.6	P	1387.03	1718.55	1.23901		1479.69	P	1462.59	P	1386.04	P	1816.67	P	1779.42	P	1719.09	P	1442.77	1771.73	1.228		gb:AK067982.1 /DB_XREF=gi:32978000 /TID=Os.11576.1 /CNT=25 /FEA=FLmRNA /TIER=FL /STK=1 /UG=Os.11576 /UG_TITLE=(japonica cultivar-group) putative PKCq-interacting protein (OSJNBa0078O01.9), mRNA /DEF=Oryza sativa (japonica cultivar-group) cDNA clone:J01312
Os.11593.1.S1_x_at	597.78	P	560.24	P	575.79	P	579.85	P	540.4	P	491.98	P	577.937	537.41	-1.07541		540.69	P	506.31	P	456.94	P	430.87	P	403.69	P	409.1	P	501.313	414.553	-1.20929		614.6	P	541.81	P	594.54	P	457.44	P	446.7	P	431.26	P	583.65	445.133	-1.31118		gb:NM_193100.1 /DB_XREF=gi:34913283 /GEN=P0519E12.20 /TID=Os.11593.1 /CNT=1 /FEA=mRNA /TIER=ConsEnd /STK=0 /UG=Os.11593 /DEF=Oryza sativa (japonica cultivar-group) putative protein kinase (P0519E12.20), mRNA. /PROD=putative protein kinase /REP_ORG=O. sati
Os.11622.1.S1_at	119.88	P	106.38	P	98.72	P	107.58	P	122.7	P	105.34	P	108.327	111.873	1.03274		102.94	P	124.48	P	109.77	P	166.14	P	162.49	P	169.99	P	112.397	166.207	1.47875		109.28	P	113.08	P	111.04	P	192.89	P	187.12	P	193.98	P	111.133	191.33	1.72163		gb:AK065189.1 /DB_XREF=gi:32975207 /TID=Os.11622.1 /CNT=18 /FEA=FLmRNA /TIER=FL /STK=0 /UG=Os.11622 /UG_TITLE=(japonica cultivar-group) cDNA clone:J013002E07, full insert sequence /DEF=Oryza sativa (japonica cultivar-group) cDNA clone:J013002E07, full ins
Os.11629.1.S1_at	491.56	P	422.96	P	450.18	P	390.03	P	426.92	P	413.05	P	454.9	410	-1.10951		405.39	P	506.16	P	541.22	P	431.68	P	380.23	P	521.1	P	484.257	444.337	-1.08984		461.68	P	405.18	P	518.39	P	304.89	P	339.55	P	349.39	P	461.75	331.277	-1.39385		gb:AK065986.1 /DB_XREF=gi:32976004 /TID=Os.11629.1 /CNT=18 /FEA=FLmRNA /TIER=FL /STK=0 /UG=Os.11629 /UG_TITLE=(japonica cultivar-group) cDNA clone:J013043C13, full insert sequence /DEF=Oryza sativa (japonica cultivar-group) cDNA clone:J013043C13, full ins
Os.11637.1.S1_at	166.29	P	146.23	P	131.34	P	163.48	P	151.69	P	160.91	P	147.953	158.693	1.07259		119.03	P	142.82	P	130.41	P	160.8	P	157.35	P	164.06	P	130.753	160.737	1.22931		143.65	P	145.37	P	143.02	P	179.58	P	178.76	P	175.57	P	144.013	177.97	1.23579		gb:AK101835.1 /DB_XREF=gi:32987044 /TID=Os.11637.1 /CNT=19 /FEA=FLmRNA /TIER=FL /STK=1 /UG=Os.11637 /UG_TITLE=(japonica cultivar-group) cDNA clone:J033069C16, full insert sequence /DEF=Oryza sativa (japonica cultivar-group) cDNA clone:J033069C16, full ins
Os.11638.1.S1_at	247.84	P	269.91	P	270.19	P	253.59	P	271.17	P	248.5	P	262.647	257.753	-1.01898		362.06	P	368.55	P	338.53	P	212.41	P	275.27	P	208.43	P	356.38	232.037	-1.53588		460.82	P	467.99	P	446.71	P	296.15	P	272.01	P	269.39	P	458.507	279.183	-1.64231		gb:AK107214.1 /DB_XREF=gi:32992423 /TID=Os.11638.1 /CNT=23 /FEA=FLmRNA /TIER=FL /STK=2 /UG=Os.11638 /UG_TITLE=(japonica cultivar-group) cDNA clone:002-125-C06, full insert sequence /DEF=Oryza sativa (japonica cultivar-group) cDNA clone:002-125-C06, full i
Os.11640.1.S1_at	920.73	P	966.56	P	958.64	P	954.42	P	989.66	P	1027.77	P	948.643	990.617	1.04425		963.14	P	875.41	P	930.35	P	741.97	P	779.65	P	745.36	P	922.967	755.66	-1.2214		1009.27	P	1046.41	P	991.22	P	741.68	P	802.03	P	785.18	P	1015.63	776.297	-1.30831		gb:CB649701 /DB_XREF=gi:29644694 /DB_XREF=OSJNEb13M15.r /CLONE=OSJNEb13M15 /TID=Os.11640.1 /CNT=11 /FEA=EST /TIER=ConsEnd /STK=1 /UG=Os.11640 /UG_TITLE=Transcribed sequence with moderate similarity to protein ref:NP_568194.1 (A.thaliana) katanin p80 subun
Os.11647.2.S1_a_at	438.53	P	378.12	P	400.48	P	432.63	P	442.2	P	401.67	P	405.71	425.5	1.04878		450.16	P	455.83	P	414.02	P	419.28	P	412.71	P	395.31	P	440.003	409.1	-1.07554		558.29	P	552.54	P	471.53	P	462.74	P	426.86	P	404.47	P	527.453	431.357	-1.22278		gb:AK066281.1 /DB_XREF=gi:32976299 /TID=Os.11647.2 /CNT=10 /FEA=FLmRNA /TIER=FL /STK=1 /UG=Os.11647 /UG_TITLE=(japonica cultivar-group) cDNA clone:J013063L01, full insert sequence /DEF=Oryza sativa (japonica cultivar-group) cDNA clone:J013063L01, full ins
Os.11652.1.S1_at	314.45	P	287.24	P	275.5	P	280.32	P	290.2	P	275.19	P	292.397	281.903	-1.03722		132.54	P	184.08	P	179.79	P	132.52	P	127.2	P	138.72	P	165.47	132.813	-1.24588		215.32	P	237.06	P	210.09	P	198.11	P	175.13	P	177.34	P	220.823	183.527	-1.20322		gb:AK120066.1 /DB_XREF=gi:37989689 /TID=Os.11652.1 /CNT=13 /FEA=FLmRNA /TIER=FL /STK=3 /UG=Os.11652 /UG_TITLE=(japonica cultivar-group) cDNA clone:J013002C14, full insert sequence /DEF=Oryza sativa (japonica cultivar-group) cDNA clone:J013002C14, full ins
Os.11664.1.S1_at	294.24	P	306.48	P	269.86	P	287.48	P	317.36	P	297.74	P	290.193	300.86	1.03676		228	P	269.59	P	252.89	P	333.44	P	283.5	P	305.95	P	250.16	307.63	1.22973		301.29	P	306.9	P	278.46	P	324.46	P	318.03	P	279.84	P	295.55	307.443	1.04024		gb:AK066688.1 /DB_XREF=gi:32976706 /TID=Os.11664.1 /CNT=10 /FEA=FLmRNA /TIER=FL /STK=1 /UG=Os.11664 /UG_TITLE=(japonica cultivar-group) cDNA clone:J013073K09, full insert sequence /DEF=Oryza sativa (japonica cultivar-group) cDNA clone:J013073K09, full ins
Os.11668.1.S1_at	206.26	P	198.87	P	186.95	P	185.74	P	176.35	P	168.89	P	197.36	176.993	-1.11507		167.03	P	163.9	P	151.66	P	198.34	P	221.02	P	238.61	P	160.863	219.323	1.36341		165.61	P	172.62	P	188.9	P	264.6	P	264.73	P	260.17	P	175.71	263.167	1.49773		gb:AK073626.1 /DB_XREF=gi:32983649 /TID=Os.11668.1 /CNT=8 /FEA=FLmRNA /TIER=FL /STK=5 /UG=Os.11668 /UG_TITLE=(japonica cultivar-group) cDNA clone:J033050J24, full insert sequence /DEF=Oryza sativa (japonica cultivar-group) cDNA clone:J033050J24, full inse
Os.11677.1.S1_x_at	2013.01	P	1814.66	P	1844.84	P	1839.45	P	1864.01	P	1752.55	P	1890.84	1818.67	-1.03968		1855.94	P	1961.39	P	1970.3	P	1509.19	P	1455.16	P	1582.34	P	1929.21	1515.56	-1.27293		2038.39	P	1925.99	P	1986.22	P	1467.55	P	1581.32	P	1449.92	P	1983.53	1499.6	-1.32271		gb:AK066395.1 /DB_XREF=gi:32976413 /TID=Os.11677.1 /CNT=2 /FEA=FLmRNA /TIER=FL /STK=1 /UG=Os.11677 /UG_TITLE=(japonica cultivar-group) cDNA clone:001-045-E09, full insert sequence /DEF=Oryza sativa (japonica cultivar-group) cDNA clone:J013064B18, full ins
Os.11688.1.S1_at	528.47	P	513.56	P	504.99	P	380.3	P	420.73	P	372.31	P	515.673	391.113	-1.31848		405.37	P	469.32	P	438.35	P	397.21	P	362.21	P	380.96	P	437.68	380.127	-1.15141		536.23	P	570.99	P	551.87	P	515.62	P	496.94	P	492.82	P	553.03	501.793	-1.10211		gb:AK069737.1 /DB_XREF=gi:32979761 /TID=Os.11688.1 /CNT=12 /FEA=FLmRNA /TIER=FL /STK=1 /UG=Os.11688 /UG_TITLE=(japonica cultivar-group) cDNA clone:J023030O19, full insert sequence /DEF=Oryza sativa (japonica cultivar-group) cDNA clone:J023030O19, full ins
Os.11698.1.S1_at	284.67	P	273.67	P	247.55	P	239.15	P	237.14	P	230.88	P	268.63	235.723	-1.1396		239.4	P	230.25	P	235.38	P	208.29	P	197.7	P	206.65	P	235.01	204.213	-1.15081		215.79	P	235.87	P	221.82	P	190.96	P	185.38	P	183.53	P	224.493	186.623	-1.20292		gb:AK067178.1 /DB_XREF=gi:32977196 /TID=Os.11698.1 /CNT=8 /FEA=FLmRNA /TIER=FL /STK=2 /UG=Os.11698 /UG_TITLE=(japonica cultivar-group) cDNA clone:J013098E20, full insert sequence /DEF=Oryza sativa (japonica cultivar-group) cDNA clone:J013098E20, full inse
Os.11703.1.S1_at	883.91	P	957.96	P	938.41	P	852.61	P	963.05	P	959.63	P	926.76	925.097	0.998205		826.14	P	923.47	P	958.59	P	1081.74	P	1210.53	P	1169.62	P	902.733	1153.96	1.2783		880.08	P	898.92	P	906.58	P	1359.47	P	1348.71	P	1342.66	P	895.193	1350.28	1.50837		gb:AK120288.1 /DB_XREF=gi:37989911 /TID=Os.11703.1 /CNT=27 /FEA=FLmRNA /TIER=FL /STK=1 /UG=Os.11703 /UG_TITLE=(japonica cultivar-group) cDNA clone:J013050C15, full insert sequence /DEF=Oryza sativa (japonica cultivar-group) cDNA clone:J013050C15, full ins
Os.11704.1.S1_at	399.91	P	334.89	P	368.83	P	328.5	P	362.65	P	340.05	P	367.877	343.733	-1.07024		378.85	P	392.59	P	372.26	P	309.15	P	307.65	P	341.69	P	381.233	319.497	-1.19323		402.97	P	376.9	P	393.44	P	318.1	P	304.63	P	297.81	P	391.103	306.847	-1.27459		gb:AK068731.1 /DB_XREF=gi:32978750 /TID=Os.11704.1 /CNT=18 /FEA=FLmRNA /TIER=FL /STK=0 /UG=Os.11704 /UG_TITLE=(japonica cultivar-group) cDNA clone:J013158I01, full insert sequence /DEF=Oryza sativa (japonica cultivar-group) cDNA clone:J013158I01, full ins
Os.11724.2.S2_s_at	284.07	P	286.08	P	278.2	P	289.87	P	360.76	P	345.61	P	282.783	332.08	1.17433		306.83	P	323.26	P	352.89	P	455.8	P	424.56	P	502.99	P	327.66	461.117	1.4073		361.96	P	336.18	P	393.9	P	411.19	P	432.12	P	425.24	P	364.013	422.85	1.16163		gb:BI810662 /DB_XREF=gi:15857850 /DB_XREF=K003D01 /CLONE=K003D01 /TID=Os.11724.2 /CNT=16 /FEA=FLmRNA /TIER=ConsEnd /STK=0 /UG=Os.11724 /UG_TITLE=(japonica cultivar-group) cDNA clone:J023003K12, full insert sequence /FL=gb:AK068937.1 /REP_ORG=O. sativa
Os.11738.1.S1_s_at	1566.91	P	1481.51	P	1506.2	P	1540.36	P	1663.06	P	1554.88	P	1518.21	1586.1	1.04472		1203.14	P	1283.6	P	1341.13	P	1185.97	P	1128.11	P	1137.01	P	1275.96	1150.36	-1.10918		1436.22	P	1484.46	P	1473	P	1188.93	P	1269.69	P	1190.22	P	1464.56	1216.28	-1.20413		gb:AK062571.1 /DB_XREF=gi:32972589 /TID=Os.11738.1 /CNT=21 /FEA=FLmRNA /TIER=FL /STK=1 /UG=Os.11738 /UG_TITLE=(japonica cultivar-group) cDNA clone:001-046-C06, full insert sequence /DEF=Oryza sativa (japonica cultivar-group) cDNA clone:001-046-C06, full i
Os.11748.2.S1_a_at	168.66	P	178.92	P	172.57	P	193.23	P	151.98	P	159.75	P	173.383	168.32	-1.03008		174.95	P	138.73	P	150.37	P	135.17	P	131.95	P	112.23	P	154.683	126.45	-1.22328		209.57	P	187.5	P	181.92	P	128.04	P	123.87	P	112.93	P	192.997	121.613	-1.58697		gb:AK067985.1 /DB_XREF=gi:32978003 /TID=Os.11748.2 /CNT=61 /FEA=FLmRNA /TIER=FL /STK=1 /UG=Os.11748 /UG_TITLE=(japonica cultivar-group) isolate 23401 sarcoplasmic reticulum protein-like protein mRNA, complete cds /DEF=Oryza sativa (japonica cultivar-group
Os.11750.1.A1_at	580.52	P	585.47	P	566.51	P	504.41	P	533.68	P	473.41	P	577.5	503.833	-1.14621		625.65	P	548	P	544.97	P	432.18	P	426.98	P	446.4	P	572.873	435.187	-1.31639		542.19	P	592.06	P	571.03	P	441.79	P	424.11	P	389.96	P	568.427	418.62	-1.35786		gb:CB649212 /DB_XREF=gi:29644205 /DB_XREF=OSJNEb13A10.r /CLONE=OSJNEb13A10 /TID=Os.11750.1 /CNT=56 /FEA=FLmRNA /TIER=Stack /STK=22 /UG=Os.11750 /UG_TITLE=(japonica cultivar-group) cDNA clone:001-017-C05, full insert sequence /FL=gb:AK058547.1 /REP_ORG=O.
Os.11752.1.S1_at	675.98	P	632.43	P	640.85	P	603.48	P	664.53	P	625.01	P	649.753	631.007	-1.02971		560.09	P	638	P	555.11	P	538.22	P	508.84	P	533.61	P	584.4	526.89	-1.10915		644.35	P	668.51	P	660.51	P	555.79	P	536.44	P	502.74	P	657.79	531.657	-1.23725		gb:AK100857.1 /DB_XREF=gi:32986066 /TID=Os.11752.1 /CNT=26 /FEA=FLmRNA /TIER=FL /STK=5 /UG=Os.11752 /UG_TITLE=(japonica cultivar-group) cDNA clone:J023123M01, full insert sequence /DEF=Oryza sativa (japonica cultivar-group) cDNA clone:J023123M01, full ins
Os.11766.1.S1_at	303.83	P	374.98	P	512.58	P	338.6	P	428.26	P	571.98	P	397.13	446.28	1.12376		491.7	P	612.66	P	810.22	P	682.5	P	898.6	P	1038.24	P	638.193	873.113	1.3681		469.32	P	383.12	P	637.35	P	578.22	P	782.14	P	918.84	P	496.597	759.733	1.52988		gb:AY062209.1 /DB_XREF=gi:25989331 /GEN=CIGR1 /TID=Os.11766.1 /CNT=25 /FEA=FLmRNA /TIER=FL /STK=1 /UG=Os.11766 /DEF=Oryza sativa chitin-inducible gibberellin-responsive protein (CIGR1) mRNA, complete cds. /PROD=chitin-inducible gibberellin-responsive prot
Os.11775.2.S1_x_at	137.59	P	115.65	A	163.46	P	122.33	P	116.25	A	123.43	A	138.9	120.67	-1.15107		143.39	P	136.23	P	134.29	P	108.32	A	110.66	A	109.25	A	137.97	109.41	-1.26104		150.27	A	136.31	P	133.51	P	102.95	P	110.72	P	117.65	A	140.03	110.44	-1.26793		gb:AK119360.1 /DB_XREF=gi:37988983 /TID=Os.11775.2 /CNT=1 /FEA=FLmRNA /TIER=FL /STK=1 /UG=Os.11775 /UG_TITLE=(japonica cultivar-group) putative receptor-like kinase (P0439E07.10), mRNA /DEF=Oryza sativa (japonica cultivar-group) cDNA clone:001-131-G06, fu
Os.11781.1.S1_at	596.03	P	534.45	P	569.29	P	596.74	P	716.85	P	743.12	P	566.59	685.57	1.20999		959.6	P	970.75	P	1049.19	P	1161.35	P	1321.51	P	1446.08	P	993.18	1309.65	1.31864		765.99	P	703.53	P	893.72	P	850.86	P	875.72	P	968.78	P	787.747	898.453	1.14054		gb:AK072062.1 /DB_XREF=gi:32982085 /TID=Os.11781.1 /CNT=7 /FEA=FLmRNA /TIER=FL /STK=0 /UG=Os.11781 /UG_TITLE=(japonica cultivar-group) cDNA clone:J013109E06, full insert sequence /DEF=Oryza sativa (japonica cultivar-group) cDNA clone:J013109E06, full inse
Os.11783.1.S1_at	133.66	P	118.38	P	129.82	P	132.28	P	129.63	P	130.97	P	127.287	130.96	1.02886		107.12	P	123.84	P	128.53	P	149.86	P	147.94	P	155.04	P	119.83	150.947	1.25967		114.22	P	142.49	P	128.94	P	149.2	P	145.02	P	139.33	P	128.55	144.517	1.12421		gb:AK109222.1 /DB_XREF=gi:32994431 /TID=Os.11783.1 /CNT=5 /FEA=FLmRNA /TIER=FL /STK=1 /UG=Os.11783 /UG_TITLE=(japonica cultivar-group) cDNA clone:002-156-E06, full insert sequence /DEF=Oryza sativa (japonica cultivar-group) cDNA clone:002-156-E06, full in
Os.11784.1.S1_at	85.45	P	81.6	P	80.66	P	77.4	P	92.33	P	88.51	P	82.57	86.08	1.04251		77.22	P	94.34	P	91.35	P	118.32	P	109.13	P	127.81	P	87.6367	118.42	1.35126		87.68	P	92.17	P	99.13	P	120.08	P	131.85	P	127.42	P	92.9933	126.45	1.35977		gb:AU056525 /DB_XREF=gi:4715408 /DB_XREF=AU056525 /CLONE=S20658_1A /TID=Os.11784.1 /CNT=7 /FEA=mRNA /TIER=ConsEnd /STK=0 /UG=Os.11784 /UG_TITLE=(japonica cultivar-group) putative CRK1 protein (P0482D04.8), mRNA /REP_ORG=O. sativa
Os.11785.1.S1_at	663.55	P	551.21	P	586.63	P	493.89	P	548.08	P	480.21	P	600.463	507.393	-1.18343		676.99	P	692.19	P	624.37	P	514.74	P	454.54	P	515.85	P	664.517	495.043	-1.34234		671.65	P	795.28	P	817.27	P	599.85	P	581.08	P	503.22	P	761.4	561.383	-1.35629		gb:AK110293.1 /DB_XREF=gi:32995502 /TID=Os.11785.1 /CNT=3 /FEA=FLmRNA /TIER=FL /STK=2 /UG=Os.11785 /UG_TITLE=(japonica cultivar-group) cDNA clone:002-163-G06, full insert sequence /DEF=Oryza sativa (japonica cultivar-group) cDNA clone:002-163-G06, full in
Os.11787.1.S1_at	1226.29	P	1224.1	P	1214.11	P	1564.81	P	1422.17	P	1514.17	P	1221.5	1500.38	1.22831		1023.43	P	1179.8	P	1103.32	P	1615.31	P	1628.29	P	1577.84	P	1102.18	1607.15	1.45815		1202.5	P	1242.3	P	1172.79	P	1823.95	P	1752.38	P	1844.63	P	1205.86	1806.99	1.4985		gb:AK073305.1 /DB_XREF=gi:32983328 /TID=Os.11787.1 /CNT=24 /FEA=FLmRNA /TIER=FL /STK=2 /UG=Os.11787 /UG_TITLE=(japonica cultivar-group) cDNA clone:J033024J11, full insert sequence /DEF=Oryza sativa (japonica cultivar-group) cDNA clone:J033024J11, full ins
Os.11789.1.S1_at	67.12	P	77.46	P	57.96	P	58.45	P	75.83	P	71.55	P	67.5133	68.61	1.01624		23.43	P	36.49	P	46.01	P	96.56	P	112.47	P	104.93	P	35.31	104.653	2.96384		32.54	P	54.9	P	39.55	P	222.47	P	203.97	P	211.63	P	42.33	212.69	5.02457		gb:AK099538.1 /DB_XREF=gi:32984747 /TID=Os.11789.1 /CNT=5 /FEA=FLmRNA /TIER=FL /STK=1 /UG=Os.11789 /UG_TITLE=(japonica cultivar-group) cDNA clone:J013032C19, full insert sequence /DEF=Oryza sativa (japonica cultivar-group) cDNA clone:J013032C19, full inse
Os.11795.1.S1_s_at	347.99	P	246.98	P	218.32	P	252.76	P	224.61	P	246.21	P	271.097	241.193	-1.12398		427.91	P	339.22	P	338.15	P	289.12	P	265.18	P	295.54	P	368.427	283.28	-1.30057		255.45	P	268.34	P	257.93	P	360.98	P	317.13	P	312.21	P	260.573	330.107	1.26685		gb:AK104733.1 /DB_XREF=gi:32989942 /TID=Os.11795.1 /CNT=94 /FEA=FLmRNA /TIER=FL+Stack /STK=38 /UG=Os.11795 /UG_TITLE=(japonica cultivar-group) cDNA clone:001-038-C09, full insert sequence /DEF=Oryza sativa (japonica cultivar-group) cDNA clone:001-038-C09,
Os.11798.1.S1_at	179.9	P	249.53	P	239.89	P	192.18	P	218.02	P	281.7	P	223.107	230.633	1.03374		206.11	P	282.36	P	327.82	P	423.88	P	485.21	P	525.87	P	272.097	478.32	1.7579		265.25	P	244.84	P	258.51	P	382.13	P	413.99	P	481.58	P	256.2	425.9	1.66237		gb:AK101193.1 /DB_XREF=gi:32986402 /TID=Os.11798.1 /CNT=5 /FEA=FLmRNA /TIER=FL /STK=0 /UG=Os.11798 /UG_TITLE=(japonica cultivar-group) cDNA clone:J033030I03, full insert sequence /DEF=Oryza sativa (japonica cultivar-group) cDNA clone:J033030I03, full inse
Os.11802.1.S1_at	482.35	P	536.32	P	491	P	506.49	P	552.19	P	509.91	P	503.223	522.863	1.03903		715.5	P	745.77	P	774.31	P	460.31	P	466.67	P	519.26	P	745.193	482.08	-1.54579		661.16	P	616.97	P	644.14	P	432.67	P	451.93	P	492.25	P	640.757	458.95	-1.39614		gb:AK069807.1 /DB_XREF=gi:32979831 /TID=Os.11802.1 /CNT=29 /FEA=FLmRNA /TIER=FL+Stack /STK=9 /UG=Os.11802 /UG_TITLE=(japonica cultivar-group) cDNA clone:J023028O14, full insert sequence /DEF=Oryza sativa (japonica cultivar-group) cDNA clone:J023028O14, fu
Os.11805.1.A1_s_at	386.61	P	407.13	P	362.67	P	361.21	P	416.18	P	423.03	P	385.47	400.14	1.03806		214.9	P	212.83	P	229.84	P	276.76	P	279.81	P	304.96	P	219.19	287.177	1.31017		217.12	P	265.03	P	236.91	P	290.56	P	363.77	P	342.19	P	239.687	332.173	1.38586		gb:CB659281 /DB_XREF=gi:29663006 /DB_XREF=OSJNEc16B23.r /CLONE=OSJNEc16B23 /TID=Os.11805.1 /CNT=5 /FEA=EST /TIER=ConsEnd /STK=1 /UG=Os.11805 /UG_TITLE=Transcribed sequence with moderate similarity to protein ref:NP_181138.1 (A.thaliana) putative homeodoma
Os.11816.1.S1_at	328.7	P	401.1	P	527.64	P	495.54	P	567.91	P	622.12	P	419.147	561.857	1.34048		393.32	P	547.17	P	596.54	P	954.64	P	1088.78	P	1267.17	P	512.343	1103.53	2.15389		419.41	P	320.97	P	569.94	P	796.5	P	851.24	P	934.97	P	436.773	860.903	1.97105		gb:AK108048.1 /DB_XREF=gi:32993257 /TID=Os.11816.1 /CNT=9 /FEA=FLmRNA /TIER=FL /STK=1 /UG=Os.11816 /UG_TITLE=(japonica cultivar-group) cDNA clone:002-137-F08, full insert sequence /DEF=Oryza sativa (japonica cultivar-group) cDNA clone:002-137-F08, full in
Os.11818.1.S1_at	316.66	P	285.55	P	285.22	P	285.44	P	297.49	P	288.41	P	295.81	290.447	-1.01847		421.77	P	401.81	P	387.39	P	324.85	P	316.85	P	357.73	P	403.657	333.143	-1.21166		415.08	P	387.32	P	397.43	P	325.57	P	308.25	P	317.25	P	399.943	317.023	-1.26156		gb:AK101494.1 /DB_XREF=gi:32986703 /TID=Os.11818.1 /CNT=10 /FEA=FLmRNA /TIER=FL /STK=3 /UG=Os.11818 /UG_TITLE=(japonica cultivar-group) putative pectin methylesterase (OSJNBa0060A14.17), mRNA /DEF=Oryza sativa (japonica cultivar-group) cDNA clone:J033043C
Os.1182.1.S1_x_at	217.73	P	275.48	P	302.89	P	263.43	P	336.66	P	388.18	P	265.367	329.423	1.24139		420.69	P	426.13	P	440.58	P	830.83	P	768.32	P	989.39	P	429.133	862.847	2.01067		262.61	P	199.34	P	316.36	P	706.76	P	674.33	P	631.33	P	259.437	670.807	2.58563		gb:BI807193 /DB_XREF=gi:15854397 /DB_XREF=S086E04 /CLONE=S086E04 /TID=Os.1182.1 /CNT=6 /FEA=mRNA /TIER=ConsEnd /STK=1 /UG=Os.1182 /UG_TITLE=(japonica cultivar-group) P0684C01.11 (P0684C01.11), mRNA /REP_ORG=O. sativa
Os.11825.1.S1_at	516.75	P	486.62	P	487.63	P	494.77	P	543.66	P	538.82	P	497	525.75	1.05785		523.36	P	555.49	P	558.67	P	483.35	P	457.58	P	455.52	P	545.84	465.483	-1.17263		621.59	P	607.02	P	602.06	P	449.89	P	436.28	P	393.02	P	610.223	426.397	-1.43112		gb:AK103390.1 /DB_XREF=gi:32988599 /TID=Os.11825.1 /CNT=7 /FEA=FLmRNA /TIER=FL /STK=1 /UG=Os.11825 /UG_TITLE=(japonica cultivar-group) cDNA clone:J033127K21, full insert sequence /DEF=Oryza sativa (japonica cultivar-group) cDNA clone:J033127K21, full inse
Os.11835.4.S1_x_at	1048.16	P	1062.82	P	948.36	P	845.45	P	1056.56	P	904.68	P	1019.78	935.563	-1.09002		954	P	965.85	P	910.36	P	689.57	P	696.4	P	715	P	943.403	700.323	-1.3471		885.52	P	986.91	P	995.87	P	762.77	P	758.34	P	754.12	P	956.1	758.41	-1.26066		gb:AK100640.1 /DB_XREF=gi:32985849 /TID=Os.11835.4 /CNT=32 /FEA=FLmRNA /TIER=FL /STK=0 /UG=Os.11835 /UG_TITLE=(japonica cultivar-group) cDNA clone:J023110G01, full insert sequence /DEF=Oryza sativa (japonica cultivar-group) cDNA clone:J023110G01, full ins
Os.11860.1.S1_at	22.77	P	23.65	P	29.44	P	26.26	P	24.96	P	28.61	P	25.2867	26.61	1.05233		55.5	P	50.45	P	59.14	P	103.24	P	81.16	P	73.49	P	55.03	85.9633	1.56212		87.79	P	97.43	P	70.45	P	131.3	P	125.06	P	111.09	P	85.2233	122.483	1.4372		gb:CB634103 /DB_XREF=gi:29629092 /DB_XREF=OSIIEb13G06.r /CLONE=OSIIEb13G06 /TID=Os.11860.1 /CNT=54 /FEA=FLmRNA /TIER=Stack /STK=7 /UG=Os.11860 /UG_TITLE=(japonica cultivar-group) cDNA clone:001-036-A07, full insert sequence /FL=gb:AK104683.1 gb:AK069108.1
Os.11870.1.S1_at	197.46	P	233.98	P	167.95	P	176.88	P	240.18	P	212.33	P	199.797	209.797	1.05005		192.69	P	264.22	P	265.1	P	341.55	P	302.63	P	317.33	P	240.67	320.503	1.33171		256.32	P	261.22	P	256.33	P	311.98	P	319.6	P	296.98	P	257.957	309.52	1.19989		gb:AK060202.1 /DB_XREF=gi:32970220 /TID=Os.11870.1 /CNT=16 /FEA=FLmRNA /TIER=FL /STK=1 /UG=Os.11870 /UG_TITLE=(japonica cultivar-group) putative SqdX protein (P0019D06.13), mRNA /DEF=Oryza sativa (japonica cultivar-group) cDNA clone:001-001-G08, full inse
Os.11883.1.S1_at	2594.02	P	2358.05	P	2222.1	P	2298.63	P	2496.61	P	2398.62	P	2391.39	2397.95	1.00274		2215.51	P	2139.31	P	2164.94	P	1918.22	P	1753.64	P	1893.35	P	2173.25	1855.07	-1.17152		2368.33	P	2330.93	P	2395.72	P	1763.55	P	1855.92	P	1786.28	P	2364.99	1801.92	-1.31249		gb:AK059987.1 /DB_XREF=gi:32970005 /TID=Os.11883.1 /CNT=1 /FEA=FLmRNA /TIER=FL /STK=1 /UG=Os.11883 /UG_TITLE=(japonica cultivar-group) cDNA clone:J023120O09, full insert sequence /DEF=Oryza sativa (japonica cultivar-group) cDNA clone:006-212-H01, full ins
Os.11885.1.S1_at	385.48	P	348.87	P	366.28	P	343.99	P	405.31	P	389.25	P	366.877	379.517	1.03445		465.26	P	523.68	P	524.32	P	630.58	P	587	P	704.55	P	504.42	640.71	1.27019		440.49	P	411.29	P	457.71	P	566.75	P	521.02	P	529.8	P	436.497	539.19	1.23527		gb:AK121377.1 /DB_XREF=gi:37991000 /TID=Os.11885.1 /CNT=10 /FEA=FLmRNA /TIER=FL /STK=3 /UG=Os.11885 /UG_TITLE=(japonica cultivar-group) cDNA clone:001-111-G11, full insert sequence /DEF=Oryza sativa (japonica cultivar-group) cDNA clone:J023127F09, full in
Os.11894.1.S1_at	254.99	P	266.69	P	209.26	P	248.22	P	167.65	P	212.52	P	243.647	209.463	-1.16319		117.67	P	177.74	P	171.53	P	111.98	P	98.65	P	124.44	P	155.647	111.69	-1.39356		168.04	P	151.34	P	141.54	P	113.08	P	110.93	P	98.34	P	153.64	107.45	-1.42987		gb:AK064754.1 /DB_XREF=gi:32974772 /TID=Os.11894.1 /CNT=8 /FEA=FLmRNA /TIER=FL /STK=0 /UG=Os.11894 /UG_TITLE=(japonica cultivar-group) cDNA clone:002-120-G01, full insert sequence /DEF=Oryza sativa (japonica cultivar-group) cDNA clone:002-120-G01, full in
Os.11895.1.S1_at	509.42	P	518.49	P	447.27	P	488.19	P	456.12	P	524.97	P	491.727	489.76	0.996		424.09	P	453.5	P	456.35	P	569.38	P	518.56	P	554.68	P	444.647	547.54	1.2314		506.65	P	514.51	P	448.69	P	553.52	P	580.49	P	531.1	P	489.95	555.037	1.13284		gb:AK073597.1 /DB_XREF=gi:32983620 /TID=Os.11895.1 /CNT=10 /FEA=FLmRNA /TIER=FL /STK=2 /UG=Os.11895 /UG_TITLE=(japonica cultivar-group) cDNA clone:001-015-A03, full insert sequence /DEF=Oryza sativa (japonica cultivar-group) cDNA clone:J033048L23, full in
Os.11913.2.S1_a_at	1774.66	P	1488.29	P	1586.79	P	1486.1	P	1425.35	P	1367.62	P	1616.58	1426.36	-1.13336		1876.8	P	1660.64	P	1615.94	P	1583.95	P	1596.65	P	1677.96	P	1717.79	1619.52	-1.06068		1586.11	P	1470.96	P	1645.13	P	1944.06	P	2026.8	P	2141.68	P	1567.4	2037.51	1.29993		gb:AK064815.1 /DB_XREF=gi:32974833 /TID=Os.11913.2 /CNT=1 /FEA=FLmRNA /TIER=FL /STK=1 /UG=Os.11913 /UG_TITLE=(japonica cultivar-group) cDNA clone:001-207-C05, full insert sequence /DEF=Oryza sativa (japonica cultivar-group) cDNA clone:J013000E10, full ins
Os.11914.1.S1_at	247.87	P	378.17	P	345.3	P	285.25	P	356.86	P	331.25	P	323.78	324.453	1.00208		206.64	P	275.09	P	270.17	P	446.03	P	431.96	P	529.21	P	250.633	469.067	1.87153		203.21	P	185.48	P	267.98	P	436.78	P	439.1	P	441.18	P	218.89	439.02	2.00566		gb:AK105590.1 /DB_XREF=gi:32990799 /TID=Os.11914.1 /CNT=10 /FEA=FLmRNA /TIER=FL /STK=2 /UG=Os.11914 /UG_TITLE=(japonica cultivar-group) cDNA clone:001-129-A06, full insert sequence /DEF=Oryza sativa (japonica cultivar-group) cDNA clone:001-129-A06, full i
Os.11916.1.S1_at	1787.43	P	1592.31	P	1677.98	P	1605.56	P	1715.74	P	1639.31	P	1685.91	1653.54	-1.01958		1801.19	P	1626.03	P	1713.46	P	1406.68	P	1346.2	P	1475.95	P	1713.56	1409.61	-1.21563		1635.15	P	1611.29	P	1762.95	P	1212.97	P	1314.47	P	1231.54	P	1669.8	1252.99	-1.33265		gb:AK058632.1 /DB_XREF=gi:32968650 /TID=Os.11916.1 /CNT=2 /FEA=FLmRNA /TIER=FL /STK=1 /UG=Os.11916 /UG_TITLE=(japonica cultivar-group) cDNA clone:001-023-H12, full insert sequence /DEF=Oryza sativa (japonica cultivar-group) cDNA clone:001-018-C12, full in
Os.11919.1.S1_at	1684.32	P	1922.35	P	2135.68	P	1760.16	P	2038.47	P	2283.59	P	1914.12	2027.41	1.05919		2128.98	P	1979.53	P	2173.9	P	2578.59	P	2498.93	P	2590.03	P	2094.14	2555.85	1.22048		2149.38	P	1806.05	P	2244.27	P	2537.59	P	2601.94	P	2475.57	P	2066.57	2538.37	1.2283		gb:AK100995.1 /DB_XREF=gi:32986204 /TID=Os.11919.1 /CNT=10 /FEA=FLmRNA /TIER=FL /STK=2 /UG=Os.11919 /UG_TITLE=(japonica cultivar-group) P0423A12.20 (P0423A12.20), mRNA /DEF=Oryza sativa (japonica cultivar-group) cDNA clone:J023146J24, full insert sequence
Os.11920.1.S1_s_at	1565.01	P	1422.38	P	1307.32	P	1222.78	P	1172.03	P	1051.84	P	1431.57	1148.88	-1.24605		1104.31	P	1052.03	P	1019.84	P	633.68	P	622.52	P	728.18	P	1058.73	661.46	-1.60059		1045.58	P	893.02	P	1015.84	P	901.96	P	918.15	P	812.61	P	984.813	877.573	-1.1222		gb:AK102569.1 /DB_XREF=gi:32987778 /TID=Os.11920.1 /CNT=9 /FEA=FLmRNA /TIER=FL /STK=2 /UG=Os.11920 /UG_TITLE=(japonica cultivar-group) cDNA clone:006-206-F09, full insert sequence /DEF=Oryza sativa (japonica cultivar-group) cDNA clone:J033097L18, full ins
Os.11941.2.S1_at	223.86	P	206.63	P	178.42	P	173.04	P	212.43	P	190.39	P	202.97	191.953	-1.05739		207.55	P	206.5	P	193.6	P	331.2	P	288.19	P	326.01	P	202.55	315.133	1.55583		226.04	P	239.11	P	248.39	P	297.39	P	305.94	P	292.58	P	237.847	298.637	1.25558		gb:AK105409.1 /DB_XREF=gi:32990618 /TID=Os.11941.2 /CNT=1 /FEA=FLmRNA /TIER=FL /STK=1 /UG=Os.11941 /UG_TITLE=(japonica cultivar-group) cDNA clone:002-108-F03, full insert sequence /DEF=Oryza sativa (japonica cultivar-group) cDNA clone:001-123-F08, full in
Os.11947.1.S1_a_at	143.92	P	151.92	P	161.92	P	161.63	P	163.04	P	152.13	P	152.587	158.933	1.04159		102.92	P	114.44	P	114.46	P	158.82	P	154.72	P	156.89	P	110.607	156.81	1.41773		145.39	P	144.63	P	158.4	P	192.53	P	183.44	P	168.59	P	149.473	181.52	1.2144		gb:AK067129.1 /DB_XREF=gi:32977147 /TID=Os.11947.1 /CNT=14 /FEA=FLmRNA /TIER=FL /STK=3 /UG=Os.11947 /UG_TITLE=(japonica cultivar-group) cDNA clone:J013095E13, full insert sequence /DEF=Oryza sativa (japonica cultivar-group) cDNA clone:J013095E13, full ins
Os.11959.1.S1_at	1509.96	P	1357.49	P	1258.97	P	1277.71	P	1333.49	P	1213.35	P	1375.47	1274.85	-1.07893		1253.18	P	1225.27	P	1204.95	P	1148.96	P	997.77	P	1179.77	P	1227.8	1108.83	-1.10729		1348.49	P	1246.67	P	1301.25	P	1099.06	P	1073.44	P	972.76	P	1298.8	1048.42	-1.23882		gb:AK070066.1 /DB_XREF=gi:32980090 /TID=Os.11959.1 /CNT=8 /FEA=FLmRNA /TIER=FL /STK=1 /UG=Os.11959 /UG_TITLE=(japonica cultivar-group) cDNA clone:J023040N16, full insert sequence /DEF=Oryza sativa (japonica cultivar-group) cDNA clone:J023040N16, full inse
Os.11961.1.S1_at	812.07	P	734.64	P	684.22	P	1004.33	P	1000.69	P	1010.31	P	743.643	1005.11	1.3516		1036.74	P	1030.41	P	1178.59	P	950.14	P	989.1	P	1236.08	P	1081.91	1058.44	-1.02218		806.19	P	667.63	P	923.8	P	1586.96	P	1543.49	P	1551.29	P	799.207	1560.58	1.95266		gb:AK121844.1 /DB_XREF=gi:37991467 /TID=Os.11961.1 /CNT=35 /FEA=FLmRNA /TIER=FL /STK=1 /UG=Os.11961 /UG_TITLE=(japonica cultivar-group) cDNA clone:J033101G01, full insert sequence /DEF=Oryza sativa (japonica cultivar-group) cDNA clone:J033101G01, full ins
Os.11967.1.S1_at	146.29	P	160.18	P	150.75	P	164.84	P	183.45	P	164.86	P	152.407	171.05	1.12233		120.08	P	154.12	P	154.32	P	256.78	P	279.26	P	336.31	P	142.84	290.783	2.03573		145.67	P	149.61	P	146.19	P	310.52	P	294.68	P	293.48	P	147.157	299.56	2.03565		gb:AK066436.1 /DB_XREF=gi:32976454 /TID=Os.11967.1 /CNT=11 /FEA=FLmRNA /TIER=FL /STK=3 /UG=Os.11967 /UG_TITLE=(japonica cultivar-group) cDNA clone:J013066A08, full insert sequence /DEF=Oryza sativa (japonica cultivar-group) cDNA clone:J013063A11, full ins
Os.11970.2.S1_x_at	1167.21	P	912.15	P	874.69	P	948.96	P	1042.57	P	979.12	P	984.683	990.217	1.00562		730.69	P	817.5	P	703.42	P	590.43	P	452.1	P	531.05	P	750.537	524.527	-1.43088		975.99	P	1002.86	P	838.08	P	581.55	P	590.68	P	532.29	P	938.977	568.173	-1.65262		gb:AK061601.1 /DB_XREF=gi:32971619 /TID=Os.11970.2 /CNT=4 /FEA=FLmRNA /TIER=FL /STK=0 /UG=Os.11970 /UG_TITLE=(japonica cultivar-group) cDNA clone:001-113-G02, full insert sequence /DEF=Oryza sativa (japonica cultivar-group) cDNA clone:001-027-E02, full in
Os.11975.2.A1_at	724.44	P	768.69	P	865.8	P	712.89	P	588.17	P	692.47	P	786.31	664.51	-1.18329		496.27	P	312.18	P	273.71	P	563.87	P	705.83	P	621.27	P	360.72	630.323	1.7474		678.09	P	605.33	P	559.79	P	366.41	P	563.54	P	628.38	P	614.403	519.443	-1.18281		gb:CD670998 /DB_XREF=gi:38568783 /DB_XREF=OsMR419 /TID=Os.11975.2 /CNT=54 /FEA=mRNA /TIER=Stack /STK=37 /UG=Os.11975 /UG_TITLE=(japonica cultivar-group) P0470A12.5 (P0470A12.5), mRNA /REP_ORG=O. sativa
Os.11982.1.S1_at	337.52	P	356.98	P	329.48	P	404.96	P	389.28	P	391.91	P	341.327	395.383	1.15837		275.11	P	336.12	P	318.95	P	422.21	P	425.88	P	501.17	P	310.06	449.753	1.45054		349.25	P	371.45	P	366.74	P	629.21	P	623.14	P	577.92	P	362.48	610.09	1.6831		gb:AK105761.1 /DB_XREF=gi:32990970 /TID=Os.11982.1 /CNT=21 /FEA=FLmRNA /TIER=FL+Stack /STK=14 /UG=Os.11982 /UG_TITLE=(japonica cultivar-group) cDNA clone:001-202-D07, full insert sequence /DEF=Oryza sativa (japonica cultivar-group) cDNA clone:001-202-D07,
Os.11987.1.S1_at	63.95	P	55.44	P	49.28	P	54.12	P	52.96	P	53.72	P	56.2233	53.6	-1.04894		50.51	P	52.82	P	49.65	P	81.13	P	69.29	P	73.36	P	50.9933	74.5933	1.46281		76.32	P	84.62	P	68.75	P	130.66	P	117.58	P	119.38	P	76.5633	122.54	1.60051		gb:AK099490.1 /DB_XREF=gi:32984699 /TID=Os.11987.1 /CNT=41 /FEA=FLmRNA /TIER=FL+Stack /STK=19 /UG=Os.11987 /UG_TITLE=(japonica cultivar-group) isolate 20575 putative H-protein promoter binding factor-2a mRNA, complete cds /DEF=Oryza sativa (japonica culti
Os.11991.1.S1_at	304.64	P	268.53	P	342.36	P	273.88	P	312.4	P	219.26	P	305.177	268.513	-1.13654		105.18	P	90.17	P	81.45	P	138.49	P	156.07	P	156.76	P	92.2667	150.44	1.63049		87.26	P	100.87	P	113.45	P	138.36	P	173.97	P	164.73	P	100.527	159.02	1.58187		gb:AK101288.1 /DB_XREF=gi:32986497 /TID=Os.11991.1 /CNT=4 /FEA=FLmRNA /TIER=FL /STK=2 /UG=Os.11991 /UG_TITLE=(japonica cultivar-group) cDNA clone:J033033F16, full insert sequence /DEF=Oryza sativa (japonica cultivar-group) cDNA clone:J033033F16, full inse
Os.11997.1.S1_at	472.03	P	365.95	P	366.02	P	326.67	P	353.56	P	355.8	P	401.333	345.343	-1.16213		397.51	P	413.08	P	402.76	P	271.64	P	270.34	P	276.4	P	404.45	272.793	-1.48262		319.28	P	334.31	P	329.56	P	403.74	P	376.51	P	437.98	P	327.717	406.077	1.23911		gb:AK105051.1 /DB_XREF=gi:32990260 /TID=Os.11997.1 /CNT=24 /FEA=FLmRNA /TIER=FL /STK=0 /UG=Os.11997 /UG_TITLE=(japonica cultivar-group) cDNA clone:001-042-C01, full insert sequence /DEF=Oryza sativa (japonica cultivar-group) cDNA clone:001-042-C01, full i
Os.12000.1.S1_at	1965.17	P	2280.6	P	2417.07	P	1967.09	P	2267.75	P	2340.52	P	2220.95	2191.79	-1.0133		2125.04	P	2285.16	P	2402.09	P	2795.36	P	2954.47	P	3252.61	P	2270.76	3000.81	1.3215		1993.89	P	1722.51	P	2351.09	P	2304.49	P	2675.17	P	2640.87	P	2022.5	2540.18	1.25596		gb:AK072758.1 /DB_XREF=gi:32982781 /TID=Os.12000.1 /CNT=28 /FEA=FLmRNA /TIER=FL+Stack /STK=8 /UG=Os.12000 /UG_TITLE=(japonica cultivar-group) cDNA clone:J023142M19, full insert sequence /DEF=Oryza sativa (japonica cultivar-group) cDNA clone:J023142M19, fu
Os.12024.1.S1_at	290.41	P	252.13	P	237.8	P	263.6	P	242.47	P	271.14	P	260.113	259.07	0.995989		195.08	P	193.99	P	180.37	P	234.63	P	203.26	P	236.88	P	189.813	224.923	1.18497		188.76	P	201.04	P	172.97	P	264.53	P	280.49	P	224.68	P	187.59	256.567	1.3677		gb:AK066837.1 /DB_XREF=gi:32976855 /TID=Os.12024.1 /CNT=6 /FEA=FLmRNA /TIER=FL /STK=0 /UG=Os.12024 /UG_TITLE=(japonica cultivar-group) cDNA clone:J013083N03, full insert sequence /DEF=Oryza sativa (japonica cultivar-group) cDNA clone:J013083N03, full inse
Os.12030.1.S1_at	1420.53	P	1342.32	P	1240.21	P	1184.63	P	1269.25	P	1278.39	P	1334.35	1244.09	-1.07255		1123.66	P	1289.54	P	1323.29	P	1270.84	P	1190.37	P	1303.79	P	1245.5	1255	1.00763		1151.83	P	1142.84	P	1193.82	P	1463.02	P	1417.73	P	1420.1	P	1162.83	1433.62	1.23287		gb:AK068254.1 /DB_XREF=gi:32978272 /TID=Os.12030.1 /CNT=18 /FEA=FLmRNA /TIER=FL /STK=2 /UG=Os.12030 /UG_TITLE=(japonica cultivar-group) P0035F12.11 (P0035F12.11), mRNA /DEF=Oryza sativa (japonica cultivar-group) cDNA clone:J013149F02, full insert sequence
Os.12035.1.S1_at	760.14	P	584.32	P	561.81	P	664.87	P	643	P	655.45	P	635.423	654.44	1.02993		639.11	P	670.36	P	648.61	P	779.26	P	681.13	P	788.52	P	652.693	749.637	1.14853		627.12	P	637.67	P	593.98	P	891.14	P	778.33	P	775.93	P	619.59	815.133	1.3156		gb:AK059780.1 /DB_XREF=gi:32969798 /TID=Os.12035.1 /CNT=23 /FEA=FLmRNA /TIER=FL /STK=1 /UG=Os.12035 /UG_TITLE=(japonica cultivar-group) cDNA clone:006-306-G07, full insert sequence /DEF=Oryza sativa (japonica cultivar-group) cDNA clone:006-204-C03, full i
Os.12050.1.S1_a_at	1036.8	P	950.58	P	946.91	P	906.08	P	1002.61	P	952.15	P	978.097	953.613	-1.02567		797.86	P	910.61	P	954.14	P	878.54	P	810.38	P	837.66	P	887.537	842.193	-1.05384		992.02	P	973.38	P	894.74	P	790.71	P	786.58	P	797.64	P	953.38	791.643	-1.2043		gb:AK061336.1 /DB_XREF=gi:32971354 /TID=Os.12050.1 /CNT=10 /FEA=FLmRNA /TIER=FL /STK=1 /UG=Os.12050 /UG_TITLE=(japonica cultivar-group) Ras-related GTP-binding protein (OSJNBb0081B07.10), mRNA /DEF=Oryza sativa (japonica cultivar-group) cDNA clone:006-303
Os.12058.1.S1_at	31.91	P	27.15	A	27.85	P	24.27	P	30.46	P	47.64	P	28.97	34.1233	1.17789		66.84	P	92.52	P	57.81	P	131.47	P	74.79	P	105.77	P	72.39	104.01	1.4368		87.15	P	70.09	P	74.68	P	158.43	P	207.56	P	133.04	P	77.3067	166.343	2.15173		gb:AK058271.1 /DB_XREF=gi:32968289 /TID=Os.12058.1 /CNT=32 /FEA=FLmRNA /TIER=FL /STK=0 /UG=Os.12058 /UG_TITLE=(japonica cultivar-group) cDNA clone:001-013-B08, full insert sequence /DEF=Oryza sativa (japonica cultivar-group) cDNA clone:001-013-B08, full i
Os.12069.1.S1_at	1257.41	P	1283.9	P	1204.31	P	1168	P	1489.46	P	1266.83	P	1248.54	1308.1	1.0477		1321.94	P	2011.53	P	2205.01	P	3194.18	P	2531.21	P	2591.73	P	1846.16	2772.37	1.5017		1786.4	P	1948.54	P	1713.04	P	2891.12	P	2768.13	P	2755.02	P	1815.99	2804.76	1.54448		gb:AK064361.1 /DB_XREF=gi:32974379 /TID=Os.12069.1 /CNT=43 /FEA=FLmRNA /TIER=FL /STK=1 /UG=Os.12069 /UG_TITLE=(japonica cultivar-group) cDNA clone:J033086B11, full insert sequence /DEF=Oryza sativa (japonica cultivar-group) cDNA clone:002-108-B10, full in
Os.12105.1.S1_a_at	423.33	P	382.33	P	421.78	P	387.76	P	429.42	P	403.57	P	409.147	406.917	-1.00548		396.87	P	436.56	P	403.45	P	318.91	P	348.31	P	395.34	P	412.293	354.187	-1.16406		425.54	P	425.64	P	460.86	P	306.27	P	349.14	P	337.11	P	437.347	330.84	-1.32193		gb:AK068419.1 /DB_XREF=gi:32978437 /TID=Os.12105.1 /CNT=8 /FEA=FLmRNA /TIER=FL /STK=1 /UG=Os.12105 /UG_TITLE=(japonica cultivar-group) cDNA clone:J023098L24, full insert sequence /DEF=Oryza sativa (japonica cultivar-group) cDNA clone:J013153L22, full inse
Os.12110.1.S1_at	157.97	P	158.73	P	125.33	P	121.9	P	149.39	P	139.12	P	147.343	136.803	-1.07704		90.9	P	113.04	P	112.84	P	161.65	P	151.41	P	181.01	P	105.593	164.69	1.55966		114.28	P	159.64	P	157.97	P	225.36	P	208.9	P	181.97	P	143.963	205.41	1.42682		gb:AK064985.1 /DB_XREF=gi:32975003 /TID=Os.12110.1 /CNT=32 /FEA=FLmRNA /TIER=FL+Stack /STK=9 /UG=Os.12110 /UG_TITLE=(japonica cultivar-group) cDNA clone:002-148-H03, full insert sequence /DEF=Oryza sativa (japonica cultivar-group) cDNA clone:J013001C20, f
Os.12120.1.S1_at	1373.74	P	1324.54	P	1206.54	P	1368.24	P	1079.57	P	1407.3	P	1301.61	1285.04	-1.01289		817.1	P	673.78	P	455.16	P	1757.37	P	1862.23	P	1374.75	P	648.68	1664.78	2.56642		1576.8	P	1587.33	P	991.55	P	1847.98	P	2679.39	P	2732.11	P	1385.23	2419.83	1.74688		gb:AK120440.1 /DB_XREF=gi:37990063 /TID=Os.12120.1 /CNT=19 /FEA=FLmRNA /TIER=FL /STK=2 /UG=Os.12120 /UG_TITLE=(japonica cultivar-group) cDNA clone:J013098I09, full insert sequence /DEF=Oryza sativa (japonica cultivar-group) cDNA clone:J013098I09, full ins
Os.12127.2.S1_x_at	278.3	P	201.25	P	202.65	P	277.57	P	287.14	P	303.15	P	227.4	289.287	1.27215		600.88	P	533.01	P	392.63	P	745.56	P	482.29	P	603.76	P	508.84	610.537	1.19986		570.39	P	663.32	P	524.97	P	880.19	P	899.94	P	755.14	P	586.227	845.09	1.44158		gb:AJ417528.1 /DB_XREF=gi:37776920 /TID=Os.12127.2 /CNT=1 /FEA=mRNA /TIER=ConsEnd /STK=0 /UG=Os.12127 /UG_TITLE=(japonica cultivar-group) cDNA clone:J013000C21, full insert sequence /DEF=Oryza sativa partial mRNA for putative photosystem I chain V precurs
Os.12129.1.S1_a_at	71.11	P	62.47	P	76.3	P	69.33	P	92.44	P	74.83	P	69.96	78.8667	1.12731		132.03	P	100.9	P	82.04	P	110.13	P	85.41	P	106.81	P	104.99	100.783	-1.04174		124.61	P	134.29	P	134.91	P	226.98	P	221.73	P	191.69	P	131.27	213.467	1.62616		gb:AK065134.1 /DB_XREF=gi:32975152 /TID=Os.12129.1 /CNT=138 /FEA=FLmRNA /TIER=FL+Stack /STK=12 /UG=Os.12129 /UG_TITLE=(japonica cultivar-group) cDNA clone:001-108-G08, full insert sequence /DEF=Oryza sativa (japonica cultivar-group) cDNA clone:J013001P24,
Os.12141.1.S1_at	1067.48	P	933.03	P	914.01	P	939.85	P	893.6	P	912.82	P	971.507	915.423	-1.06126		1063.63	P	978.9	P	1027.92	P	1244.35	P	1095.1	P	1232.59	P	1023.48	1190.68	1.16336		1042.44	P	953.07	P	1004.7	P	1273.03	P	1302.98	P	1240.27	P	1000.07	1272.09	1.272		gb:AK073355.1 /DB_XREF=gi:32983378 /TID=Os.12141.1 /CNT=25 /FEA=FLmRNA /TIER=FL /STK=1 /UG=Os.12141 /UG_TITLE=(japonica cultivar-group) cDNA clone:006-202-E03, full insert sequence /DEF=Oryza sativa (japonica cultivar-group) cDNA clone:J033030A08, full in
Os.12145.1.S1_at	347.93	P	553.48	P	704.3	P	368.03	P	501.64	P	663.25	P	535.237	510.973	-1.04748		830.26	P	910.69	P	1016.49	P	931.81	P	1091.09	P	1224.82	P	919.147	1082.57	1.1778		665.84	P	484.19	P	798.33	P	665.04	P	855.15	P	965.85	P	649.453	828.68	1.27597		gb:AK067007.1 /DB_XREF=gi:32977025 /TID=Os.12145.1 /CNT=8 /FEA=FLmRNA /TIER=FL /STK=0 /UG=Os.12145 /UG_TITLE=(japonica cultivar-group) cDNA clone:J013091D15, full insert sequence /DEF=Oryza sativa (japonica cultivar-group) cDNA clone:J013091D15, full inse
Os.12156.1.S1_at	129.34	P	112.98	P	120.19	P	148.22	P	112.72	P	102.37	P	120.837	121.103	1.00221		133.54	P	110.48	P	108.24	P	80.49	P	106.01	P	102.16	P	117.42	96.22	-1.22033		189.89	P	146.9	P	148.39	P	99.22	P	117.64	P	101.87	P	161.727	106.243	-1.52223		gb:AK072951.1 /DB_XREF=gi:32982974 /TID=Os.12156.1 /CNT=7 /FEA=FLmRNA /TIER=FL /STK=0 /UG=Os.12156 /UG_TITLE=(japonica cultivar-group) cDNA clone:J023146G10, full insert sequence /DEF=Oryza sativa (japonica cultivar-group) cDNA clone:J023146G10, full inse
Os.12157.1.S1_at	1125.4	P	1063.03	P	890.06	P	955.73	P	1066.53	P	1040.07	P	1026.16	1020.78	-1.00528		826.94	P	1046.15	P	1023.92	P	1016.2	P	834.98	P	951.4	P	965.67	934.193	-1.03369		1061.7	P	1081.56	P	1007.76	P	811.38	P	851.34	P	858.89	P	1050.34	840.537	-1.24961		gb:AK073741.1 /DB_XREF=gi:32983764 /TID=Os.12157.1 /CNT=9 /FEA=FLmRNA /TIER=FL /STK=0 /UG=Os.12157 /UG_TITLE=(japonica cultivar-group) cDNA clone:J033067A21, full insert sequence /DEF=Oryza sativa (japonica cultivar-group) cDNA clone:J033067A21, full inse
Os.12163.1.S1_at	776.2	P	700.75	P	854.15	P	1080.57	P	1127.71	P	973.77	P	777.033	1060.68	1.36504		1446.72	P	1168.64	P	1650.89	P	1447.69	P	789.76	P	920.29	P	1422.08	1052.58	-1.35105		991.99	P	941.95	P	899.84	P	400.11	P	374.67	P	405.81	P	944.593	393.53	-2.40031		gb:U76031.1 /DB_XREF=gi:2058501 /TID=Os.12163.1 /CNT=160 /FEA=FLmRNA /TIER=FL+Stack /STK=63 /UG=Os.12163 /DEF=Oryza sativa hemoglobin 2 mRNA, complete cds. /PROD=hemoglobin 2 /FL=gb:U76031.1 gb:AK121522.1 /REP_ORG=O. sativa
Os.12165.1.S1_at	2017.27	P	1936.55	P	1903.64	P	1822.45	P	2016.08	P	1950.06	P	1952.49	1929.53	-1.0119		842.04	P	871.2	P	791.74	P	1975.7	P	1941.9	P	1907.31	P	834.993	1941.64	2.32533		1137.15	P	1252.55	P	1221.08	P	2099.46	P	2155.6	P	2035.99	P	1203.59	2097.02	1.7423		gb:AU100738 /DB_XREF=gi:9864988 /DB_XREF=AU100738 /CLONE=C12491 /TID=Os.12165.1 /CNT=11 /FEA=EST /TIER=Stack /STK=7 /UG=Os.12165 /UG_TITLE=Transcribed sequence with moderate similarity to protein pir:S71242 (A.thaliana) S71242 3-phosphoadenosine 5-phospho
Os.12167.1.S1_at	1895.26	P	1797.52	P	1721.86	P	1687.15	P	1926.04	P	1990.48	P	1804.88	1867.89	1.03491		1663.04	P	1757.18	P	1765.04	P	2384.79	P	2240.98	P	2407.02	P	1728.42	2344.26	1.3563		1943.47	P	1815.27	P	1904.65	P	2464.83	P	2484.5	P	2426.1	P	1887.8	2458.48	1.3023		gb:AK070197.1 /DB_XREF=gi:32980221 /TID=Os.12167.1 /CNT=47 /FEA=FLmRNA /TIER=FL /STK=0 /UG=Os.12167 /UG_TITLE=MRNA for LIP9, partial cds /DEF=Oryza sativa (japonica cultivar-group) cDNA clone:J023042N13, full insert sequence. /FL=gb:AK070197.1 /REP_ORG=O.
Os.12175.1.S1_at	1446.07	P	1408.05	P	1456.31	P	1383.6	P	1406.22	P	1424.79	P	1436.81	1404.87	-1.02274		1460.11	P	1528.6	P	1510.06	P	1749.77	P	1696.92	P	1663.53	P	1499.59	1703.41	1.13591		1546.58	P	1458.34	P	1452.26	P	1790.34	P	1834.48	P	1761.46	P	1485.73	1795.43	1.20845		gb:AK066420.1 /DB_XREF=gi:32976438 /TID=Os.12175.1 /CNT=65 /FEA=FLmRNA /TIER=FL /STK=1 /UG=Os.12175 /UG_TITLE=(japonica cultivar-group) cDNA clone:J013067J21, full insert sequence /DEF=Oryza sativa (japonica cultivar-group) cDNA clone:J013067J21, full ins
Os.12181.1.S1_s_at	56.48	P	43.07	P	36.66	P	62.97	P	57.7	P	57.52	P	45.4033	59.3967	1.3082		137.98	P	142.29	P	103.45	P	179.05	P	108.6	P	163.7	P	127.907	150.45	1.17625		246.42	P	227.53	P	192.52	P	290.08	P	287.17	P	265.82	P	222.157	281.023	1.26498		gb:AK098872.1 /DB_XREF=gi:32984081 /TID=Os.12181.1 /CNT=277 /FEA=FLmRNA /TIER=FL+Stack /STK=11 /UG=Os.12181 /UG_TITLE=(japonica cultivar-group) cDNA clone:001-041-F05, full insert sequence /DEF=Oryza sativa (japonica cultivar-group) cDNA clone:J013001B10,
Os.12183.1.S1_at	774.64	P	692.28	P	690.79	P	665.25	P	690.38	P	762.09	P	719.237	705.907	-1.01888		724.39	P	716.37	P	744.76	P	665.6	P	668.42	P	730.89	P	728.507	688.303	-1.05841		626.56	P	571.22	P	603.68	P	758.62	P	753.53	P	749.25	P	600.487	753.8	1.25532		gb:AK120702.1 /DB_XREF=gi:37990325 /TID=Os.12183.1 /CNT=15 /FEA=FLmRNA /TIER=FL /STK=0 /UG=Os.12183 /UG_TITLE=(japonica cultivar-group) cDNA clone:J013170O17, full insert sequence /DEF=Oryza sativa (japonica cultivar-group) cDNA clone:J013170O17, full ins
Os.12185.1.S1_at	158.05	P	166.47	P	153.02	P	160.09	P	161.1	P	195.38	P	159.18	172.19	1.08173		179.65	P	179.9	P	192.55	P	199.18	P	236.96	P	235.45	P	184.033	223.863	1.21643		188.95	P	177.83	P	194.9	P	231.46	P	240.86	P	245.84	P	187.227	239.387	1.27859		gb:AK067227.1 /DB_XREF=gi:32977245 /TID=Os.12185.1 /CNT=25 /FEA=FLmRNA /TIER=FL+Stack /STK=7 /UG=Os.12185 /UG_TITLE=(japonica cultivar-group) P0698A04.25 (P0698A04.25), mRNA /DEF=Oryza sativa (japonica cultivar-group) cDNA clone:J013098B14, full insert se
Os.12190.1.S1_at	1922.45	P	2185.82	P	2020.06	P	2043.97	P	2241.98	P	2241.72	P	2042.78	2175.89	1.06516		2000.26	P	2239.4	P	2278.52	P	3019.42	P	2618.16	P	2778.55	P	2172.73	2805.38	1.29118		2324.94	P	2114.9	P	1895.14	P	2249.31	P	2330.99	P	2461.15	P	2111.66	2347.15	1.11152		gb:AK122129.1 /DB_XREF=gi:37991775 /TID=Os.12190.1 /CNT=66 /FEA=FLmRNA /TIER=FL+Stack /STK=18 /UG=Os.12190 /UG_TITLE=10 kDa chaperonin mRNA, complete cds /DEF=Oryza sativa (japonica cultivar-group) cDNA clone:J033132M21, full insert sequence. /FL=gb:AF009
Os.12199.1.S1_at	945.94	P	1003.77	P	1080.17	P	834.42	P	1009.71	P	919.2	P	1009.96	921.11	-1.09646		1260.28	P	1229.51	P	1393.84	P	1125.12	P	1243.48	P	1383.64	P	1294.54	1250.75	-1.03502		870.49	P	709.65	P	1086.9	P	1256.38	P	1316.71	P	1402.03	P	889.013	1325.04	1.49046		gb:AK068392.1 /DB_XREF=gi:32978410 /TID=Os.12199.1 /CNT=65 /FEA=FLmRNA /TIER=FL+Stack /STK=12 /UG=Os.12199 /UG_TITLE=MRNA for OsNAC6 protein, complete cds /DEF=Oryza sativa (japonica cultivar-group) cDNA clone:J013149P14, full insert sequence. /FL=gb:AB02
Os.12206.1.S1_at	135.6	P	100.1	P	138.54	P	80.62	P	71.41	P	69.05	P	124.747	73.6933	-1.69278		140.19	P	171.82	P	156.79	P	79.02	P	78.19	P	92.21	P	156.267	83.14	-1.87956		124.8	P	152.8	P	134.27	P	113.8	P	106.72	P	93.38	P	137.29	104.633	-1.31211		gb:AK063647.1 /DB_XREF=gi:32973665 /TID=Os.12206.1 /CNT=13 /FEA=FLmRNA /TIER=FL /STK=0 /UG=Os.12206 /UG_TITLE=MRNA for putative phytosulfokine peptide precursor (psk4 gene) /DEF=Oryza sativa (japonica cultivar-group) cDNA clone:001-118-H12, full insert se
Os.12226.1.S1_at	427.31	P	456.04	P	447.1	P	424.78	P	452.57	P	444.03	P	443.483	440.46	-1.00686		362.8	P	425.45	P	422.78	P	528.93	P	508.77	P	548.21	P	403.677	528.637	1.30955		426.53	P	450.9	P	441.63	P	559.39	P	569.02	P	534.81	P	439.687	554.407	1.26091		gb:AK068240.1 /DB_XREF=gi:32978258 /TID=Os.12226.1 /CNT=9 /FEA=FLmRNA /TIER=FL /STK=2 /UG=Os.12226 /UG_TITLE=(japonica cultivar-group) cDNA clone:J013149L15, full insert sequence /DEF=Oryza sativa (japonica cultivar-group) cDNA clone:J013149L15, full inse
Os.12230.1.S1_a_at	1801.06	P	1461.52	P	1658.53	P	1911.78	P	1883.87	P	1905	P	1640.37	1900.22	1.15841		1510.82	P	1688.06	P	1539.83	P	2145.72	P	1928.81	P	2085.34	P	1579.57	2053.29	1.2999		1744.72	P	1637.88	P	1725.76	P	1943.01	P	1753.48	P	1627.81	P	1702.79	1774.77	1.04227		gb:AK121093.1 /DB_XREF=gi:37990716 /TID=Os.12230.1 /CNT=6 /FEA=FLmRNA /TIER=FL /STK=1 /UG=Os.12230 /UG_TITLE=(japonica cultivar-group) putative pyrophosphate-dependent phosphofructo-1-kinase (P0710E05.25), mRNA /DEF=Oryza sativa (japonica cultivar-group)
Os.12234.2.S1_s_at	181.3	P	243.74	P	213.96	P	192.55	P	209.6	P	249.83	P	213	217.327	1.02031		144.24	P	161.8	P	192.42	P	294.87	P	282.24	P	294.95	P	166.153	290.687	1.74951		193.52	P	198.71	P	221.96	P	227.45	P	269.23	P	273.47	P	204.73	256.717	1.25393		gb:AK064012.1 /DB_XREF=gi:32974030 /TID=Os.12234.2 /CNT=24 /FEA=FLmRNA /TIER=FL /STK=1 /UG=Os.12234 /UG_TITLE=(japonica cultivar-group) beta-expansin EXPB4 (OSJNBa0010C11.2), mRNA /DEF=Oryza sativa (japonica cultivar-group) cDNA clone:001-124-H01, full in
Os.12239.1.S1_at	168.99	P	211.02	P	176.28	P	123.9	P	180.09	P	165.92	P	185.43	156.637	-1.18382		226.69	P	256.78	P	327.06	P	134.66	P	149.38	P	146.83	P	270.177	143.623	-1.88115		176	P	224.42	P	200.45	P	278.4	P	251.16	P	272.96	P	200.29	267.507	1.3356		gb:AK103890.1 /DB_XREF=gi:32989099 /TID=Os.12239.1 /CNT=99 /FEA=FLmRNA /TIER=FL+Stack /STK=34 /UG=Os.12239 /UG_TITLE=(japonica cultivar-group) cDNA clone:J033150D17, full insert sequence /DEF=Oryza sativa (japonica cultivar-group) cDNA clone:J033150D17, f
Os.12240.1.S1_at	175.06	P	342.87	P	457.01	P	277.21	P	347.58	P	463.25	P	324.98	362.68	1.11601		599.13	P	620.61	P	717.5	P	1177.56	P	1274.02	P	1584.27	P	645.747	1345.28	2.0833		432.81	P	327.39	P	633.73	P	806.83	P	959.88	P	1134.56	P	464.643	967.09	2.08136		gb:AK063605.1 /DB_XREF=gi:32973623 /TID=Os.12240.1 /CNT=32 /FEA=FLmRNA /TIER=FL /STK=0 /UG=Os.12240 /UG_TITLE=(japonica cultivar-group) cDNA clone:001-118-C09, full insert sequence /DEF=Oryza sativa (japonica cultivar-group) cDNA clone:001-118-C09, full i
Os.12241.1.S1_at	458.01	P	522.04	P	480.98	P	474.13	P	496.55	P	472.72	P	487.01	481.133	-1.01221		493.44	P	494.3	P	546.82	P	558.24	P	583.98	P	719.88	P	511.52	620.7	1.21344		468.07	P	439.47	P	552.64	P	566.24	P	636.1	P	651.23	P	486.727	617.857	1.26941		gb:AK101837.1 /DB_XREF=gi:32987046 /TID=Os.12241.1 /CNT=24 /FEA=FLmRNA /TIER=FL+Stack /STK=7 /UG=Os.12241 /UG_TITLE=(japonica cultivar-group) cDNA clone:002-124-H05, full insert sequence /DEF=Oryza sativa (japonica cultivar-group) cDNA clone:J033069D02, f
Os.12244.1.S1_at	209.11	P	197.25	P	207.54	P	219.99	P	177.58	P	181.92	P	204.633	193.163	-1.05938		284.7	P	258.05	P	248.3	P	450.4	P	440.07	P	441.48	P	263.683	443.983	1.68377		284.98	P	263.88	P	289.67	P	664.78	P	645.18	P	632.01	P	279.51	647.323	2.31592		gb:AB110191.1 /DB_XREF=gi:32352179 /TID=Os.12244.1 /CNT=204 /FEA=FLmRNA /TIER=FL+Stack /STK=9 /UG=Os.12244 /DEF=Oryza sativa (japonica cultivar-group) mRNA for heat shock protein 18, complete cds, clone: 21C4AB003. /PROD=heat shock protein 18 /FL=gb:AK119
Os.12252.1.S1_at	37.2	P	37.61	P	24.96	P	19.58	P	29	P	33.13	P	33.2567	27.2367	-1.22103		30.31	P	33.9	P	36.53	P	83.38	P	80.13	P	81.87	P	33.58	81.7933	2.43578		40.47	P	35.06	P	36.05	P	99.16	P	107.14	P	117.54	P	37.1933	107.947	2.90231		gb:AK070268.1 /DB_XREF=gi:32980292 /TID=Os.12252.1 /CNT=8 /FEA=FLmRNA /TIER=FL /STK=1 /UG=Os.12252 /UG_TITLE=(japonica cultivar-group) cDNA clone:J023044E14, full insert sequence /DEF=Oryza sativa (japonica cultivar-group) cDNA clone:J023044E14, full inse
Os.12257.1.S1_at	301.15	P	335.84	P	292.69	P	303.81	P	317.67	P	299.33	P	309.893	306.937	-1.00963		394.02	P	377.04	P	369.45	P	769.76	P	722.13	P	751.28	P	380.17	747.723	1.96681		394.14	P	397.87	P	353.17	P	725.03	P	701.01	P	661.47	P	381.727	695.837	1.82287		gb:AK074003.1 /DB_XREF=gi:32984026 /TID=Os.12257.1 /CNT=70 /FEA=FLmRNA /TIER=FL+Stack /STK=7 /UG=Os.12257 /UG_TITLE=(japonica cultivar-group) cDNA clone:001-126-A02, full insert sequence /DEF=Oryza sativa (japonica cultivar-group) cDNA clone:J033076P21, f
Os.12261.1.S1_a_at	77.76	P	80.1	P	77.55	P	68.05	P	88.05	P	60.82	P	78.47	72.3067	-1.08524		125.57	P	115.74	P	124.85	P	99.78	P	91.27	P	83.5	P	122.053	91.5167	-1.33367		137.34	P	149.63	P	126	P	70.54	P	68.3	P	62.91	P	137.657	67.25	-2.04694		gb:AY256847.1 /DB_XREF=gi:32442210 /GEN=CK1 /TID=Os.12261.1 /CNT=38 /FEA=FLmRNA /TIER=FL /STK=5 /UG=Os.12261 /DEF=Oryza sativa (japonica cultivar-group) CIPK-like protein (CK1) mRNA, complete cds. /PROD=CIPK-like protein /FL=gb:AK111920.1 gb:AY256847.1 gb
Os.12263.1.S1_at	102.47	P	96.5	P	97.2	P	110.91	P	105.92	P	104.01	P	98.7233	106.947	1.0833		111.1	P	113.3	P	99.45	P	158.21	P	149.69	P	156.61	P	107.95	154.837	1.43434		118.09	P	144.96	P	129.02	P	183.31	P	156.7	P	158.29	P	130.69	166.1	1.27095		gb:BI811697 /DB_XREF=gi:16577602 /DB_XREF=A003A12 /CLONE=A003A12 /TID=Os.12263.1 /CNT=13 /FEA=mRNA /TIER=ConsEnd /STK=0 /UG=Os.12263 /UG_TITLE=(japonica cultivar-group) P0489G09.23 (P0489G09.23), mRNA /REP_ORG=O. sativa
Os.12284.2.S1_at	96.96	P	109.67	P	92.41	P	88.05	P	89.84	P	101.11	P	99.68	93	-1.07183		117.21	P	112.58	P	123.16	P	157.21	P	145.75	P	150.25	P	117.65	151.07	1.28406		111.6	P	112.22	P	113.64	P	145.55	P	145.89	P	145.81	P	112.487	145.75	1.29571		gb:AK071444.1 /DB_XREF=gi:32981467 /TID=Os.12284.2 /CNT=11 /FEA=FLmRNA /TIER=FL /STK=0 /UG=Os.12284 /UG_TITLE=(japonica cultivar-group) cDNA clone:J023093I17, full insert sequence /DEF=Oryza sativa (japonica cultivar-group) cDNA clone:J023093I17, full ins
Os.12295.1.S1_at	212.37	P	158.36	P	168.6	P	205.63	P	244.28	P	303.37	P	179.777	251.093	1.3967		661.42	P	527.98	P	412.23	P	792.16	P	554.58	P	686.52	P	533.877	677.753	1.26949		601.48	P	715.07	P	594.88	P	955.5	P	1072.4	P	913.65	P	637.143	980.517	1.53893		gb:AK058848.1 /DB_XREF=gi:32968866 /TID=Os.12295.1 /CNT=111 /FEA=FLmRNA /TIER=FL+Stack /STK=27 /UG=Os.12295 /UG_TITLE=(japonica cultivar-group) cDNA clone:001-004-G12, full insert sequence /DEF=Oryza sativa (japonica cultivar-group) cDNA clone:001-004-G12
Os.12311.1.S1_at	3148.02	P	2923.43	P	3033.61	P	2694.72	P	2969.99	P	2866.06	P	3035.02	2843.59	-1.06732		3022.81	P	2890.48	P	2966.43	P	2659.03	P	2540.33	P	2662.33	P	2959.91	2620.56	-1.12949		2856.98	P	3015.53	P	2971.98	P	2355.92	P	2522.32	P	2450.96	P	2948.16	2443.07	-1.20675		gb:AK060132.1 /DB_XREF=gi:32970150 /TID=Os.12311.1 /CNT=41 /FEA=FLmRNA /TIER=FL /STK=1 /UG=Os.12311 /UG_TITLE=(japonica cultivar-group) putative r40c1 protein (P0436E04.14), mRNA /DEF=Oryza sativa (japonica cultivar-group) cDNA clone:006-309-C04, full ins
Os.12313.1.S1_at	60.36	P	39.77	P	40.56	A	62.21	P	56.37	P	74.92	P	46.8967	64.5	1.37536		255.79	P	199.77	P	140.75	P	287.78	P	202.42	P	253.25	P	198.77	247.817	1.24675		210.9	P	260.19	P	199.89	P	344.71	P	366.73	P	291.5	P	223.66	334.313	1.49474		gb:AK059037.1 /DB_XREF=gi:32969055 /TID=Os.12313.1 /CNT=117 /FEA=FLmRNA /TIER=FL /STK=0 /UG=Os.12313 /UG_TITLE=(japonica cultivar-group) cDNA clone:001-021-C11, full insert sequence /DEF=Oryza sativa (japonica cultivar-group) cDNA clone:001-021-C11, full
Os.12314.1.S1_at	1523.49	P	1375.87	P	1401.8	P	1422.98	P	1332.74	P	1392.54	P	1433.72	1382.75	-1.03686		1279.99	P	1308.21	P	1271.1	P	1240.34	P	1119.55	P	1125.42	P	1286.43	1161.77	-1.1073		1561.67	P	1472.88	P	1403.67	P	1154.35	P	1236.98	P	1156	P	1479.41	1182.44	-1.25114		gb:AK100711.1 /DB_XREF=gi:32985920 /TID=Os.12314.1 /CNT=32 /FEA=FLmRNA /TIER=FL+Stack /STK=15 /UG=Os.12314 /UG_TITLE=(japonica cultivar-group) cDNA clone:J023115H14, full insert sequence /DEF=Oryza sativa (japonica cultivar-group) cDNA clone:J023115H14, f
Os.12320.1.S1_at	520.36	P	456.71	P	438.65	P	484.17	P	504.86	P	454.87	P	471.907	481.3	1.01991		571.13	P	552.78	P	551.84	P	742.7	P	676.63	P	717.67	P	558.583	712.333	1.27525		524.38	P	527.01	P	552.79	P	766.94	P	732.95	P	724.24	P	534.727	741.377	1.38646		gb:AK071837.1 /DB_XREF=gi:32981860 /TID=Os.12320.1 /CNT=24 /FEA=FLmRNA /TIER=FL /STK=5 /UG=Os.12320 /UG_TITLE=Rice mRNA for alpha tubulin, partial sequence /DEF=Oryza sativa (japonica cultivar-group) cDNA clone:J023117K20, full insert sequence. /FL=gb:AK0
Os.12326.1.S1_s_at	119.69	P	104.48	P	97.15	P	101.28	P	127.41	P	105.85	P	107.107	111.513	1.04114		90.83	P	111.79	P	117.45	P	122.11	P	116.15	P	129.03	P	106.69	122.43	1.14753		109.72	P	108.97	P	121.2	P	153.26	P	147.15	P	151.96	P	113.297	150.79	1.33093		gb:CA759416 /DB_XREF=gi:25803447 /DB_XREF=BR060004A20B11.ab1 /CLONE=BR060004A20B11.ab1 /TID=Os.12326.1 /CNT=18 /FEA=EST /TIER=Stack /STK=10 /UG=Os.12326 /UG_TITLE=Transcribed sequence with weak similarity to protein ref:NP_564652.1 (A.thaliana) RSH3 /REP_
Os.12329.1.S1_at	464.31	P	349.2	P	398.08	P	372.19	P	423.32	P	378.83	P	403.863	391.447	-1.03172		506.27	P	500.85	P	491.25	P	814.07	P	753.12	P	773.46	P	499.457	780.217	1.56213		364.06	P	371.11	P	396.91	P	897.68	P	917.19	P	868.92	P	377.36	894.597	2.37067		gb:AK102849.1 /DB_XREF=gi:32988058 /TID=Os.12329.1 /CNT=22 /FEA=FLmRNA /TIER=FL /STK=2 /UG=Os.12329 /UG_TITLE=(japonica cultivar-group) P0018C10.44 (P0018C10.44), mRNA /DEF=Oryza sativa (japonica cultivar-group) cDNA clone:J033110C14, full insert sequence
Os.12333.1.S1_at	181.79	P	185.7	P	176.17	P	173.96	P	175.32	P	169.22	P	181.22	172.833	-1.04852		174.62	P	151.5	P	158.86	P	184.91	P	178.11	P	165.5	P	161.66	176.173	1.08978		154.16	P	170.31	P	166.97	P	203.06	P	210.01	P	210.37	P	163.813	207.813	1.2686		gb:AK060189.1 /DB_XREF=gi:32970207 /TID=Os.12333.1 /CNT=4 /FEA=FLmRNA /TIER=FL /STK=1 /UG=Os.12333 /UG_TITLE=(japonica cultivar-group) cDNA clone:J023031F24, full insert sequence /DEF=Oryza sativa (japonica cultivar-group) cDNA clone:001-001-E01, full ins
Os.12340.1.S1_at	3649.23	P	3063.75	P	3080.77	P	3300.32	P	3326.21	P	3180.22	P	3264.58	3268.92	1.00133		3406.08	P	3376.39	P	3445.35	P	2649.17	P	2299.42	P	2687.1	P	3409.27	2545.23	-1.33948		3488.08	P	3704.19	P	3787.14	P	2301.22	P	1843.36	P	1784.26	P	3659.8	1976.28	-1.85186		gb:AK058429.1 /DB_XREF=gi:32968447 /TID=Os.12340.1 /CNT=19 /FEA=FLmRNA /TIER=FL /STK=0 /UG=Os.12340 /UG_TITLE=(japonica cultivar-group) unnamed protein product (Gene), mRNA /DEF=Oryza sativa (japonica cultivar-group) cDNA clone:001-015-E09, full insert se
Os.12352.1.S1_at	769.03	P	630.7	P	587.97	P	656.37	P	605.44	P	626.65	P	662.567	629.487	-1.05255		581.73	P	510.57	P	505.74	P	740.28	P	736.96	P	855.22	P	532.68	777.487	1.45958		626.82	P	555.4	P	589.1	P	1375.04	P	1196.26	P	1067.87	P	590.44	1213.06	2.0545		gb:AK121673.1 /DB_XREF=gi:37991296 /TID=Os.12352.1 /CNT=63 /FEA=FLmRNA /TIER=FL /STK=0 /UG=Os.12352 /UG_TITLE=(japonica cultivar-group) cDNA clone:J033068C09, full insert sequence /DEF=Oryza sativa (japonica cultivar-group) cDNA clone:J033068C09, full ins
Os.12381.1.S1_x_at	1406.32	P	1506.53	P	1309.56	P	1089.04	P	1597.13	P	1313.17	P	1407.47	1333.11	-1.05578		923.27	P	1094.97	P	987.45	P	920.46	P	699.21	P	803.92	P	1001.9	807.863	-1.24018		1029.14	P	1239.82	P	1019.71	P	907.77	P	1010.49	P	958.25	P	1096.22	958.837	-1.14328		gb:AK106022.1 /DB_XREF=gi:32991231 /TID=Os.12381.1 /CNT=4 /FEA=FLmRNA /TIER=FL /STK=2 /UG=Os.12381 /UG_TITLE=(japonica cultivar-group) cDNA clone:001-206-C04, full insert sequence /DEF=Oryza sativa (japonica cultivar-group) cDNA clone:001-206-C04, full in
Os.12385.1.S1_at	1200.9	P	1117.63	P	1102.11	P	1063.85	P	1080.15	P	1192.18	P	1140.21	1112.06	-1.02532		980.57	P	1199.58	P	1094.9	P	1501.13	P	1333.61	P	1379.38	P	1091.68	1404.71	1.28673		1387.44	P	1286.55	P	1216.3	P	1398.94	P	1479.34	P	1386.83	P	1296.76	1421.7	1.09635		gb:AK061049.1 /DB_XREF=gi:32971067 /TID=Os.12385.1 /CNT=36 /FEA=FLmRNA /TIER=FL /STK=2 /UG=Os.12385 /UG_TITLE=(japonica cultivar-group) cDNA clone:001-023-E04, full insert sequence /DEF=Oryza sativa (japonica cultivar-group) cDNA clone:006-205-G01, full i
Os.12391.1.S1_a_at	747.51	P	805.3	P	791.04	P	635.18	P	680.66	P	769.37	P	781.283	695.07	-1.12404		921.39	P	1138.66	P	1263.18	P	1055.1	P	1125.48	P	1298.65	P	1107.74	1159.74	1.04694		885.89	P	829.26	P	1040.04	P	1420.2	P	1571.52	P	1680.58	P	918.397	1557.43	1.69582		gb:AK066691.1 /DB_XREF=gi:32976709 /TID=Os.12391.1 /CNT=26 /FEA=FLmRNA /TIER=FL /STK=1 /UG=Os.12391 /UG_TITLE=(japonica cultivar-group) cDNA clone:J013155M03, full insert sequence /DEF=Oryza sativa (japonica cultivar-group) cDNA clone:J013074E05, full ins
Os.12392.1.S1_at	2385.38	P	1971.23	P	1890.25	P	1971.6	P	1953.53	P	1805.6	P	2082.29	1910.24	-1.09006		2190.97	P	1937.95	P	1855.22	P	1422.39	P	1176.15	P	1467.42	P	1994.71	1355.32	-1.47177		1963.93	P	1900.88	P	1975.21	P	1410.91	P	1250.44	P	1221.26	P	1946.67	1294.2	-1.50415		gb:AK120337.1 /DB_XREF=gi:37989960 /TID=Os.12392.1 /CNT=15 /FEA=FLmRNA /TIER=FL /STK=1 /UG=Os.12392 /UG_TITLE=(japonica cultivar-group) cDNA clone:001-034-B07, full insert sequence /DEF=Oryza sativa (japonica cultivar-group) cDNA clone:J013059N15, full in
Os.12393.2.S1_x_at	287.46	P	214.2	P	223.89	P	236.03	P	280.91	P	289.15	P	241.85	268.697	1.11101		507.11	P	389.81	P	306.04	P	684.27	P	385.03	P	532.87	P	400.987	534.057	1.33186		479.02	P	524.98	P	416.19	P	677.93	P	803.62	P	643.54	P	473.397	708.363	1.49634		gb:D30763.1 /DB_XREF=gi:505134 /TID=Os.12393.2 /CNT=205 /FEA=FLmRNA /TIER=FL+Stack /STK=6 /UG=Os.12393 /DEF=Oryza sativa (japonica cultivar-group) mRNA for ferredoxin, complete cds. /PROD=ferredoxin /FL=gb:AK119605.1 gb:AY072818.1 gb:AK119206.1 gb:D30763.
Os.12394.1.S1_at	262.81	P	215.42	P	228.31	P	236.74	P	219.05	P	262.71	P	235.513	239.5	1.01693		146.41	P	127.11	P	90.61	A	209.5	P	152.35	P	198.5	P	121.377	186.783	1.53887		124.13	P	161.72	P	149.43	A	287.1	P	316.54	P	251.33	P	145.093	284.99	1.96418		gb:CB683246 /DB_XREF=gi:29686971 /DB_XREF=OSJNEf11F23.f /CLONE=OSJNEf11F23 /TID=Os.12394.1 /CNT=148 /FEA=FLmRNA /TIER=Stack /STK=11 /UG=Os.12394 /UG_TITLE=Glycolate oxidase (GOX) mRNA, complete cds /FL=gb:AF022740.1 gb:AK098878.1 gb:AK120304.1 gb:AK061719
Os.12410.3.S1_s_at	4237.47	P	4467.9	P	4088.25	P	3900.87	P	4367.01	P	4650.13	P	4264.54	4306	1.00972		3486.27	P	3589.43	P	3433.36	P	4355.71	P	4570.05	P	4043.05	P	3503.02	4322.94	1.23406		4606.49	P	4703.65	P	3556.84	P	3961.29	P	5282.38	P	5484.42	P	4288.99	4909.36	1.14464		gb:NM_189487.1 /DB_XREF=gi:34906057 /GEN=P0698H10.24 /TID=Os.12410.3 /CNT=1 /FEA=mRNA /TIER=ConsEnd /STK=0 /UG=Os.12410 /UG_TITLE=(japonica cultivar-group) P0698H10.24 (P0698H10.24), mRNA /DEF=Oryza sativa (japonica cultivar-group) P0698H10.24 (P0698H10.2
Os.12412.1.S1_at	992.71	P	1131.57	P	998.9	P	951.59	P	1064.84	P	1061.08	P	1041.06	1025.84	-1.01484		1099.65	P	1056.14	P	1178.3	P	988.29	P	1031.05	P	1013.32	P	1111.36	1010.89	-1.09939		1084.69	P	1083.74	P	1099.68	P	844.7	P	918.87	P	922.81	P	1089.37	895.46	-1.21655		gb:AK069678.1 /DB_XREF=gi:32979702 /TID=Os.12412.1 /CNT=9 /FEA=FLmRNA /TIER=FL /STK=1 /UG=Os.12412 /UG_TITLE=(japonica cultivar-group) cDNA clone:J023028A06, full insert sequence /DEF=Oryza sativa (japonica cultivar-group) cDNA clone:J023028A06, full inse
Os.12415.1.S1_at	29.59	P	31.11	P	26.41	P	19.34	P	17.79	P	21.96	P	29.0367	19.6967	-1.47419		40.16	P	41.99	P	37.59	P	102.24	P	118.29	P	109.27	P	39.9133	109.933	2.7543		59.17	P	44.66	P	66.57	P	181.72	P	149.27	P	149.61	P	56.8	160.2	2.82042		gb:AK063582.1 /DB_XREF=gi:32973600 /TID=Os.12415.1 /CNT=14 /FEA=FLmRNA /TIER=FL /STK=3 /UG=Os.12415 /UG_TITLE=(japonica cultivar-group) cDNA clone:001-117-H11, full insert sequence /DEF=Oryza sativa (japonica cultivar-group) cDNA clone:001-117-H11, full i
Os.12429.1.S1_at	917.4	P	1008.07	P	1054.4	P	964.45	P	1069.43	P	1200.03	P	993.29	1077.97	1.08525		1033.17	P	1069.1	P	1304.51	P	1485.61	P	1590.66	P	1543.98	P	1135.59	1540.08	1.35619		1201.33	P	1278.92	P	1292.14	P	1751.56	P	1755.94	P	1761.73	P	1257.46	1756.41	1.39679		gb:AK070973.1 /DB_XREF=gi:32980996 /TID=Os.12429.1 /CNT=9 /FEA=FLmRNA /TIER=FL /STK=1 /UG=Os.12429 /UG_TITLE=(japonica cultivar-group) P0039H02.7 (P0039H02.7), mRNA /DEF=Oryza sativa (japonica cultivar-group) cDNA clone:J023072F12, full insert sequence. /
Os.12440.1.S1_at	590.2	P	481.57	P	486.59	P	482.27	P	510.71	P	483.4	P	519.453	492.127	-1.05553		595.55	P	563.9	P	562.17	P	683.32	P	678.35	P	692.58	P	573.873	684.75	1.19321		548.34	P	560.52	P	578.22	P	717.81	P	683.52	P	673.47	P	562.36	691.6	1.22982		gb:AA753407 /DB_XREF=gi:2800341 /DB_XREF=97BS0033 /CLONE=97BS0033 /TID=Os.12440.1 /CNT=7 /FEA=EST /TIER=ConsEnd /STK=0 /UG=Os.12440 /UG_TITLE=Transcribed sequences /REP_ORG=O. sativa
Os.12528.1.S1_x_at	239.5	P	247.74	P	248.82	P	176.39	P	193.01	P	187.82	P	245.353	185.74	-1.32095		247.14	P	397.37	P	524.62	P	967.51	P	834.45	P	788.64	P	389.71	863.533	2.21584		298.29	P	376.14	P	333.21	P	1011.91	P	980.42	P	1032.59	P	335.88	1008.31	3.00198		gb:AK065739.1 /DB_XREF=gi:32975757 /TID=Os.12528.1 /CNT=1 /FEA=FLmRNA /TIER=FL /STK=1 /UG=Os.12528 /UG_TITLE=Subsp. indica mRNA for cytosolic pyruvate orthophosphate dikinase /DEF=Oryza sativa (japonica cultivar-group) cDNA clone:J013039L05, full insert s
Os.12534.1.S1_s_at	289.71	P	252.15	P	254.08	P	258.18	P	281.84	P	248.24	P	265.313	262.753	-1.00974		251.53	P	256.81	P	257.24	P	281.52	P	282.12	P	310.33	P	255.193	291.323	1.14158		243.76	P	240.71	P	255.19	P	344.57	P	308.05	P	313.52	P	246.553	322.047	1.30619		gb:AA753896 /DB_XREF=gi:2800602 /DB_XREF=97BS0342 /CLONE=97BS0342 /TID=Os.12534.1 /CNT=1 /FEA=EST /TIER=ConsEnd /STK=1 /UG=Os.12534 /UG_TITLE=Transcribed sequence /REP_ORG=O. sativa
Os.12535.1.S1_at	184.01	P	208.85	P	217.87	P	161.93	P	215.98	P	266.16	P	203.577	214.69	1.05459		267.27	P	281.45	P	351.73	P	442.16	P	443.82	P	547.41	P	300.15	477.797	1.59186		216.21	P	201.7	P	197.01	P	343.4	P	368.91	P	391.95	P	204.973	368.087	1.79578		gb:AK061237.1 /DB_XREF=gi:32971255 /TID=Os.12535.1 /CNT=14 /FEA=FLmRNA /TIER=FL /STK=2 /UG=Os.12535 /UG_TITLE=(japonica cultivar-group) P0690B02.4 (P0690B02.4), mRNA /DEF=Oryza sativa (japonica cultivar-group) cDNA clone:006-211-C03, full insert sequence.
Os.12546.1.S1_at	539.48	P	443.93	P	437.15	P	398.11	P	394.6	P	394.29	P	473.52	395.667	-1.19676		379.98	P	426.83	P	387.39	P	343.19	P	286.19	P	331.43	P	398.067	320.27	-1.24291		391.94	P	390.22	P	358.77	P	311.34	P	293.7	P	269.62	P	380.31	291.553	-1.30443		gb:AK071633.1 /DB_XREF=gi:32981656 /TID=Os.12546.1 /CNT=11 /FEA=FLmRNA /TIER=FL /STK=1 /UG=Os.12546 /UG_TITLE=(japonica cultivar-group) cDNA clone:J023102J23, full insert sequence /DEF=Oryza sativa (japonica cultivar-group) cDNA clone:J023102J23, full ins
Os.12551.1.S1_s_at	62.96	P	110.7	P	80.64	P	73.79	P	106.07	P	74.93	P	84.7667	84.93	1.00193		272.26	P	288.6	P	218.88	P	351.41	P	361.59	P	386.86	P	259.913	366.62	1.41055		337.09	P	333.48	P	376.85	P	531.08	P	447.98	P	549.53	P	349.14	509.53	1.45939		gb:U57641.1 /DB_XREF=gi:2897839 /TID=Os.12551.1 /CNT=17 /FEA=FLmRNA /TIER=FL+Stack /STK=11 /UG=Os.12551 /UG_TITLE=O.sativa mRNA for group 3 LEA (type I) protein /DEF=Oryza sativa LEA-like protein mRNA, embryo-specific clone Ose730, complete cds. /FL=gb:AK
Os.12584.1.S1_x_at	1583.44	P	1257.04	P	1216.6	P	1057.13	P	1059.75	P	1041.95	P	1352.36	1052.94	-1.28436		1517.76	P	1702.74	P	1617.69	P	1654.35	P	1496.35	P	1665.59	P	1612.73	1605.43	0.995474		1621.85	P	1505.99	P	1517.36	P	2084.16	P	2038.71	P	1912.64	P	1548.4	2011.84	1.2993		gb:CF327155 /DB_XREF=gi:33802565 /DB_XREF=NACL--01-I10.g1 /CLONE=NACL--01-I10 /TID=Os.12584.1 /CNT=73 /FEA=mRNA /TIER=ConsEnd /STK=2 /UG=Os.12584 /UG_TITLE=Aie2 mRNA, partial cds /REP_ORG=O. sativa
Os.12591.2.S1_x_at	383.68	P	374.78	P	360.57	P	419.85	P	456.53	P	376.76	P	373.01	417.713	1.11984		429.7	P	500.14	P	514.76	P	833.95	P	616.37	P	685.26	P	481.533	711.86	1.47832		528.12	P	539.14	P	434.23	P	650.73	P	633.68	P	700	P	500.497	661.47	1.32163		gb:AK061267.1 /DB_XREF=gi:32971285 /TID=Os.12591.2 /CNT=47 /FEA=FLmRNA /TIER=FL /STK=0 /UG=Os.12591 /UG_TITLE=O. sativa mRNA for alcohol dehydrogenase 1 /DEF=Oryza sativa (japonica cultivar-group) cDNA clone:006-212-C12, full insert sequence. /FL=gb:AK061
Os.12611.1.S1_at	563.24	P	507.91	P	521.09	P	485.94	P	520.85	P	505.84	P	530.747	504.21	-1.05263		514.8	P	533.07	P	499.89	P	626.74	P	575.57	P	624.92	P	515.92	609.077	1.18056		464.94	P	462.31	P	466.81	P	573.6	P	571.33	P	587.11	P	464.687	577.347	1.24244		gb:AK062427.1 /DB_XREF=gi:32972445 /TID=Os.12611.1 /CNT=30 /FEA=FLmRNA /TIER=FL+Stack /STK=18 /UG=Os.12611 /UG_TITLE=(japonica cultivar-group) cDNA clone:001-102-H05, full insert sequence /DEF=Oryza sativa (japonica cultivar-group) cDNA clone:001-102-H05,
Os.12617.1.S1_at	1392.59	P	1378.21	P	1336.04	P	1245.96	P	1358.45	P	1292.15	P	1368.95	1298.85	-1.05397		1324.92	P	1405.71	P	1429.52	P	1129.86	P	1118.11	P	1176.93	P	1386.72	1141.63	-1.21468		1503.45	P	1434.55	P	1455.97	P	1019.06	P	975.71	P	990.49	P	1464.66	995.087	-1.47189		gb:AK064480.1 /DB_XREF=gi:32974498 /TID=Os.12617.1 /CNT=7 /FEA=FLmRNA /TIER=FL /STK=3 /UG=Os.12617 /UG_TITLE=(japonica cultivar-group) cDNA clone:002-111-A09, full insert sequence /DEF=Oryza sativa (japonica cultivar-group) cDNA clone:002-111-A09, full in
Os.12627.1.S1_at	184.65	P	132.15	P	116.91	P	182.37	P	188.27	P	222.5	P	144.57	197.713	1.3676		302.38	P	246.26	P	180.06	P	368.11	P	234.17	P	303.78	P	242.9	302.02	1.24339		275.16	P	309.51	P	236.2	P	373.99	P	430.31	P	337.85	P	273.623	380.717	1.39139		gb:AF022732.1 /DB_XREF=gi:2570498 /TID=Os.12627.1 /CNT=121 /FEA=FLmRNA /TIER=FL+Stack /STK=16 /UG=Os.12627 /DEF=Oryza sativa 23kDa polypeptide of photosystem II mRNA, complete cds. /PROD=23kDa polypeptide of photosystem II /FL=gb:D49713.1 gb:AK104722.1 gb
Os.12629.1.S1_at	103.09	P	89.52	P	89.63	P	140.75	P	132.33	P	152.95	P	94.08	142.01	1.50946		42.74	P	39.75	P	49.63	P	63.17	P	63.43	P	70.29	P	44.04	65.63	1.49024		34.35	P	33.7	P	33.29	P	123.9	P	83.13	P	87.63	P	33.78	98.22	2.90764		gb:AK119691.1 /DB_XREF=gi:37989314 /TID=Os.12629.1 /CNT=35 /FEA=FLmRNA /TIER=FL+Stack /STK=14 /UG=Os.12629 /UG_TITLE=(japonica cultivar-group) cDNA clone:J013164G06, full insert sequence /DEF=Oryza sativa (japonica cultivar-group) cDNA clone:002-157-B08,
Os.12633.1.S1_at	12.98	A	43.7	P	42.42	A	20.34	A	19.97	A	23.61	A	33.0333	21.3067	-1.55038		46.44	P	21.54	A	20.01	A	101.33	P	96.76	P	128.89	P	29.33	108.993	3.7161		56.47	P	43.42	P	72.92	P	183.12	P	134.26	P	226.46	P	57.6033	181.28	3.14704		gb:U60097.2 /DB_XREF=gi:6631115 /TID=Os.12633.1 /CNT=8 /FEA=FLmRNA /TIER=FL /STK=3 /UG=Os.12633 /DEF=Oryza sativa dehydrin mRNA, complete cds. /PROD=dehydrin /FL=gb:U60097.2 /REP_ORG=O. sativa
Os.12637.1.S1_at	353.53	P	320.6	P	279.78	P	267.38	P	280.44	P	270.67	P	317.97	272.83	-1.16545		275.26	P	295.56	P	276.1	P	250.09	P	248.75	P	236.4	P	282.307	245.08	-1.1519		291.81	P	312.02	P	296.93	P	245.24	P	249.31	P	243.86	P	300.253	246.137	-1.21986		gb:AK102945.1 /DB_XREF=gi:32988154 /TID=Os.12637.1 /CNT=11 /FEA=FLmRNA /TIER=FL /STK=3 /UG=Os.12637 /UG_TITLE=(japonica cultivar-group) cDNA clone:J033114L22, full insert sequence /DEF=Oryza sativa (japonica cultivar-group) cDNA clone:J033114L22, full ins
Os.12640.1.S1_at	190.85	P	171.58	P	179.57	P	175.89	P	175.97	P	160.85	P	180.667	170.903	-1.05713		207.45	P	190.46	P	181.84	P	284.49	P	257.35	P	278.43	P	193.25	273.423	1.41487		221.56	P	193.36	P	222.01	P	236.47	P	244.54	P	211.69	P	212.31	230.9	1.08756		gb:AK069324.1 /DB_XREF=gi:32979348 /TID=Os.12640.1 /CNT=7 /FEA=FLmRNA /TIER=FL /STK=1 /UG=Os.12640 /UG_TITLE=(japonica cultivar-group) putative receptor protein kinase (P0471B04.12), mRNA /DEF=Oryza sativa (japonica cultivar-group) cDNA clone:J023012G17,
Os.12664.1.S1_at	404.55	P	382.35	P	402.35	P	361.94	P	392.48	P	367.8	P	396.417	374.073	-1.05973		320.64	P	347.19	P	355	P	158.15	P	154.77	P	187.47	P	340.943	166.797	-2.04407		341.47	P	372.42	P	336.93	P	188.68	P	183.88	P	171.48	P	350.273	181.347	-1.93151		gb:CA759656 /DB_XREF=gi:25803695 /DB_XREF=BR060005A10G04.ab1 /CLONE=BR060005A10G04.ab1 /TID=Os.12664.1 /CNT=5 /FEA=EST /TIER=ConsEnd /STK=5 /UG=Os.12664 /UG_TITLE=Transcribed sequence with weak similarity to protein ref:NP_193871.1 (A.thaliana) serine thr
Os.12686.1.S1_at	84.39	P	93.56	P	73.22	P	113.73	P	104.35	P	113.97	P	83.7233	110.683	1.32201		43.31	P	58.74	P	78.48	P	57.32	P	62.47	P	68.19	P	60.1767	62.66	1.04127		81.3	P	82.14	P	72.82	P	62.03	P	72	P	63.52	P	78.7533	65.85	-1.19595		gb:CB001033 /DB_XREF=gi:27578338 /DB_XREF=S345H_C12 /TID=Os.12686.1 /CNT=5 /FEA=EST /TIER=ConsEnd /STK=0 /UG=Os.12686 /UG_TITLE=Transcribed sequence with weak similarity to protein ref:NP_176009.1 (A.thaliana) receptor-like protein kinase, putative (Arabi
Os.12688.1.S1_at	295.18	P	311.32	P	282.07	P	290.85	P	311.03	P	297.42	P	296.19	299.767	1.01208		312.47	P	299.51	P	324.65	P	354.16	P	380.28	P	354.29	P	312.21	362.91	1.16239		304.8	P	306.12	P	291.79	P	442.53	P	467.92	P	457.53	P	300.903	455.993	1.51541		gb:AK066198.1 /DB_XREF=gi:32976216 /TID=Os.12688.1 /CNT=17 /FEA=FLmRNA /TIER=FL /STK=3 /UG=Os.12688 /UG_TITLE=(japonica cultivar-group) P0571D04.18 (P0571D04.18), mRNA /DEF=Oryza sativa (japonica cultivar-group) cDNA clone:J013056N03, full insert sequence
Os.12693.3.S1_at	123.77	P	119.11	P	95.1	P	75.91	P	88.03	P	85.21	P	112.66	83.05	-1.35653		137.59	P	125.79	P	109.8	P	81.4	P	83.54	P	93.5	P	124.393	86.1467	-1.44397		107.83	P	123.11	P	120.92	P	66.53	P	75.69	P	66.96	P	117.287	69.7267	-1.68209		gb:AK068430.1 /DB_XREF=gi:32978448 /TID=Os.12693.3 /CNT=1 /FEA=FLmRNA /TIER=FL /STK=1 /UG=Os.12693 /UG_TITLE=SS622 mRNA for ascorbate peroxidase, partial cds /DEF=Oryza sativa (japonica cultivar-group) cDNA clone:J013156P11, full insert sequence. /FL=gb:A
Os.12699.1.S1_at	1043.77	P	1054.72	P	998.56	P	1121.8	P	1141.68	P	1088.71	P	1032.35	1117.4	1.08238		928.76	P	1031.67	P	931.18	P	1730.54	P	1748.26	P	1745.1	P	963.87	1741.3	1.80657		1120.42	P	1051.18	P	1092.07	P	1900.53	P	2011.88	P	2095.16	P	1087.89	2002.52	1.84074		gb:AK102392.1 /DB_XREF=gi:32987601 /TID=Os.12699.1 /CNT=156 /FEA=FLmRNA /TIER=FL+Stack /STK=64 /UG=Os.12699 /UG_TITLE=Phosphoenolpyruvate carboxykinase mRNA, partial cds /DEF=Oryza sativa (japonica cultivar-group) cDNA clone:J033092F07, full insert sequen
Os.12705.1.S1_at	177.69	P	194.88	P	164.64	P	198.67	P	229.07	P	219.27	P	179.07	215.67	1.20439		242.38	P	210.43	P	210.24	P	273.73	P	329.65	P	311.66	P	221.017	305.013	1.38005		272.62	P	280.86	P	277.29	P	352.35	P	345.16	P	398.86	P	276.923	365.457	1.3197		gb:AK065578.1 /DB_XREF=gi:32975596 /TID=Os.12705.1 /CNT=9 /FEA=FLmRNA /TIER=FL /STK=0 /UG=Os.12705 /UG_TITLE=(japonica cultivar-group) putative transformer serinearginine-rich ribonucleoprotein (OJ1012B02.15), mRNA /DEF=Oryza sativa (japonica cultivar-gro
Os.12713.1.S1_at	293.84	P	217.4	P	252.02	P	295.22	P	373.02	P	375.62	P	254.42	347.953	1.36763		613.88	P	574.2	P	478.58	P	732.08	P	488.77	P	694.41	P	555.553	638.42	1.14916		652.58	P	716.04	P	645.91	P	779.69	P	861.92	P	733.33	P	671.51	791.647	1.17891		gb:AF094776.1 /DB_XREF=gi:3789953 /GEN=Cab26 /TID=Os.12713.1 /CNT=170 /FEA=FLmRNA /TIER=FL+Stack /STK=37 /UG=Os.12713 /DEF=Oryza sativa chlorophyll ab-binding protein precursor (Cab26) mRNA, nuclear gene encoding chloroplast protein, complete cds. /PROD=c
Os.12724.1.S1_a_at	696.58	P	643.36	P	557.18	P	433.85	P	542.7	P	548.38	P	632.373	508.31	-1.24407		599.2	P	706.69	P	649.97	P	789.35	P	838.65	P	1002.66	P	651.953	876.887	1.34501		663.78	P	673.77	P	729.15	P	871.23	P	930.41	P	963.54	P	688.9	921.727	1.33797		gb:AB056060.1 /DB_XREF=gi:13111467 /TID=Os.12724.1 /CNT=6 /FEA=FLmRNA /TIER=FL /STK=1 /UG=Os.12724 /UG_TITLE=(japonica cultivar-group) GAD mRNA for glutamate decarboxylase, complete cds, clone:OsGAD1 /DEF=Oryza sativa (japonica cultivar-group) GAD mRNA fo
Os.12735.1.S1_at	2139.46	P	1499.04	P	1265.23	P	1521.06	P	1463.14	P	1385.28	P	1634.58	1456.49	-1.12227		1164.98	P	1454.6	P	1505.32	P	1581.28	P	1136.03	P	1475.01	P	1374.97	1397.44	1.01634		1396.58	P	1245.41	P	1140.9	P	1868.43	P	1714.98	P	1558.94	P	1260.96	1714.12	1.35937		gb:AK119708.1 /DB_XREF=gi:37989331 /TID=Os.12735.1 /CNT=174 /FEA=FLmRNA /TIER=FL+Stack /STK=8 /UG=Os.12735 /UG_TITLE=(japonica cultivar-group) cDNA clone:006-202-H08, full insert sequence /DEF=Oryza sativa (japonica cultivar-group) cDNA clone:002-157-E08,
Os.12736.1.S1_x_at	788.55	P	742.8	P	738.4	P	722.23	P	720.49	P	678.69	P	756.583	707.137	-1.06993		744.52	P	755.33	P	747.34	P	555.42	P	542.7	P	596.3	P	749.063	564.807	-1.32623		715.04	P	701.47	P	780.04	P	507.53	P	496.62	P	487.01	P	732.183	497.053	-1.47305		gb:AK061091.1 /DB_XREF=gi:32971109 /TID=Os.12736.1 /CNT=4 /FEA=FLmRNA /TIER=FL /STK=1 /UG=Os.12736 /UG_TITLE=(japonica cultivar-group) lysine decarboxylase-like protein (P0510F09.21), mRNA /DEF=Oryza sativa (japonica cultivar-group) cDNA clone:006-206-H04
Os.12738.1.S2_a_at	1055.54	P	942.45	P	1088.49	P	1257.69	P	1312.71	P	1264.08	P	1028.83	1278.16	1.24235		1415.93	P	1537.59	P	1400.89	P	1616.62	P	1454.88	P	1376.45	P	1451.47	1482.65	1.02148		1667.3	P	1558.08	P	1517.8	P	1438.35	P	1355.17	P	1257.6	P	1581.06	1350.37	-1.17083		gb:AB008845.1 /DB_XREF=gi:4008155 /TID=Os.12738.1 /CNT=36 /FEA=FLmRNA /TIER=FL+Stack /STK=11 /UG=Os.12738 /DEF=Oryza sativa mRNA for NADH dependent Glutamate Synthase, complete cds. /PROD=NADH dependent Glutamate Synthase /FL=gb:AK105755.1 gb:AB008845.1 /
Os.12742.1.A1_at	1574.6	P	1350.6	P	1373.32	P	1343.55	P	1479.46	P	1385.71	P	1432.84	1402.91	-1.02134		1680.36	P	1490.63	P	1625.34	P	1411.7	P	1286.66	P	1334.52	P	1598.78	1344.29	-1.18931		1619.57	P	1598.97	P	1618.71	P	1177.16	P	1260.9	P	1181.62	P	1612.42	1206.56	-1.33638		gb:AK073940.1 /DB_XREF=gi:32983963 /TID=Os.12742.1 /CNT=12 /FEA=FLmRNA /TIER=FL /STK=1 /UG=Os.12742 /UG_TITLE=(japonica cultivar-group) cDNA clone:J033076E07, full insert sequence /DEF=Oryza sativa (japonica cultivar-group) cDNA clone:J033076E07, full ins
Os.12747.1.S1_at	3210.99	P	3115.39	P	2923.87	P	3036.48	P	3189.32	P	3120.68	P	3083.42	3115.49	1.0104		2687.03	P	2675.77	P	2662.74	P	3331.89	P	3298.29	P	3277.2	P	2675.18	3302.46	1.23448		2812.24	P	2780.96	P	2801.88	P	3527.05	P	3599.89	P	3550.36	P	2798.36	3559.1	1.27185		gb:AK099593.1 /DB_XREF=gi:32984802 /TID=Os.12747.1 /CNT=43 /FEA=FLmRNA /TIER=FL /STK=4 /UG=Os.12747 /UG_TITLE=(japonica cultivar-group) cDNA clone:J013043O08, full insert sequence /DEF=Oryza sativa (japonica cultivar-group) cDNA clone:J013043O08, full ins
Os.12751.1.S1_at	1719.06	P	1609.87	P	1624.94	P	1495.08	P	1732.26	P	1566.01	P	1651.29	1597.78	-1.03349		1585.22	P	1689.27	P	1820.63	P	1532.15	P	1374.72	P	1555.95	P	1698.37	1487.61	-1.14168		1729.09	P	1695.67	P	1773.88	P	1281.66	P	1279.54	P	1194.55	P	1732.88	1251.92	-1.38418		gb:AK059816.1 /DB_XREF=gi:32969834 /TID=Os.12751.1 /CNT=18 /FEA=FLmRNA /TIER=FL+Stack /STK=9 /UG=Os.12751 /UG_TITLE=(japonica cultivar-group) cDNA clone:J023024J01, full insert sequence /DEF=Oryza sativa (japonica cultivar-group) cDNA clone:006-205-B12, f
Os.12769.1.S1_at	2992.63	P	2820.19	P	2649.15	P	2620.93	P	2965.97	P	2680.69	P	2820.66	2755.86	-1.02351		2318.3	P	2662.37	P	2631.85	P	2381.94	P	2206.7	P	2500.4	P	2537.51	2363.01	-1.07384		2681.44	P	2722.87	P	2697.54	P	2155.13	P	2238.66	P	2162.28	P	2700.62	2185.36	-1.23578		gb:AK119705.1 /DB_XREF=gi:37989328 /TID=Os.12769.1 /CNT=23 /FEA=FLmRNA /TIER=FL+Stack /STK=10 /UG=Os.12769 /UG_TITLE=(japonica cultivar-group) cDNA clone:J023119K19, full insert sequence /DEF=Oryza sativa (japonica cultivar-group) cDNA clone:002-157-E04,
Os.12778.1.S2_at	655.43	P	716.7	P	691.14	P	835.1	P	901.06	P	962.83	P	687.757	899.663	1.30811		534.31	P	591.41	P	506.13	P	862.39	P	1045.39	P	917.52	P	543.95	941.767	1.73135		807.01	P	793.73	P	667.65	P	1531.91	P	1665.5	P	1784.02	P	756.13	1660.48	2.19602		gb:AK100302.1 /DB_XREF=gi:32985511 /TID=Os.12778.1 /CNT=15 /FEA=FLmRNA /TIER=FL /STK=3 /UG=Os.12778 /UG_TITLE=(japonica cultivar-group) cDNA clone:J023078A16, full insert sequence /DEF=Oryza sativa (japonica cultivar-group) cDNA clone:J023078A16, full ins
Os.12781.1.S1_at	778.23	P	966.09	P	805.29	P	833.05	P	890.31	P	1040.53	P	849.87	921.297	1.08404		777.13	P	921.56	P	995.49	P	1188.32	P	1219.96	P	1109.92	P	898.06	1172.73	1.30585		968.9	P	976.39	P	922.35	P	1129.4	P	1202.23	P	1183.49	P	955.88	1171.71	1.22579		gb:AK069204.1 /DB_XREF=gi:32979228 /TID=Os.12781.1 /CNT=26 /FEA=FLmRNA /TIER=FL+Stack /STK=11 /UG=Os.12781 /UG_TITLE=(japonica cultivar-group) cDNA clone:J023009C12, full insert sequence /DEF=Oryza sativa (japonica cultivar-group) cDNA clone:J023009C12, f
Os.12788.1.S1_at	1897.42	P	1633.47	P	1538.46	P	1366.73	P	1600.04	P	1479.08	P	1689.78	1481.95	-1.14024		1285.53	P	1235.35	P	1284.89	P	783.49	P	716.88	P	694.01	P	1268.59	731.46	-1.73433		910.74	P	966.62	P	1006.07	P	463.67	P	518.77	P	472.36	P	961.143	484.933	-1.98201		gb:AK060099.1 /DB_XREF=gi:32970117 /TID=Os.12788.1 /CNT=56 /FEA=FLmRNA /TIER=FL /STK=0 /UG=Os.12788 /UG_TITLE=(japonica cultivar-group) unnamed protein product (Gene), mRNA /DEF=Oryza sativa (japonica cultivar-group) cDNA clone:006-307-H01, full insert se
Os.12793.1.S1_x_at	140.58	P	116.45	P	119.25	P	113.6	P	130.05	P	132.33	P	125.427	125.327	0.999203		144.67	P	132.8	P	124.84	P	118.45	P	125.37	P	168.18	P	134.103	137.333	1.02409		81.12	P	67.02	P	107.32	P	139.43	P	161.8	P	182.41	P	85.1533	161.213	1.89321		gb:NM_191194.1 /DB_XREF=gi:34909471 /GEN=P0481E12.6 /TID=Os.12793.1 /CNT=7 /FEA=mRNA /TIER=ConsEnd /STK=0 /UG=Os.12793 /UG_TITLE=(japonica cultivar-group) P0481E12.6 (P0481E12.6), mRNA /DEF=Oryza sativa (japonica cultivar-group) P0481E12.6 (P0481E12.6), m
Os.12804.1.S1_at	325.54	P	359.25	P	332.36	P	326.05	P	362.69	P	335.92	P	339.05	341.553	1.00738		287.98	P	340.29	P	384.65	P	266.09	P	285.43	P	325.03	P	337.64	292.183	-1.15558		382.31	P	421.75	P	415.43	P	293.6	P	313.21	P	305.65	P	406.497	304.153	-1.33649		gb:AU096337 /DB_XREF=gi:8859019 /DB_XREF=AU096337 /CLONE=S13519 /TID=Os.12804.1 /CNT=4 /FEA=mRNA /TIER=ConsEnd /STK=0 /UG=Os.12804 /UG_TITLE=(japonica cultivar-group) putative receptor protein kinase (OSJNBa0076F20.2), mRNA /REP_ORG=O. sativa
Os.12809.1.S1_s_at	2439.42	P	2441.42	P	2221.49	P	2151.28	P	2490.48	P	2603.73	P	2367.44	2415.16	1.02016		2012.32	P	2724.69	P	2724.83	P	3443.06	P	3270.45	P	3558.76	P	2487.28	3424.09	1.37664		2996.1	P	2990.4	P	2948.01	P	3521.77	P	3774.38	P	3675.65	P	2978.17	3657.27	1.22802		gb:AK060899.1 /DB_XREF=gi:32970917 /TID=Os.12809.1 /CNT=43 /FEA=FLmRNA /TIER=FL+Stack /STK=10 /UG=Os.12809 /UG_TITLE=(japonica cultivar-group) cDNA clone:J033125K07, full insert sequence /DEF=Oryza sativa (japonica cultivar-group) cDNA clone:001-035-D04,
Os.12825.1.S1_at	857.12	P	898.38	P	939.47	P	976.7	P	1067.16	P	1080.03	P	898.323	1041.3	1.15916		884.99	P	900.16	P	779.35	P	1071.58	P	1117.41	P	1106.11	P	854.833	1098.37	1.28489		1158.08	P	1241.78	P	1092.82	P	1774.71	P	1879.33	P	1889.8	P	1164.23	1847.95	1.58727		gb:AK122178.1 /DB_XREF=gi:37991824 /TID=Os.12825.1 /CNT=21 /FEA=FLmRNA /TIER=FL+Stack /STK=11 /UG=Os.12825 /UG_TITLE=(japonica cultivar-group) ESTs AU029388(E30287),D49277(S16474) correspond to a region of the predicted gene.~Similar to Arabidopsis thalia
Os.12837.1.S1_at	329.59	P	208.85	P	220.88	P	245.65	P	264.05	P	288.37	P	253.107	266.023	1.05103		285.31	P	234.44	P	232.41	P	339.51	P	268.21	P	339.48	P	250.72	315.733	1.25931		255.62	P	294.15	P	220.63	P	405.81	P	417.05	P	384.24	P	256.8	402.367	1.56685		gb:AK058858.1 /DB_XREF=gi:32968876 /TID=Os.12837.1 /CNT=21 /FEA=FLmRNA /TIER=FL /STK=1 /UG=Os.12837 /UG_TITLE=(japonica cultivar-group) cDNA clone:001-005-E04, full insert sequence /DEF=Oryza sativa (japonica cultivar-group) cDNA clone:001-005-E04, full i
Os.12849.2.S1_x_at	268.72	P	280.87	P	250.02	P	270.35	P	273.65	P	256.81	P	266.537	266.937	1.0015		200.12	P	275.99	P	253.09	P	266.8	P	232.27	P	219.71	P	243.067	239.593	-1.0145		335.75	P	301.98	P	268.93	P	225.8	P	227.66	P	206.23	P	302.22	219.897	-1.37437		gb:AY224586.1 /DB_XREF=gi:29371976 /TID=Os.12849.2 /CNT=1 /FEA=mRNA /TIER=ConsEnd /STK=0 /UG=Os.12849 /UG_TITLE=(japonica cultivar-group) P0470A12.13 (P0470A12.13), mRNA /DEF=Oryza sativa (japonica cultivar-group) isolate 31086 heavy meromyosin-like prote
Os.12899.1.S1_at	637.28	P	623.45	P	561.39	P	599	P	577.53	P	581.57	P	607.373	586.033	-1.03641		663.18	P	642.76	P	665.93	P	802.32	P	718.21	P	777.83	P	657.29	766.12	1.16557		548.57	P	537.26	P	532.79	P	769.45	P	746.05	P	722.89	P	539.54	746.13	1.3829		gb:D12628.1 /DB_XREF=gi:391883 /TID=Os.12899.1 /CNT=17 /FEA=FLmRNA /TIER=FL /STK=3 /UG=Os.12899 /DEF=Oryza sativa (japonica cultivar-group) mRNA for Maternal G10 like protein, complete cds. /PROD=Maternal G10 like protein /FL=gb:D12628.1 gb:AK103299.1 /RE
Os.12952.1.S1_at	361.22	P	456.23	P	397.52	P	542.4	P	494.09	P	467.29	P	404.99	501.26	1.23771		331.04	P	356.54	P	448.59	P	338.02	P	301.07	P	344.22	P	378.723	327.77	-1.15545		316.71	P	343.8	P	320.41	P	207.79	P	223.61	P	192.34	P	326.973	207.913	-1.57264		gb:AK063953.1 /DB_XREF=gi:32973971 /TID=Os.12952.1 /CNT=5 /FEA=FLmRNA /TIER=FL /STK=2 /UG=Os.12952 /UG_TITLE=(japonica cultivar-group) cDNA clone:J033099K11, full insert sequence /DEF=Oryza sativa (japonica cultivar-group) cDNA clone:001-123-F10, full ins
Os.12965.1.S1_at	538.33	P	522.5	P	551.89	P	513.09	P	577.63	P	512.65	P	537.573	534.457	-1.00583		591.34	P	546.25	P	564.59	P	548.34	P	500.09	P	569.57	P	567.393	539.333	-1.05203		589.5	P	554.95	P	605.43	P	471.17	P	454.49	P	467.69	P	583.293	464.45	-1.25588		gb:AK120582.1 /DB_XREF=gi:37990205 /TID=Os.12965.1 /CNT=4 /FEA=FLmRNA /TIER=FL /STK=1 /UG=Os.12965 /UG_TITLE=(japonica cultivar-group) cDNA clone:J013136E12, full insert sequence /DEF=Oryza sativa (japonica cultivar-group) cDNA clone:J013136E12, full inse
Os.12977.1.S1_at	322.36	P	296.63	P	303.39	P	224.42	P	253.2	P	242.15	P	307.46	239.923	-1.28149		86.2	P	98.12	P	95.78	P	70.59	P	88.22	P	86.85	P	93.3667	81.8867	-1.14019		68	P	86.68	P	78.14	P	76.51	P	79.94	P	89.75	P	77.6067	82.0667	1.05747		gb:AK072192.1 /DB_XREF=gi:32982215 /TID=Os.12977.1 /CNT=14 /FEA=FLmRNA /TIER=FL /STK=1 /UG=Os.12977 /UG_TITLE=(japonica cultivar-group) cDNA clone:J013001A08, full insert sequence /DEF=Oryza sativa (japonica cultivar-group) cDNA clone:J013152B04, full ins
Os.1307.1.S1_a_at	168.44	P	193.9	P	189.2	P	162.73	P	138.66	P	152.7	P	183.847	151.363	-1.21461		237.93	P	225.7	P	222.59	P	173.86	P	190.64	P	175.92	P	228.74	180.14	-1.26979		241.17	P	252.72	P	243.91	P	291.85	P	278.42	P	282.4	P	245.933	284.223	1.15569		gb:AK063900.1 /DB_XREF=gi:32973918 /TID=Os.1307.1 /CNT=6 /FEA=FLmRNA /TIER=FL /STK=1 /UG=Os.1307 /UG_TITLE=MRNA for putative phytosulfokine peptide precursor (psk2 gene) /DEF=Oryza sativa (japonica cultivar-group) cDNA clone:001-122-H04, full insert seque
Os.13071.1.S1_at	314.81	P	329.14	P	324.66	P	316.1	P	332.19	P	332.89	P	322.87	327.06	1.01298		358.33	P	379.34	P	344.94	P	464.01	P	488.22	P	437.29	P	360.87	463.173	1.28349		332.92	P	374.46	P	319.96	P	460.68	P	447.21	P	483.09	P	342.447	463.66	1.35396		gb:AK071525.1 /DB_XREF=gi:32981548 /TID=Os.13071.1 /CNT=6 /FEA=FLmRNA /TIER=FL /STK=1 /UG=Os.13071 /UG_TITLE=(japonica cultivar-group) putative sucrose-6F-phosphate phosphohydrolase (B1111C09.12), mRNA /DEF=Oryza sativa (japonica cultivar-group) cDNA clon
Os.1310.1.S1_a_at	1331.33	P	1161.06	P	1262.54	P	1461.1	P	1343.23	P	1475.42	P	1251.64	1426.58	1.13977		1599.2	P	1509.25	P	1772.72	P	1786.29	P	1825.34	P	1773.09	P	1627.06	1794.91	1.10316		1617.94	P	1526.03	P	1604.7	P	2273.93	P	2385.56	P	2288.4	P	1582.89	2315.96	1.46312		gb:AF004947.1 /DB_XREF=gi:2246624 /TID=Os.1310.1 /CNT=14 /FEA=FLmRNA /TIER=FL /STK=1 /UG=Os.1310 /DEF=Oryza sativa protein kinase mRNA, complete cds. /PROD=protein kinase /FL=gb:AF004947.1 /REP_ORG=O. sativa
Os.1327.1.S1_at	483.03	P	479.79	P	474.83	P	440.49	P	553.99	P	592.24	P	479.217	528.907	1.10369		541.44	P	556.87	P	511.74	P	1158.07	P	1040.21	P	1053.26	P	536.683	1083.85	2.01953		721.35	P	798.64	P	609.49	P	1591.14	P	1467.98	P	1478.05	P	709.827	1512.39	2.13065		gb:AK102949.1 /DB_XREF=gi:32988158 /TID=Os.1327.1 /CNT=7 /FEA=FLmRNA /TIER=FL /STK=1 /UG=Os.1327 /UG_TITLE=(japonica cultivar-group) cDNA clone:J033115D03, full insert sequence /DEF=Oryza sativa (japonica cultivar-group) cDNA clone:J033115D03, full insert
Os.134.1.S1_at	1648.88	P	1643.6	P	1660.71	P	1736.92	P	1892.65	P	1829.97	P	1651.06	1819.85	1.10223		1888.66	P	1817.98	P	1983.26	P	2649.65	P	2592.28	P	2580.11	P	1896.63	2607.35	1.37472		1837.93	P	1773.3	P	1848.34	P	2392.06	P	2436.39	P	2370.46	P	1819.86	2399.64	1.31859		gb:D10334.1 /DB_XREF=gi:391876 /GEN=Adk-a /TID=Os.134.1 /CNT=17 /FEA=FLmRNA /TIER=FL /STK=1 /UG=Os.134 /DEF=Oryza sativa mRNA for adenylate kinase-a, complete cds. /PROD=adenylate kinase-a /FL=gb:AK059754.1 gb:AK069870.1 gb:D10334.1 /REP_ORG=O. sativa
Os.13466.1.S1_at	97.62	P	85.82	A	71.17	P	72.94	P	79.61	A	64.2	P	84.87	72.25	-1.17467		190.35	A	143.27	P	148	A	144.39	P	97.79	P	137.01	P	160.54	126.397	-1.27013		167.28	P	169.55	P	167.81	P	136.84	P	114.17	P	101.6	P	168.213	117.537	-1.43116		gb:AK111742.1 /DB_XREF=gi:37988405 /TID=Os.13466.1 /CNT=5 /FEA=FLmRNA /TIER=FL /STK=0 /UG=Os.13466 /UG_TITLE=(japonica cultivar-group) cDNA clone:J023050K14, full insert sequence /DEF=Oryza sativa (japonica cultivar-group) cDNA clone:J023050K14, full inse
Os.13467.1.S1_x_at	420.08	P	348.76	P	307.14	P	341.59	P	358.15	P	356.62	P	358.66	352.12	-1.01857		260.9	P	316.06	P	322.61	P	722.68	P	568.47	P	768.31	P	299.857	686.487	2.28938		265.15	P	236.34	P	292.98	P	935.85	P	878.88	P	843.69	P	264.823	886.14	3.34616		gb:AF416722.1 /DB_XREF=gi:15983298 /GEN=OsPT1 /TID=Os.13467.1 /CNT=8 /FEA=FLmRNA /TIER=FL /STK=3 /UG=Os.13467 /DEF=Oryza sativa subsp. indica phosphate transporter (OsPT1) mRNA, complete cds. /PROD=phosphate transporter /FL=gb:AF416722.1 gb:AK101380.1 gb:
Os.13474.1.S1_at	164.7	P	159.6	P	149.14	P	163.52	P	179.18	P	163.28	P	157.813	168.66	1.06873		163.31	P	164.1	P	181.66	P	186.96	P	173.75	P	207.78	P	169.69	189.497	1.11672		166.63	P	155.27	P	173.71	P	196.28	P	203.09	P	200.31	P	165.203	199.893	1.20998		gb:CB667542 /DB_XREF=gi:29671267 /DB_XREF=OSJNEd14O17.r /CLONE=OSJNEd14O17 /TID=Os.13474.1 /CNT=32 /FEA=FLmRNA /TIER=Stack /STK=7 /UG=Os.13474 /UG_TITLE=(japonica cultivar-group) cDNA clone:J013146N04, full insert sequence /FL=gb:AK120593.1 /REP_ORG=O. sa
Os.13475.1.S1_at	547.91	P	492.77	P	465.62	P	521.93	P	522.77	P	575.58	P	502.1	540.093	1.07567		478.3	P	531.43	P	563.21	P	733.13	P	646.01	P	674.6	P	524.313	684.58	1.30567		500.61	P	502.28	P	502.31	P	618.35	P	609.09	P	593.26	P	501.733	606.9	1.20961		gb:AK102210.1 /DB_XREF=gi:32987419 /TID=Os.13475.1 /CNT=11 /FEA=FLmRNA /TIER=FL /STK=0 /UG=Os.13475 /UG_TITLE=(japonica cultivar-group) cDNA clone:J033087I04, full insert sequence /DEF=Oryza sativa (japonica cultivar-group) cDNA clone:J033087I04, full ins
Os.13483.1.S1_at	359.16	P	314.75	P	262.64	P	290.08	P	271.24	P	308.66	P	312.183	289.993	-1.07652		304.4	P	280.2	P	311.51	P	255.24	P	208.89	P	262.64	P	298.703	242.257	-1.233		263.15	P	297.46	P	282.24	P	356.99	P	343.71	P	329.39	P	280.95	343.363	1.22215		gb:AK070738.1 /DB_XREF=gi:32980761 /TID=Os.13483.1 /CNT=1 /FEA=FLmRNA /TIER=FL /STK=1 /UG=Os.13483 /UG_TITLE=(japonica cultivar-group) cDNA clone:J023062E24, full insert sequence /DEF=Oryza sativa (japonica cultivar-group) cDNA clone:J023062E24, full inse
Os.13490.1.S1_at	353.1	P	274.47	P	309.77	P	264.21	P	262.36	P	227.3	P	312.447	251.29	-1.24337		215.67	P	169.74	P	140.1	P	88.37	P	84.73	P	79.14	P	175.17	84.08	-2.08337		262.49	P	260.02	P	233.15	P	121	P	125.5	P	94.68	P	251.887	113.727	-2.21484		gb:AK066546.1 /DB_XREF=gi:32976564 /TID=Os.13490.1 /CNT=16 /FEA=FLmRNA /TIER=FL /STK=0 /UG=Os.13490 /UG_TITLE=(japonica cultivar-group) cDNA clone:006-306-H11, full insert sequence /DEF=Oryza sativa (japonica cultivar-group) cDNA clone:J013070L16, full in
Os.13494.1.S1_at	517.2	P	471.16	P	395.48	P	466.42	P	505.25	P	517.22	P	461.28	496.297	1.07591		516.22	P	574.79	P	543.44	P	458.21	P	380.32	P	437.9	P	544.817	425.477	-1.28049		480.63	P	504.74	P	438.15	P	343.29	P	392.56	P	341.03	P	474.507	358.96	-1.32189		gb:AU069824 /DB_XREF=gi:5004649 /DB_XREF=AU069824 /CLONE=E3769_1A /TID=Os.13494.1 /CNT=10 /FEA=EST /TIER=ConsEnd /STK=0 /UG=Os.13494 /UG_TITLE=Transcribed sequence with strong similarity to protein ref:NP_173021.1 (A.thaliana) inorganic pyrophosphatase, p
Os.13496.1.S1_at	1136.22	P	949.33	P	916.15	P	998.29	P	1016.32	P	877.74	P	1000.57	964.117	-1.03781		961.1	P	1065.97	P	1020.14	P	797.81	P	775.11	P	813.27	P	1015.74	795.397	-1.27702		1110.61	P	1216.2	P	1205.57	P	1038.87	P	1030.57	P	1051.5	P	1177.46	1040.31	-1.13183		gb:AK109557.1 /DB_XREF=gi:32994766 /TID=Os.13496.1 /CNT=13 /FEA=FLmRNA /TIER=FL /STK=3 /UG=Os.13496 /UG_TITLE=(japonica cultivar-group) cDNA clone:002-125-D08, full insert sequence /DEF=Oryza sativa (japonica cultivar-group) cDNA clone:002-125-D08, full i
Os.13497.1.S1_at	607.64	P	844.34	P	971.27	P	655.93	P	864.79	P	920.26	P	807.75	813.66	1.00732		743.89	P	811.29	P	847.11	P	983.26	P	1144.6	P	1204.83	P	800.763	1110.9	1.3873		767.02	P	630.12	P	874.01	P	820.41	P	955.52	P	1012.9	P	757.05	929.61	1.22794		gb:AK072703.1 /DB_XREF=gi:32982726 /TID=Os.13497.1 /CNT=32 /FEA=FLmRNA /TIER=FL /STK=2 /UG=Os.13497 /UG_TITLE=(japonica cultivar-group) cDNA clone:J023135J11, full insert sequence /DEF=Oryza sativa (japonica cultivar-group) cDNA clone:J023135J11, full ins
Os.13544.1.S1_x_at	438.67	P	457.85	P	486.05	P	436.74	P	455.21	P	441.59	P	460.857	444.513	-1.03677		524.69	P	492.84	P	483.71	P	557.41	P	581.51	P	585.57	P	500.413	574.83	1.14871		485.26	P	478.31	P	450.62	P	593.51	P	586.78	P	629.63	P	471.397	603.307	1.27983		gb:AK061456.1 /DB_XREF=gi:32971474 /TID=Os.13544.1 /CNT=1 /FEA=FLmRNA /TIER=FL /STK=1 /UG=Os.13544 /UG_TITLE=(japonica cultivar-group) cDNA clone:J023064B10, full insert sequence /DEF=Oryza sativa (japonica cultivar-group) cDNA clone:006-307-H03, full ins
Os.13584.1.S1_at	349.43	P	316.3	P	331.9	P	245.53	P	260.11	P	219.37	P	332.543	241.67	-1.37602		180.14	P	194.03	P	165.03	P	108.15	P	113.36	P	123.23	P	179.733	114.913	-1.56408		165.41	P	188.16	P	211.47	P	142.44	P	144.42	P	133.62	P	188.347	140.16	-1.3438		gb:AK102032.1 /DB_XREF=gi:32987241 /TID=Os.13584.1 /CNT=8 /FEA=FLmRNA /TIER=FL /STK=0 /UG=Os.13584 /UG_TITLE=(japonica cultivar-group) cDNA clone:J033081A11, full insert sequence /DEF=Oryza sativa (japonica cultivar-group) cDNA clone:J033081A11, full inse
Os.136.1.S1_a_at	173.29	P	180.69	P	173.74	P	158.19	P	174.36	P	171.66	P	175.907	168.07	-1.04663		173.51	P	217.27	P	217.53	P	209.01	P	193.09	P	228.61	P	202.77	210.237	1.03682		173.25	P	177.52	P	193.87	P	215.88	P	245.65	P	248.15	P	181.547	236.56	1.30303		gb:D78609.1 /DB_XREF=gi:1122224 /TID=Os.136.1 /CNT=1 /FEA=FLmRNA /TIER=FL /STK=1 /UG=Os.136 /DEF=Oryza sativa (japonica cultivar-group) mRNA for bZIP protein, complete cds. /PROD=bZIP protein /FL=gb:D78609.1 /REP_ORG=O. sativa
Os.13615.1.S1_at	137.07	P	132.23	P	141.8	P	145.68	P	150.43	P	146.04	P	137.033	147.383	1.07553		150.09	P	144.2	P	147.36	P	173.2	P	186.69	P	193.93	P	147.217	184.607	1.25398		160.81	P	171.35	P	177.66	P	239.69	P	242.73	P	228.17	P	169.94	236.863	1.39381		gb:AK068127.1 /DB_XREF=gi:32978145 /TID=Os.13615.1 /CNT=9 /FEA=FLmRNA /TIER=FL /STK=1 /UG=Os.13615 /UG_TITLE=(japonica cultivar-group) P0445H04.34 (P0445H04.34), mRNA /DEF=Oryza sativa (japonica cultivar-group) cDNA clone:J013132J05, full insert sequence.
Os.13708.1.S1_at	1527.11	P	1330.2	P	1404.62	P	1328.55	P	1427.39	P	1497.37	P	1420.64	1417.77	0.997977		1487.79	P	1402.18	P	1674.64	P	1332.66	P	1484.83	P	1377.97	P	1521.54	1398.49	-1.08799		1832.18	P	1795.63	P	1833.06	P	1399.23	P	1494.18	P	1542.14	P	1820.29	1478.52	-1.23116		gb:AK066916.1 /DB_XREF=gi:32976934 /TID=Os.13708.1 /CNT=18 /FEA=FLmRNA /TIER=FL /STK=1 /UG=Os.13708 /UG_TITLE=(japonica cultivar-group) cDNA clone:001-043-C06, full insert sequence /DEF=Oryza sativa (japonica cultivar-group) cDNA clone:J013089E02, full in
Os.13736.1.S1_at	114.08	P	100.84	P	126.28	P	134.81	P	148.1	P	151.64	P	113.733	144.85	1.27359		92.82	P	119.87	P	107.58	P	107.75	P	120.08	P	116.68	P	106.757	114.837	1.07569		126.17	P	120.53	P	123.43	P	116.2	P	114.28	P	100.93	P	123.377	110.47	-1.11683		gb:AK101684.1 /DB_XREF=gi:32986893 /TID=Os.13736.1 /CNT=6 /FEA=FLmRNA /TIER=FL /STK=1 /UG=Os.13736 /UG_TITLE=(japonica cultivar-group) cDNA clone:J033058N01, full insert sequence /DEF=Oryza sativa (japonica cultivar-group) cDNA clone:J033058N01, full inse
Os.13743.1.S1_at	232.4	P	223.24	P	260.52	P	265.39	P	328.88	P	295.95	P	238.72	296.74	1.24305		233.47	P	317.32	P	378.53	P	215.28	P	294.98	P	364.97	P	309.773	291.743	-1.0618		221.74	P	218.9	P	276.46	P	164	P	189.96	P	248.33	P	239.033	200.763	-1.19062		gb:AK099720.1 /DB_XREF=gi:32984929 /TID=Os.13743.1 /CNT=12 /FEA=FLmRNA /TIER=FL /STK=4 /UG=Os.13743 /UG_TITLE=(japonica cultivar-group) cDNA clone:J013088F12, full insert sequence /DEF=Oryza sativa (japonica cultivar-group) cDNA clone:J013088F12, full ins
Os.1385.2.S1_x_at	245.59	P	209.39	P	181.01	P	236.3	P	200.43	P	210.99	P	211.997	215.907	1.01844		290.89	P	269.82	P	230.93	P	168.81	P	130.28	P	199.21	P	263.88	166.1	-1.58868		363.01	P	331.86	P	308.73	P	175.02	P	163.48	P	144.73	P	334.533	161.077	-2.07686		gb:NM_189714.1 /DB_XREF=gi:34906511 /GEN=P0432C03.13 /TID=Os.1385.2 /CNT=2 /FEA=mRNA /TIER=ConsEnd /STK=0 /UG=Os.1385 /DEF=Oryza sativa (japonica cultivar-group) putative beta 1,3-glucanase (P0432C03.13), mRNA. /PROD=putative beta 1,3-glucanase /REP_ORG=O
Os.13866.2.S1_at	109.11	P	95.48	P	90.14	P	82.8	P	92.04	P	77.84	P	98.2433	84.2267	-1.16642		60.96	P	68.66	P	75.52	P	60.22	A	64.97	P	65.9	P	68.38	63.6967	-1.07353		38.25	P	44.86	P	56.46	P	101.8	P	98.96	P	109.22	P	46.5233	103.327	2.22096		gb:AK065267.1 /DB_XREF=gi:32975285 /TID=Os.13866.2 /CNT=11 /FEA=FLmRNA /TIER=FL /STK=1 /UG=Os.13866 /UG_TITLE=(japonica cultivar-group) cDNA clone:J013150H13, full insert sequence /DEF=Oryza sativa (japonica cultivar-group) cDNA clone:J013002K20, full ins
Os.13901.1.S1_at	370.48	P	326.6	P	299.17	P	349.23	P	381.62	P	351.42	P	332.083	360.757	1.08634		434.25	P	452.21	P	453.73	P	394.26	P	386.17	P	420.88	P	446.73	400.437	-1.11561		395.69	P	439.08	P	399.37	P	524.05	P	496.16	P	504.23	P	411.38	508.147	1.23522		gb:AK060020.1 /DB_XREF=gi:32970038 /TID=Os.13901.1 /CNT=33 /FEA=FLmRNA /TIER=FL /STK=3 /UG=Os.13901 /UG_TITLE=(japonica cultivar-group) cDNA clone:001-208-D10, full insert sequence /DEF=Oryza sativa (japonica cultivar-group) cDNA clone:006-302-G11, full i
Os.13917.1.S1_at	125.78	P	138.68	P	124.12	P	121.36	P	127.66	P	126.45	P	129.527	125.157	-1.03492		170.24	P	154.34	P	147.01	P	195.13	P	198.27	P	214.29	P	157.197	202.563	1.2886		122.01	P	121.62	P	120.35	P	149.89	P	144.64	P	149.07	P	121.327	147.867	1.21875		gb:AY181210.1 /DB_XREF=gi:27902676 /TID=Os.13917.1 /CNT=16 /FEA=FLmRNA /TIER=FL /STK=1 /UG=Os.13917 /DEF=Oryza sativa (japonica cultivar-group) cold acclimation protein COR413-TM1 mRNA, complete cds. /PROD=cold acclimation protein COR413-TM1 /FL=gb:AY1812
Os.13968.2.S1_a_at	230.68	P	209.81	P	250.38	P	219.15	P	223.12	P	245.31	P	230.29	229.193	0.995238		239.29	P	207.12	P	255.59	A	290.25	P	337.11	P	344.59	P	234	323.983	1.38454		215.47	P	166.22	P	232.02	P	323.86	A	311.47	P	320.21	P	204.57	318.513	1.55699		gb:AK070577.1 /DB_XREF=gi:32980601 /TID=Os.13968.2 /CNT=11 /FEA=FLmRNA /TIER=FL /STK=2 /UG=Os.13968 /UG_TITLE=ICT mRNA, partial cds /DEF=Oryza sativa (japonica cultivar-group) cDNA clone:J023057O07, full insert sequence. /FL=gb:AK099873.1 gb:AK070577.1 /R
Os.13973.3.S1_at	638	P	563.5	P	467.22	P	500.97	P	525.89	P	549.82	P	556.24	525.56	-1.05838		550.45	P	609.28	P	525.11	P	720.98	P	613.03	P	631.19	P	561.613	655.067	1.1664		587.81	P	619.27	P	588.94	P	869.33	P	801.93	P	757.7	P	598.673	809.653	1.35241		gb:AK060575.1 /DB_XREF=gi:32970593 /TID=Os.13973.3 /CNT=6 /FEA=FLmRNA /TIER=FL /STK=1 /UG=Os.13973 /UG_TITLE=(japonica cultivar-group) cDNA clone:002-174-C04, full insert sequence /DEF=Oryza sativa (japonica cultivar-group) cDNA clone:001-023-D10, full in
Os.140.1.A1_s_at	801.94	P	696.52	P	635.19	P	662.12	P	682.24	P	661.58	P	711.217	668.647	-1.06367		595.8	P	685.27	P	683.97	P	779.71	P	757.74	P	805.65	P	655.013	781.033	1.19239		649.87	P	693.16	P	663.86	P	894.04	P	821.15	P	851.83	P	668.963	855.673	1.2791		gb:D64039.1 /DB_XREF=gi:984040 /GEN=EL3 /TID=Os.140.1 /CNT=1 /FEA=FLmRNA /TIER=FL /STK=1 /UG=Os.140 /UG_TITLE=(japonica cultivar-group) mRNA for EL3 gene, complete cds /DEF=Oryza sativa (japonica cultivar-group) mRNA for EL3 gene, complete cds. /FL=gb:D64
Os.140.3.S1_x_at	1068.47	P	1466.73	P	1646.63	P	1143.97	P	1327.28	P	1677.91	P	1393.94	1383.05	-1.00787		1389.35	P	1492.31	P	1593.58	P	1750.83	P	1843.93	P	2021.6	P	1491.75	1872.12	1.25499		1413.24	P	1120.45	P	1586.49	P	1365.5	P	1815.24	P	1708.88	P	1373.39	1629.87	1.18675		gb:AK111712.1 /DB_XREF=gi:37988375 /TID=Os.140.3 /CNT=2 /FEA=FLmRNA /TIER=FL /STK=1 /UG=Os.140 /UG_TITLE=(japonica cultivar-group) mRNA for EL3 gene, complete cds /DEF=Oryza sativa (japonica cultivar-group) cDNA clone:J023025J17, full insert sequence. /FL
Os.14046.1.S1_at	294.58	P	271.42	P	256.18	P	277.07	P	307.38	P	280.39	P	274.06	288.28	1.05189		237.21	P	253.58	P	288.44	P	341.36	P	332.67	P	327.48	P	259.743	333.837	1.28526		315.82	P	326.09	P	312.8	P	397.89	P	381.91	P	377.03	P	318.237	385.61	1.21171		gb:AK072303.1 /DB_XREF=gi:32982326 /TID=Os.14046.1 /CNT=8 /FEA=FLmRNA /TIER=FL /STK=2 /UG=Os.14046 /UG_TITLE=(japonica cultivar-group) cDNA clone:J023024H09, full insert sequence /DEF=Oryza sativa (japonica cultivar-group) cDNA clone:J023024H09, full inse
Os.14047.1.S1_a_at	235.61	P	215.25	P	221.22	P	196.55	P	194.92	P	187.65	P	224.027	193.04	-1.16052		254.78	P	267.02	P	244.96	P	254.35	P	239.6	P	237.17	P	255.587	243.707	-1.04875		318.74	P	316.44	P	287.94	P	230.66	P	229.73	P	236.86	P	307.707	232.417	-1.32394		gb:AK067450.1 /DB_XREF=gi:32977468 /TID=Os.14047.1 /CNT=8 /FEA=FLmRNA /TIER=FL /STK=1 /UG=Os.14047 /UG_TITLE=(japonica cultivar-group) contains EST C27594(C52325)~unknown protein (P0482D04.6), mRNA /DEF=Oryza sativa (japonica cultivar-group) cDNA clone:J0
Os.14049.1.S1_at	447.41	P	444.82	P	376.09	P	420.43	P	407.65	P	407.16	P	422.773	411.747	-1.02678		409.57	P	403.95	P	389.15	P	442.37	P	431.3	P	455.52	P	400.89	443.063	1.1052		384.65	P	384.11	P	398.54	P	468.52	P	481.26	P	453.7	P	389.1	467.827	1.20233		gb:AK069466.1 /DB_XREF=gi:32979490 /TID=Os.14049.1 /CNT=5 /FEA=FLmRNA /TIER=FL /STK=3 /UG=Os.14049 /UG_TITLE=(japonica cultivar-group) putative gibberellin 20-oxidase (OSJNBa0096G08.8), mRNA /DEF=Oryza sativa (japonica cultivar-group) cDNA clone:J023024I1
Os.14076.1.S1_s_at	265.93	P	188.26	P	174.6	P	158.16	P	166.56	P	148.4	P	209.597	157.707	-1.32903		242.35	P	224.72	P	234.6	P	489.24	P	425.39	P	493.41	P	233.89	469.347	2.0067		175.05	P	172.6	P	179.58	P	581.67	P	469.94	P	506.46	P	175.743	519.357	2.9552		gb:AK071867.1 /DB_XREF=gi:32981890 /TID=Os.14076.1 /CNT=5 /FEA=FLmRNA /TIER=FL /STK=3 /UG=Os.14076 /UG_TITLE=(japonica cultivar-group) cDNA clone:J023117I15, full insert sequence /DEF=Oryza sativa (japonica cultivar-group) cDNA clone:J023117I15, full inse
Os.1408.1.S1_at	102.3	P	91.67	P	90.29	P	97.59	P	109.93	P	98.08	P	94.7533	101.867	1.07507		70.6	P	75.51	P	67.23	P	96.58	P	99.35	P	106.32	P	71.1133	100.75	1.41675		67.87	P	70.36	P	66.43	P	103.72	P	105.75	P	107.61	P	68.22	105.693	1.5493		gb:AK102840.1 /DB_XREF=gi:32988049 /TID=Os.1408.1 /CNT=4 /FEA=FLmRNA /TIER=FL /STK=0 /UG=Os.1408 /UG_TITLE=(japonica cultivar-group) unnamed protein product (Gene), mRNA /DEF=Oryza sativa (japonica cultivar-group) cDNA clone:J033109M13, full insert sequen
Os.14092.1.S1_at	752.09	P	903.38	P	849.47	P	652.14	P	902.34	P	979.68	P	834.98	844.72	1.01166		1006.18	P	1070.82	P	1118.91	P	1327.03	P	1250.56	P	1310.24	P	1065.3	1295.94	1.2165		939.88	P	838.56	P	947.14	P	1182.12	P	1224.32	P	1168.69	P	908.527	1191.71	1.3117		gb:BI305883 /DB_XREF=gi:14981205 /DB_XREF=NL_2_D07 /CLONE=NL_2_D07 /TID=Os.14092.1 /CNT=2 /FEA=EST /TIER=ConsEnd /STK=1 /UG=Os.14092 /UG_TITLE=Transcribed sequences /REP_ORG=O. sativa
Os.141.1.S1_at	3182.46	P	2991.34	P	3040.39	P	3190.88	P	3481.62	P	3235.21	P	3071.4	3302.57	1.07527		3438.11	P	3566.22	P	3505.06	P	3273.73	P	2915.99	P	2951.52	P	3503.13	3047.08	-1.14967		3847.5	P	3822.86	P	3737.77	P	2591.17	P	2439.06	P	2384.87	P	3802.71	2471.7	-1.5385		gb:D17410.1 /DB_XREF=gi:397841 /TID=Os.141.1 /CNT=13 /FEA=FLmRNA /TIER=FL /STK=2 /UG=Os.141 /DEF=Oryza sativa (japonica cultivar-group) mRNA for ferredoxin-NADP+ reductase, complete cds. /PROD=ferredoxin-NADP+ reductase /FL=gb:AK103965.1 gb:AK070598.1 gb:
Os.14100.1.S1_at	262.94	P	222.55	P	219.99	P	237.91	P	231.69	P	212.65	P	235.16	227.417	-1.03405		246.08	P	213.7	P	227.59	P	155.44	P	168.01	P	162.99	P	229.123	162.147	-1.41306		305.28	P	264.02	P	248.9	P	196.78	P	188.9	P	175.06	P	272.733	186.913	-1.45914		gb:BI804947 /DB_XREF=gi:15852151 /DB_XREF=S002E12 /CLONE=S002E12 /TID=Os.14100.1 /CNT=1 /FEA=EST /TIER=ConsEnd /STK=1 /UG=Os.14100 /UG_TITLE=Transcribed sequence /REP_ORG=O. sativa
Os.14102.1.S1_at	518.4	P	565.61	P	512.2	P	587.44	P	574.16	P	598.29	P	532.07	586.63	1.10254		496.26	P	563.22	P	586.27	P	686.08	P	646.27	P	672.61	P	548.583	668.32	1.21827		545.38	P	561.84	P	535.84	P	632.91	P	624.04	P	631.84	P	547.687	629.597	1.14956		gb:AK072950.1 /DB_XREF=gi:32982973 /TID=Os.14102.1 /CNT=9 /FEA=FLmRNA /TIER=FL /STK=1 /UG=Os.14102 /UG_TITLE=(japonica cultivar-group) cDNA clone:J023146L07, full insert sequence /DEF=Oryza sativa (japonica cultivar-group) cDNA clone:J023146L07, full inse
Os.14128.1.S1_at	852.84	P	900.69	P	842.94	P	862.88	P	885.48	P	846.48	P	865.49	864.947	0.999372		783.63	P	817.17	P	914.37	P	853.64	P	772.21	P	754.94	P	838.39	793.597	-1.05644		1020.11	P	991.53	P	878.56	P	821.95	P	766.56	P	759.62	P	963.4	782.71	-1.23085		gb:AK071779.1 /DB_XREF=gi:32981802 /TID=Os.14128.1 /CNT=7 /FEA=FLmRNA /TIER=FL /STK=0 /UG=Os.14128 /UG_TITLE=(japonica cultivar-group) cDNA clone:J023110F23, full insert sequence /DEF=Oryza sativa (japonica cultivar-group) cDNA clone:J023110F23, full inse
Os.14134.1.S1_at	265.7	P	295.56	P	254.52	P	298.61	P	318.2	P	307.94	P	271.927	308.25	1.13358		390.86	P	428.19	P	383.33	P	547.51	P	570.77	P	574.59	P	400.793	564.29	1.40793		445.36	P	430.55	P	415.71	P	614.13	P	604.87	P	596.7	P	430.54	605.233	1.40575		gb:AK108257.1 /DB_XREF=gi:32993466 /TID=Os.14134.1 /CNT=8 /FEA=FLmRNA /TIER=FL /STK=2 /UG=Os.14134 /UG_TITLE=(japonica cultivar-group) cDNA clone:002-141-A10, full insert sequence /DEF=Oryza sativa (japonica cultivar-group) cDNA clone:002-141-A10, full in
Os.14160.1.S1_at	212	P	226.87	P	187.83	P	202.89	P	212.74	P	192.68	P	208.9	202.77	-1.03023		274.69	P	240.62	P	211.79	P	178.34	P	178.27	P	193.8	P	242.367	183.47	-1.32102		265.78	P	284.58	P	288.65	P	189.11	P	215.55	P	209.41	P	279.67	204.69	-1.36631		gb:AK099971.1 /DB_XREF=gi:32985180 /TID=Os.14160.1 /CNT=10 /FEA=FLmRNA /TIER=FL /STK=1 /UG=Os.14160 /UG_TITLE=(japonica cultivar-group) cDNA clone:J013127M11, full insert sequence /DEF=Oryza sativa (japonica cultivar-group) cDNA clone:J013127M11, full ins
Os.142.2.A1_a_at	3194.15	P	2962.6	P	3006.01	P	2977.94	P	3322.41	P	3090.92	P	3054.25	3130.42	1.02494		3069.46	P	3464.57	P	3370.62	P	2835.92	P	2606.64	P	2850.34	P	3301.55	2764.3	-1.19435		3563.05	P	3612.23	P	3654.86	P	2490.71	P	2365.77	P	2399.82	P	3610.05	2418.77	-1.49252		gb:AK061893.1 /DB_XREF=gi:32971911 /TID=Os.142.2 /CNT=27 /FEA=FLmRNA /TIER=FL+Stack /STK=16 /UG=Os.142 /UG_TITLE=(japonica cultivar-group) ferredoxin-nitrite reductase (P0025H06.10), mRNA /DEF=Oryza sativa (japonica cultivar-group) cDNA clone:001-041-G06,
Os.14205.1.S1_at	127.23	P	114.94	P	107.24	P	117.52	P	135.21	P	115.36	P	116.47	122.697	1.05346		106.06	P	122.43	P	108.47	P	129.55	P	136.06	P	138.3	P	112.32	134.637	1.19869		107.35	P	106.65	P	99.42	P	154.59	P	146.93	P	168.26	P	104.473	156.593	1.49888		gb:AK101499.1 /DB_XREF=gi:32986708 /TID=Os.14205.1 /CNT=7 /FEA=FLmRNA /TIER=FL /STK=1 /UG=Os.14205 /UG_TITLE=(japonica cultivar-group) cDNA clone:J033043H15, full insert sequence /DEF=Oryza sativa (japonica cultivar-group) cDNA clone:J033043H15, full inse
Os.14210.1.S1_at	166.39	P	247.96	P	308.51	P	216.92	P	273.13	P	354.53	P	240.953	281.527	1.16839		392.23	P	480.37	P	723.81	P	847.87	P	842.52	P	1130.11	P	532.137	940.167	1.76678		422.9	P	292.84	P	494.98	P	419.54	P	591.51	P	683.88	P	403.573	564.977	1.39994		gb:BI805326 /DB_XREF=gi:15852530 /DB_XREF=S035E08 /CLONE=S035E08 /TID=Os.14210.1 /CNT=2 /FEA=mRNA /TIER=ConsEnd /STK=0 /UG=Os.14210 /UG_TITLE=(japonica cultivar-group) hypothetical protein (OSJNBb0015K05.12), mRNA /REP_ORG=O. sativa
Os.14232.1.S1_at	712.43	P	588.42	P	593.17	P	687.07	P	725.61	P	595.38	P	631.34	669.353	1.06021		673.12	P	661.12	P	583.79	P	577.48	P	483.3	P	560.8	P	639.343	540.527	-1.18282		626.72	P	614.81	P	574.42	P	434.18	P	473.37	P	429.35	P	605.317	445.633	-1.35833		gb:AK068077.1 /DB_XREF=gi:32978095 /TID=Os.14232.1 /CNT=4 /FEA=FLmRNA /TIER=FL /STK=1 /UG=Os.14232 /UG_TITLE=(japonica cultivar-group) lipase-like protein (OJ1159_D09.7), mRNA /DEF=Oryza sativa (japonica cultivar-group) cDNA clone:J013135A09, full insert
Os.14245.1.S1_s_at	300.47	P	274.64	P	261.04	P	309.95	P	333.74	P	290.3	P	278.717	311.33	1.11701		279.61	P	310.98	P	285.13	P	418.59	P	410.54	P	439.16	P	291.907	422.763	1.44828		310.22	P	334.82	P	332.65	P	458.87	P	425.31	P	413.3	P	325.897	432.493	1.32709		gb:AK059776.1 /DB_XREF=gi:32969794 /TID=Os.14245.1 /CNT=5 /FEA=FLmRNA /TIER=FL /STK=1 /UG=Os.14245 /UG_TITLE=(japonica cultivar-group) cDNA clone:006-306-E01, full insert sequence /DEF=Oryza sativa (japonica cultivar-group) cDNA clone:006-204-A11, full in
Os.14249.1.S1_a_at	655.28	P	676.15	P	651.53	P	650.62	P	656.81	P	638.66	P	660.987	648.697	-1.01895		560.41	P	605.03	P	584.31	P	726.21	P	702.19	P	678.52	P	583.25	702.307	1.20413		661.29	P	680.87	P	610.29	P	711.08	P	695.31	P	678.69	P	650.817	695.027	1.06793		gb:AK066504.1 /DB_XREF=gi:32976522 /TID=Os.14249.1 /CNT=8 /FEA=FLmRNA /TIER=FL /STK=2 /UG=Os.14249 /UG_TITLE=(japonica cultivar-group) cDNA clone:J013124F19, full insert sequence /DEF=Oryza sativa (japonica cultivar-group) cDNA clone:J013073G20, full inse
Os.14278.1.S1_a_at	134.37	P	122.52	P	120.76	P	169.4	P	193.55	P	177.32	P	125.883	180.09	1.43061		104.76	P	125.49	P	112.94	P	126.77	P	174.37	P	105.8	P	114.397	135.647	1.18576		272.17	P	288.18	P	162.02	P	166.85	P	176.72	P	197.64	P	240.79	180.403	-1.33473		gb:CA755597 /DB_XREF=gi:25799636 /DB_XREF=BR030024000_PLATE_C09_67_069.ab1 /CLONE=BR030024000_PLATE_C09_67_069.ab1 /TID=Os.14278.1 /CNT=2 /FEA=EST /TIER=ConsEnd /STK=1 /UG=Os.14278 /UG_TITLE=Transcribed sequences /REP_ORG=O. sativa
Os.14299.1.S1_at	818.05	P	645.94	P	665.91	P	613.84	P	657.35	P	594.79	P	709.967	621.993	-1.14144		597.73	P	629.27	P	639.55	P	753.32	P	658.54	P	728.13	P	622.183	713.33	1.14649		629.99	P	611.37	P	637.02	P	780.57	P	769.93	P	766.18	P	626.127	772.227	1.23334		gb:AK066670.1 /DB_XREF=gi:32976688 /TID=Os.14299.1 /CNT=8 /FEA=FLmRNA /TIER=FL /STK=2 /UG=Os.14299 /UG_TITLE=(japonica cultivar-group) cDNA clone:J013145D23, full insert sequence /DEF=Oryza sativa (japonica cultivar-group) cDNA clone:J013074E02, full inse
Os.14356.1.S1_at	771.99	P	617.18	P	698.86	P	674.75	P	641.27	P	598	P	696.01	638.007	-1.09091		707.75	P	634.95	P	600.87	P	578.42	P	569.8	P	543.15	P	647.857	563.79	-1.14911		682.02	P	661.86	P	637.33	P	550.75	P	500.34	P	503.67	P	660.403	518.253	-1.27429		gb:AK066238.1 /DB_XREF=gi:32976256 /TID=Os.14356.1 /CNT=11 /FEA=FLmRNA /TIER=FL /STK=0 /UG=Os.14356 /UG_TITLE=(japonica cultivar-group) cDNA clone:006-202-G09, full insert sequence /DEF=Oryza sativa (japonica cultivar-group) cDNA clone:J013059J01, full in
Os.14366.1.S1_at	223.74	P	238.58	P	266.34	P	233.48	P	265.16	P	315.62	P	242.887	271.42	1.11748		293.93	P	256.53	P	357.67	P	278	P	350.81	P	361.54	P	302.71	330.117	1.09054		243.66	P	255.54	P	282.97	P	372.3	P	415.59	P	406.99	P	260.723	398.293	1.52765		gb:AK073011.1 /DB_XREF=gi:32983034 /TID=Os.14366.1 /CNT=5 /FEA=FLmRNA /TIER=FL /STK=0 /UG=Os.14366 /UG_TITLE=(japonica cultivar-group) cDNA clone:J023145I01, full insert sequence /DEF=Oryza sativa (japonica cultivar-group) cDNA clone:J023145I01, full inse
Os.1437.1.S1_at	1564.61	P	1325.02	P	1259.92	P	1234.35	P	1387.83	P	1364.8	P	1383.18	1328.99	-1.04078		1194.84	P	1426.23	P	1399.18	P	1331.63	P	1080.26	P	1219.86	P	1340.08	1210.58	-1.10697		1482.94	P	1493.04	P	1407.88	P	1163.78	P	1184.04	P	1123.36	P	1461.29	1157.06	-1.26293		gb:AK108308.1 /DB_XREF=gi:32993517 /TID=Os.1437.1 /CNT=10 /FEA=FLmRNA /TIER=FL /STK=0 /UG=Os.1437 /UG_TITLE=(japonica cultivar-group) EST D25138(R3286) corresponds to a region of the predicted gene.~Similar to Pinus taeda arabinogalactan-like protein (U09
Os.1438.1.S1_at	327.76	P	342.28	P	384.08	P	327.64	P	393.36	P	387.18	P	351.373	369.393	1.05128		332.83	P	397.27	P	452.94	P	418.05	P	487.94	P	496.31	P	394.347	467.433	1.18534		378.86	P	310.12	P	396.61	P	438.59	P	456.24	P	503.02	P	361.863	465.95	1.28764		gb:AK073728.1 /DB_XREF=gi:32983751 /TID=Os.1438.1 /CNT=26 /FEA=FLmRNA /TIER=FL /STK=5 /UG=Os.1438 /UG_TITLE=(japonica cultivar-group) ESTs AU075348(C11252),C98151(C0804),C98150(C0804), C25947(C11252) correspond to a region of the predicted gene.~Similar t
Os.14384.1.S1_at	372	P	360.57	P	332.8	P	256.93	P	319.32	P	319.46	P	355.123	298.57	-1.18941		429.34	P	421.67	P	436.77	P	393.48	P	440.48	P	507.72	P	429.26	447.227	1.04185		320.89	P	305.28	P	389.41	P	468.82	P	543.71	P	497.31	P	338.527	503.28	1.48668		gb:AK065996.1 /DB_XREF=gi:32976014 /TID=Os.14384.1 /CNT=17 /FEA=FLmRNA /TIER=FL /STK=0 /UG=Os.14384 /UG_TITLE=(japonica cultivar-group) cDNA clone:J013047F16, full insert sequence /DEF=Oryza sativa (japonica cultivar-group) cDNA clone:J013047F16, full ins
Os.14405.1.S1_at	532.05	P	430.03	P	459.46	P	460.47	P	563.98	P	498.45	P	473.847	507.633	1.0713		522.39	P	500.68	P	405.39	P	492.77	P	415.07	P	491.4	P	476.153	466.413	-1.02088		466.43	P	480.49	P	463.74	P	581.46	P	675.75	P	631.57	P	470.22	629.593	1.33893		gb:AK062091.1 /DB_XREF=gi:32972109 /TID=Os.14405.1 /CNT=22 /FEA=FLmRNA /TIER=FL /STK=0 /UG=Os.14405 /UG_TITLE=(japonica cultivar-group) cDNA clone:J013041H01, full insert sequence /DEF=Oryza sativa (japonica cultivar-group) cDNA clone:001-044-G11, full in
Os.14415.1.S1_a_at	1559.73	P	1665.76	P	1609.18	P	1470.86	P	1567.44	P	1482.23	P	1611.56	1506.84	-1.06949		1332.26	P	1354.37	P	1444.6	P	1076.47	P	1034.14	P	1098.13	P	1377.08	1069.58	-1.28749		1559.01	P	1550.53	P	1502.66	P	1093.5	P	1174.48	P	1214.32	P	1537.4	1160.77	-1.32447		gb:AK072689.1 /DB_XREF=gi:32982712 /TID=Os.14415.1 /CNT=6 /FEA=FLmRNA /TIER=FL /STK=4 /UG=Os.14415 /UG_TITLE=(japonica cultivar-group) cDNA clone:001-202-H08, full insert sequence /DEF=Oryza sativa (japonica cultivar-group) cDNA clone:J023143H13, full ins
Os.14421.2.S1_x_at	143.89	P	173.27	P	176.24	P	165.74	P	156.33	P	152.28	P	164.467	158.117	-1.04016		152.09	P	143.97	P	159.05	P	137.49	P	162.93	P	150.54	P	151.703	150.32	-1.0092		173.7	P	190.09	P	179.67	P	142.04	P	142.85	P	146.13	P	181.153	143.673	-1.26087		gb:AK111572.1 /DB_XREF=gi:37988235 /TID=Os.14421.2 /CNT=4 /FEA=FLmRNA /TIER=FL /STK=0 /UG=Os.14421 /UG_TITLE=(japonica cultivar-group) cDNA clone:J023021I24, full insert sequence /DEF=Oryza sativa (japonica cultivar-group) cDNA clone:J013072E21, full inse
Os.14427.1.S1_at	190.65	P	199.57	P	222	P	203.4	P	201.22	P	202.1	P	204.073	202.24	-1.00907		211.4	P	225.88	P	225.59	P	232.4	P	289.95	P	305.4	P	220.957	275.917	1.24874		187.8	P	183.11	P	240.8	P	228.88	P	261.06	P	294.91	P	203.903	261.617	1.28304		gb:AK102590.1 /DB_XREF=gi:32987799 /TID=Os.14427.1 /CNT=20 /FEA=FLmRNA /TIER=FL /STK=1 /UG=Os.14427 /UG_TITLE=(japonica cultivar-group) putative diacylglycerol kinase (B1100D10.29), mRNA /DEF=Oryza sativa (japonica cultivar-group) cDNA clone:J033098F18, f
Os.14444.1.S1_at	186.73	P	202.04	P	187.32	P	165.99	P	150.26	P	154.4	P	192.03	156.883	-1.22403		215.97	P	190.41	P	182.7	P	171.66	P	185.44	P	204.66	P	196.36	187.253	-1.04863		187.98	P	190.99	P	225.24	P	235.56	P	247.64	P	250.08	P	201.403	244.427	1.21362		gb:AK105926.1 /DB_XREF=gi:32991135 /TID=Os.14444.1 /CNT=10 /FEA=FLmRNA /TIER=FL /STK=2 /UG=Os.14444 /UG_TITLE=(japonica cultivar-group) putative glutathione S-transferase (OSJNBb0038A07.4), mRNA /DEF=Oryza sativa (japonica cultivar-group) cDNA clone:001-2
Os.1445.1.S1_at	309.28	P	270.53	P	273.94	P	335.12	P	339.17	P	343.06	P	284.583	339.117	1.19163		280.03	P	328.16	P	298.08	P	529.34	P	480.07	P	545.79	P	302.09	518.4	1.71604		219.81	P	245.97	P	262.22	P	462.84	P	383.64	P	436.98	P	242.667	427.82	1.76299		gb:AK069905.1 /DB_XREF=gi:32979929 /TID=Os.1445.1 /CNT=9 /FEA=FLmRNA /TIER=FL+Stack /STK=6 /UG=Os.1445 /UG_TITLE=(japonica cultivar-group) Similar to Zea mays mRNA for pyruvate decarboxylase (X17555) (Gene), mRNA /DEF=Oryza sativa (japonica cultivar-group
Os.14457.1.S1_at	189.63	P	171.14	P	160.84	P	135.53	P	163.22	P	142.15	P	173.87	146.967	-1.18306		144.19	P	128.89	P	141.03	P	110.94	P	123.05	P	125.03	P	138.037	119.673	-1.15345		166.54	P	169.72	P	162.93	P	136.05	P	128.78	P	141.72	P	166.397	135.517	-1.22787		gb:AK106407.1 /DB_XREF=gi:32991616 /TID=Os.14457.1 /CNT=2 /FEA=FLmRNA /TIER=FL /STK=1 /UG=Os.14457 /UG_TITLE=(japonica cultivar-group) cDNA clone:002-102-H04, full insert sequence /DEF=Oryza sativa (japonica cultivar-group) cDNA clone:002-102-H04, full in
Os.14520.1.S1_at	475.05	P	440.25	P	432.42	P	417.53	P	396.82	P	352.62	P	449.24	388.99	-1.15489		525.32	P	469.45	P	447.2	P	547.37	P	493.95	P	438.59	P	480.657	493.303	1.02631		809.87	P	824.32	P	739.07	P	491.44	P	400.09	P	399.63	P	791.087	430.387	-1.83808		gb:AK068538.1 /DB_XREF=gi:32978555 /TID=Os.14520.1 /CNT=12 /FEA=FLmRNA /TIER=FL /STK=1 /UG=Os.14520 /UG_TITLE=(japonica cultivar-group) cDNA clone:J013152H14, full insert sequence /DEF=Oryza sativa (japonica cultivar-group) cDNA clone:J013152H14, full ins
Os.14525.1.S1_at	213.15	P	180.88	P	138.91	P	177.17	P	200.89	P	201.71	P	177.647	193.257	1.08787		118.28	P	148.84	P	152.76	P	118.63	P	114.07	P	136.53	P	139.96	123.077	-1.13718		166.53	P	194.38	P	170.43	P	148.02	P	138.84	P	127.56	P	177.113	138.14	-1.28213		gb:C99577 /DB_XREF=gi:3762329 /DB_XREF=C99577 /CLONE=E20581_8Z /TID=Os.14525.1 /CNT=6 /FEA=mRNA /TIER=ConsEnd /STK=2 /UG=Os.14525 /UG_TITLE=(japonica cultivar-group) contains ESTs AU101387(E20959),C99637(E20959)~similar to Oryza sativa chromosome 1, OSJNB
Os.14560.1.S1_at	89.7	P	94.92	P	66.42	P	86.71	P	90.81	P	92.1	P	83.68	89.8733	1.07401		98.18	P	97.22	P	113.05	P	155.9	P	129.6	P	141.99	P	102.817	142.497	1.38593		125.75	P	142.91	P	148.03	P	213.66	P	190.82	P	183.94	P	138.897	196.14	1.41213		gb:BM038874 /DB_XREF=gi:16754495 /DB_XREF=V011A07 /CLONE=V011A07 /TID=Os.14560.1 /CNT=5 /FEA=EST /TIER=ConsEnd /STK=0 /UG=Os.14560 /UG_TITLE=Transcribed sequence with moderate similarity to protein sp:O24407 (A.thaliana) AXIG_ARATH Auxin-responsive protei
Os.14564.1.S1_at	213.05	P	210.72	P	177.74	P	183.19	P	195.03	P	204.81	P	200.503	194.343	-1.0317		239.14	P	253.28	P	244.53	P	229.32	P	250.31	P	268.39	P	245.65	249.34	1.01502		206.95	P	233.43	P	245.21	P	334.91	P	395.83	P	365.26	P	228.53	365.333	1.59862		gb:AK109337.2 /DB_XREF=gi:42821654 /TID=Os.14564.1 /CNT=20 /FEA=FLmRNA /TIER=FL+Stack /STK=6 /UG=Os.14564 /UG_TITLE=(japonica cultivar-group) OSJNBa0016I09.9 (OSJNBa0016I09.9), mRNA /DEF=Oryza sativa (japonica cultivar-group) cDNA clone:006-202-D09, full
Os.14583.1.S1_at	330.7	P	345.13	P	299.91	P	350.58	P	338.44	P	353.28	P	325.247	347.433	1.06821		254.79	P	311.36	P	287.38	P	408.55	P	319.26	P	371.62	P	284.51	366.477	1.2881		255.3	P	276.11	P	255.38	P	340.91	P	361.55	P	364.3	P	262.263	355.587	1.35584		gb:AK103242.1 /DB_XREF=gi:32988451 /TID=Os.14583.1 /CNT=6 /FEA=FLmRNA /TIER=FL /STK=1 /UG=Os.14583 /UG_TITLE=(japonica cultivar-group) cDNA clone:001-205-E08, full insert sequence /DEF=Oryza sativa (japonica cultivar-group) cDNA clone:J033123I02, full ins
Os.1460.2.S1_at	96.35	P	123.67	P	129.03	P	127.48	P	108.89	P	132.75	P	116.35	123.04	1.0575		109.98	P	110.35	P	102.54	P	133.74	P	133.75	P	123.89	P	107.623	130.46	1.21219		90.37	P	93.62	P	95.01	P	99.85	P	107.87	P	118.85	P	93	108.857	1.1705		gb:AK121694.1 /DB_XREF=gi:37991317 /TID=Os.1460.2 /CNT=2 /FEA=FLmRNA /TIER=FL /STK=0 /UG=Os.1460 /UG_TITLE=(japonica cultivar-group) P0011G08.35 (P0011G08.35), mRNA /DEF=Oryza sativa (japonica cultivar-group) cDNA clone:J033072F06, full insert sequence. /
Os.14630.2.S1_at	379.45	P	355.69	P	334.58	P	350.46	P	361.26	P	311.85	P	356.573	341.19	-1.04509		328.28	P	371.36	P	328.82	P	309.21	P	303.58	P	329.04	P	342.82	313.943	-1.09198		451.88	P	411.44	P	425.31	P	321.35	P	355.36	P	275.21	P	429.543	317.307	-1.35372		gb:AK121605.1 /DB_XREF=gi:37991228 /TID=Os.14630.2 /CNT=1 /FEA=FLmRNA /TIER=FL /STK=1 /UG=Os.14630 /UG_TITLE=(japonica cultivar-group) cDNA clone:J023045G07, full insert sequence /DEF=Oryza sativa (japonica cultivar-group) cDNA clone:J033041O06, full inse
Os.14641.1.S1_at	199.41	P	187.65	P	180.14	P	176.3	P	198.39	P	197.94	P	189.067	190.877	1.00957		191.97	P	252.56	P	257.15	P	316.01	P	297.13	P	347.17	P	233.893	320.103	1.36859		213.86	P	211.36	P	221.96	P	306.13	P	306.98	P	327.45	P	215.727	313.52	1.45332		gb:AK069303.1 /DB_XREF=gi:32979327 /TID=Os.14641.1 /CNT=4 /FEA=FLmRNA /TIER=FL /STK=0 /UG=Os.14641 /UG_TITLE=(japonica cultivar-group) cDNA clone:J023012L24, full insert sequence /DEF=Oryza sativa (japonica cultivar-group) cDNA clone:J023012L24, full inse
Os.14646.1.S1_at	603.47	P	601.96	P	581.31	P	595	P	621.79	P	613.28	P	595.58	610.023	1.02425		377.51	P	523.12	P	593.64	P	452.34	P	487.24	P	490.89	P	498.09	476.823	-1.0446		756.96	P	707.59	P	653.02	P	558.13	P	631.52	P	573.42	P	705.857	587.69	-1.20107		gb:AK066958.1 /DB_XREF=gi:32976976 /TID=Os.14646.1 /CNT=15 /FEA=FLmRNA /TIER=FL /STK=1 /UG=Os.14646 /UG_TITLE=(japonica cultivar-group) cDNA clone:J013091F17, full insert sequence /DEF=Oryza sativa (japonica cultivar-group) cDNA clone:J013091F17, full ins
Os.14648.1.S1_at	504.28	P	601.67	P	514.46	P	557.99	P	592.59	P	624.94	P	540.137	591.84	1.09572		474.04	P	532.43	P	544.3	P	681.26	P	671.58	P	670.49	P	516.923	674.443	1.30473		501.39	P	534.81	P	504.61	P	687.21	P	682.86	P	658.83	P	513.603	676.3	1.31677		gb:AK073977.1 /DB_XREF=gi:32984000 /TID=Os.14648.1 /CNT=7 /FEA=FLmRNA /TIER=FL /STK=0 /UG=Os.14648 /UG_TITLE=(japonica cultivar-group) P0401G10.24 (P0401G10.24), mRNA /DEF=Oryza sativa (japonica cultivar-group) cDNA clone:J033075P16, full insert sequence.
Os.1465.1.S1_at	170.63	P	136.23	P	138.59	P	112.82	P	140.7	P	102.51	P	148.483	118.677	-1.25116		103.99	P	116.09	P	104.38	P	140.6	P	146.84	P	160.31	P	108.153	149.25	1.37999		92.76	P	80.23	P	95.47	P	142.99	P	136.12	P	141.46	P	89.4867	140.19	1.5666		gb:NM_189652.1 /DB_XREF=gi:34906387 /GEN=P0710E05.6 /TID=Os.1465.1 /CNT=1 /FEA=mRNA /TIER=ConsEnd /STK=0 /UG=Os.1465 /UG_TITLE=(japonica cultivar-group) P0710E05.6 (P0710E05.6), mRNA /DEF=Oryza sativa (japonica cultivar-group) P0710E05.6 (P0710E05.6), mRN
Os.14667.1.S1_x_at	546.74	P	493.15	P	458.68	P	482.84	P	476.1	P	464.53	P	499.523	474.49	-1.05276		535.02	P	475.46	P	470.63	P	401.7	P	383.42	P	444.2	P	493.703	409.773	-1.20482		464.31	P	449.87	P	484.07	P	353.55	P	368.27	P	355.17	P	466.083	358.997	-1.29829		gb:AK059391.1 /DB_XREF=gi:32969409 /TID=Os.14667.1 /CNT=2 /FEA=FLmRNA /TIER=FL /STK=1 /UG=Os.14667 /UG_TITLE=(japonica cultivar-group) cDNA clone:J033123E09, full insert sequence /DEF=Oryza sativa (japonica cultivar-group) cDNA clone:001-026-H07, full ins
Os.14686.1.S1_at	1012.63	P	957.03	P	965.81	P	879.76	P	863.48	P	942.35	P	978.49	895.197	-1.09304		977.74	P	1015.24	P	1086.72	P	972.49	P	1034.54	P	1155.06	P	1026.57	1054.03	1.02675		788.39	P	836.73	P	976.92	P	1282.66	P	1226.18	P	1242.66	P	867.347	1250.5	1.44175		gb:AK069139.1 /DB_XREF=gi:32979163 /TID=Os.14686.1 /CNT=8 /FEA=FLmRNA /TIER=FL /STK=0 /UG=Os.14686 /UG_TITLE=(japonica cultivar-group) cDNA clone:J023008F14, full insert sequence /DEF=Oryza sativa (japonica cultivar-group) cDNA clone:J023008F14, full inse
Os.14694.1.S1_at	236.32	P	204.53	P	198.41	P	217.01	P	224.85	P	211.45	P	213.087	217.77	1.02198		108.47	P	107.89	P	102.6	P	155.22	P	162.5	P	204.18	P	106.32	173.967	1.63626		133.97	P	164.61	P	144.11	P	213.1	P	219.23	P	230.22	P	147.563	220.85	1.49665		gb:AK061426.1 /DB_XREF=gi:32971444 /TID=Os.14694.1 /CNT=4 /FEA=FLmRNA /TIER=FL /STK=1 /UG=Os.14694 /UG_TITLE=(japonica cultivar-group) cDNA clone:J023012J01, full insert sequence /DEF=Oryza sativa (japonica cultivar-group) cDNA clone:006-306-G12, full ins
Os.14719.1.S1_at	416.93	P	409.59	P	381.46	P	387.5	P	411.32	P	404.79	P	402.66	401.203	0.996382		430.38	P	450.62	P	448.02	P	438.38	P	439.97	P	483.96	P	443.007	454.103	1.02505		402.67	P	399.95	P	428.95	P	494.56	P	506.22	P	493.58	P	410.523	498.12	1.21338		gb:AK103241.1 /DB_XREF=gi:32988450 /TID=Os.14719.1 /CNT=6 /FEA=FLmRNA /TIER=FL /STK=1 /UG=Os.14719 /UG_TITLE=(japonica cultivar-group) cDNA clone:J033123H06, full insert sequence /DEF=Oryza sativa (japonica cultivar-group) cDNA clone:J033123H06, full inse
Os.14775.1.S1_at	77.22	P	88.35	P	83.2	P	97.15	P	101.24	P	97.38	P	82.9233	98.59	1.18893		88.54	P	84.77	P	86.83	P	118.62	P	115.02	P	110.33	P	86.7133	114.657	1.32225		92.28	P	98.85	P	91.11	P	117.87	P	118.56	P	121.61	P	94.08	119.347	1.26857		gb:AK071608.1 /DB_XREF=gi:32981631 /TID=Os.14775.1 /CNT=3 /FEA=FLmRNA /TIER=FL /STK=1 /UG=Os.14775 /UG_TITLE=(japonica cultivar-group) P0035F12.4 (P0035F12.4), mRNA /DEF=Oryza sativa (japonica cultivar-group) cDNA clone:J023104H08, full insert sequence. /
Os.14793.1.S1_at	131.39	P	126.64	P	135.34	P	152.7	P	171.5	P	166.63	P	131.123	163.61	1.24776		112.86	P	137.77	P	156.91	P	160.14	P	159.02	P	176.46	P	135.847	165.207	1.21613		156.38	P	158.41	P	140.54	P	152.92	P	151.66	P	138.17	P	151.777	147.583	-1.02841		gb:AK070290.1 /DB_XREF=gi:32980314 /TID=Os.14793.1 /CNT=5 /FEA=FLmRNA /TIER=FL /STK=2 /UG=Os.14793 /UG_TITLE=(japonica cultivar-group) cDNA clone:J023048E15, full insert sequence /DEF=Oryza sativa (japonica cultivar-group) cDNA clone:J023048E15, full inse
Os.14803.1.S1_at	756.38	P	596.09	P	580.85	P	491.2	P	518.89	P	496.86	P	644.44	502.317	-1.28294		501.59	P	529.09	P	476.13	P	425.79	P	408.06	P	397.2	P	502.27	410.35	-1.224		603.94	P	582.76	P	574.2	P	472.72	P	465.09	P	453.3	P	586.967	463.703	-1.26582		gb:AK066942.1 /DB_XREF=gi:32976960 /TID=Os.14803.1 /CNT=19 /FEA=FLmRNA /TIER=FL+Stack /STK=7 /UG=Os.14803 /UG_TITLE=(japonica cultivar-group) cDNA clone:J013088D22, full insert sequence /DEF=Oryza sativa (japonica cultivar-group) cDNA clone:J013088D22, fu
Os.14809.1.S1_at	153.86	P	123.27	P	147.84	P	137.67	P	161.19	P	148.75	P	141.657	149.203	1.05327		164.65	P	158.28	P	159.68	P	125.48	P	152.25	P	128.04	P	160.87	135.257	-1.18937		203.13	P	214.53	P	197.8	P	151.43	P	153.04	P	138.59	P	205.153	147.687	-1.38911		gb:AK067093.1 /DB_XREF=gi:32977111 /TID=Os.14809.1 /CNT=7 /FEA=FLmRNA /TIER=FL /STK=0 /UG=Os.14809 /UG_TITLE=(japonica cultivar-group) putative glutamic acid-rich protein (OSJNBa0070N04.4), mRNA /DEF=Oryza sativa (japonica cultivar-group) cDNA clone:J0130
Os.14849.1.S1_a_at	776.21	P	662.74	P	632.74	P	580.2	P	603.64	P	513.71	P	690.563	565.85	-1.2204		586.99	P	558.06	P	524.44	P	391.32	P	324.5	P	380.29	P	556.497	365.37	-1.5231		541.55	P	516.08	P	533.31	P	410.11	P	406.32	P	363.56	P	530.313	393.33	-1.34827		gb:AK120104.1 /DB_XREF=gi:37989727 /TID=Os.14849.1 /CNT=43 /FEA=FLmRNA /TIER=FL+Stack /STK=14 /UG=Os.14849 /UG_TITLE=(japonica cultivar-group) cDNA clone:J013077M09, full insert sequence /DEF=Oryza sativa (japonica cultivar-group) cDNA clone:J013022P08, f
Os.14890.1.S1_at	107.76	P	122.58	P	151.33	P	129.1	P	140.38	P	118.74	P	127.223	129.407	1.01716		99.22	P	128.75	P	114.52	P	104.64	P	106.49	P	97.13	P	114.163	102.753	-1.11104		153.56	P	121.99	P	138.25	P	87.59	P	94.68	P	86.23	P	137.933	89.5	-1.54115		gb:AK119490.1 /DB_XREF=gi:37989113 /TID=Os.14890.1 /CNT=18 /FEA=FLmRNA /TIER=FL /STK=1 /UG=Os.14890 /UG_TITLE=(japonica cultivar-group) cDNA clone:001-200-B03, full insert sequence /DEF=Oryza sativa (japonica cultivar-group) cDNA clone:001-134-D03, full i
Os.14895.1.S1_at	314.42	P	281.75	P	304.47	P	391.87	P	382.45	P	374.87	P	300.213	383.063	1.27597		253.83	P	283.06	P	282.8	P	398.97	P	304.06	P	371.8	P	273.23	358.277	1.31126		250.11	P	239.56	P	267.77	P	405.07	P	371.93	P	324.92	P	252.48	367.307	1.4548		gb:AK105176.1 /DB_XREF=gi:32990385 /TID=Os.14895.1 /CNT=6 /FEA=FLmRNA /TIER=FL /STK=1 /UG=Os.14895 /UG_TITLE=(japonica cultivar-group) cDNA clone:001-104-H12, full insert sequence /DEF=Oryza sativa (japonica cultivar-group) cDNA clone:001-104-H12, full in
Os.14914.1.S1_at	1287.96	P	958.5	P	979.4	P	818.74	P	875.05	P	818.41	P	1075.29	837.4	-1.28408		981.42	P	1044.55	P	1055.93	P	876.98	P	799.95	P	801.74	P	1027.3	826.223	-1.24337		1037.16	P	1016.93	P	969.77	P	1021.62	P	987.34	P	950.36	P	1007.95	986.44	-1.02181		gb:AK065303.1 /DB_XREF=gi:32975321 /TID=Os.14914.1 /CNT=20 /FEA=FLmRNA /TIER=FL /STK=0 /UG=Os.14914 /UG_TITLE=(japonica cultivar-group) cDNA clone:J013002N24, full insert sequence /DEF=Oryza sativa (japonica cultivar-group) cDNA clone:J013002N24, full ins
Os.14929.1.S1_at	92.91	P	116	P	100.09	P	156.98	P	181.26	P	184.57	P	103	174.27	1.69194		111.73	P	148.18	P	159.11	P	135.04	P	222.29	P	182.47	P	139.673	179.933	1.28824		161.22	P	159.7	P	158.94	P	441.32	P	518.07	P	531.79	P	159.953	497.06	3.10753		gb:AK120454.1 /DB_XREF=gi:37990077 /TID=Os.14929.1 /CNT=4 /FEA=FLmRNA /TIER=FL /STK=1 /UG=Os.14929 /UG_TITLE=(japonica cultivar-group) cDNA clone:J013104B05, full insert sequence /DEF=Oryza sativa (japonica cultivar-group) cDNA clone:J013104B05, full inse
Os.14978.1.S1_a_at	1041.8	P	1037.83	P	900.78	P	926.81	P	1074.08	P	1006.81	P	993.47	1002.57	1.00916		804.2	P	1244.35	P	1077.5	P	1505.23	P	1418.59	P	1546.55	P	1042.02	1490.12	1.43004		1178.01	P	1227.44	P	1232.02	P	1692.06	P	1900.08	P	1718.18	P	1212.49	1770.11	1.45989		gb:AK066237.1 /DB_XREF=gi:32976255 /TID=Os.14978.1 /CNT=22 /FEA=FLmRNA /TIER=FL+Stack /STK=8 /UG=Os.14978 /UG_TITLE=(japonica cultivar-group) cDNA clone:J013107E22, full insert sequence /DEF=Oryza sativa (japonica cultivar-group) cDNA clone:J013058G09, fu
Os.14984.1.S1_a_at	671.29	P	590.4	P	663.73	P	580.17	P	608.35	P	562.91	P	641.807	583.81	-1.09934		518.23	P	534.2	P	557.46	P	455.89	P	464.73	P	450.27	P	536.63	456.963	-1.17434		648.86	P	648.92	P	547.02	P	347.03	P	373.19	P	366.21	P	614.933	362.143	-1.69804		gb:AK105008.2 /DB_XREF=gi:42821623 /TID=Os.14984.1 /CNT=19 /FEA=FLmRNA /TIER=FL /STK=1 /UG=Os.14984 /UG_TITLE=(japonica cultivar-group) Putative glucan synthase (OJ1015F07.18), mRNA /DEF=Oryza sativa (japonica cultivar-group) cDNA clone:001-006-G07, full
Os.15045.1.S1_at	510.12	P	432.49	P	457.59	P	452.08	P	493.47	P	464.15	P	466.733	469.9	1.00678		522.24	P	478.31	P	474.85	P	428.44	P	387.26	P	401.75	P	491.8	405.817	-1.21188		533.95	P	511.99	P	494.94	P	341.48	P	327.17	P	319.75	P	513.627	329.467	-1.55896		gb:AK068004.1 /DB_XREF=gi:32978022 /TID=Os.15045.1 /CNT=11 /FEA=FLmRNA /TIER=FL /STK=1 /UG=Os.15045 /UG_TITLE=(japonica cultivar-group) cDNA clone:J013129G21, full insert sequence /DEF=Oryza sativa (japonica cultivar-group) cDNA clone:J013129G21, full ins
Os.15058.1.S1_at	1274.38	P	1224.99	P	1184.79	P	1145.97	P	1174.96	P	1009.51	P	1228.05	1110.15	-1.10621		864.48	P	1064.48	P	1018.4	P	792.27	P	771.42	P	842.16	P	982.453	801.95	-1.22508		993.17	P	1007.05	P	1023.37	P	775.61	P	714.98	P	653.74	P	1007.86	714.777	-1.41004		gb:AK060781.1 /DB_XREF=gi:32970799 /TID=Os.15058.1 /CNT=11 /FEA=FLmRNA /TIER=FL /STK=1 /UG=Os.15058 /UG_TITLE=(japonica cultivar-group) putative alcohol dehydrogenase (OSJNBa0050E08.9), mRNA /DEF=Oryza sativa (japonica cultivar-group) cDNA clone:001-033-C
Os.15072.1.S1_at	837.46	P	764.21	P	738.18	P	793.84	P	848.08	P	773.59	P	779.95	805.17	1.03234		760.62	P	745.08	P	753.2	P	637.73	P	525.31	P	665.64	P	752.967	609.56	-1.23526		750.97	P	737.87	P	739.34	P	522.5	P	542.61	P	463.97	P	742.727	509.693	-1.4572		gb:AK067837.1 /DB_XREF=gi:32977855 /TID=Os.15072.1 /CNT=13 /FEA=FLmRNA /TIER=FL /STK=0 /UG=Os.15072 /UG_TITLE=(japonica cultivar-group) cDNA clone:J013124E10, full insert sequence /DEF=Oryza sativa (japonica cultivar-group) cDNA clone:J013124E10, full ins
Os.15087.1.S1_at	146.64	P	137.81	P	127.85	P	123.36	P	131.9	P	123.92	P	137.433	126.393	-1.08735		185.17	P	187.79	P	195.5	P	146.74	P	123.82	P	169.37	P	189.487	146.643	-1.29216		191.38	P	203.68	P	199.91	P	165.51	P	143.16	P	146.75	P	198.323	151.807	-1.30642		gb:AK060765.1 /DB_XREF=gi:32970783 /TID=Os.15087.1 /CNT=18 /FEA=FLmRNA /TIER=FL /STK=1 /UG=Os.15087 /UG_TITLE=(japonica cultivar-group) Putative receptor-like protein kinase (OJ1743A09.6), mRNA /DEF=Oryza sativa (japonica cultivar-group) cDNA clone:001-03
Os.15092.1.S1_at	274.83	P	249.98	P	252.15	P	226.93	P	256.67	P	226.94	P	258.987	236.847	-1.09348		586.92	P	464.06	P	481.19	P	455.51	P	474.44	P	565.36	P	510.723	498.437	-1.02465		471.02	P	472.93	P	577.6	P	698.95	P	725.74	P	710.41	P	507.183	711.7	1.40324		gb:AK067836.1 /DB_XREF=gi:32977854 /TID=Os.15092.1 /CNT=12 /FEA=FLmRNA /TIER=FL /STK=0 /UG=Os.15092 /UG_TITLE=(japonica cultivar-group) cDNA clone:001-202-D02, full insert sequence /DEF=Oryza sativa (japonica cultivar-group) cDNA clone:J013123J03, full in
Os.15126.1.S1_at	212.81	P	211.79	P	225.89	P	227.44	P	212.8	P	207.52	P	216.83	215.92	0.995803		261	P	259.37	P	237.65	P	232.15	P	226.81	P	267.57	P	252.673	242.177	-1.04334		224.42	P	227.98	P	241.77	P	177.79	P	195.31	P	202.85	P	231.39	191.983	-1.20526		gb:AK063756.1 /DB_XREF=gi:32973774 /TID=Os.15126.1 /CNT=14 /FEA=FLmRNA /TIER=FL /STK=1 /UG=Os.15126 /UG_TITLE=(japonica cultivar-group) cDNA clone:J033076O10, full insert sequence /DEF=Oryza sativa (japonica cultivar-group) cDNA clone:001-121-A07, full in
Os.15138.1.S1_at	440.38	P	332.6	P	299.66	P	338.49	P	382.89	P	396.63	P	357.547	372.67	1.0423		641.43	P	656.97	P	670.39	P	510.63	P	539.01	P	506.26	P	656.263	518.633	-1.26537		574.71	P	580.57	P	597.24	P	850.94	P	901.71	P	938.49	P	584.173	897.047	1.53558		gb:AK103432.1 /DB_XREF=gi:32988641 /TID=Os.15138.1 /CNT=31 /FEA=FLmRNA /TIER=FL /STK=1 /UG=Os.15138 /UG_TITLE=(japonica cultivar-group) putative Myb-related transcription factor (B1085F01.21), mRNA /DEF=Oryza sativa (japonica cultivar-group) cDNA clone:J0
Os.15139.1.S1_at	469.07	P	495.96	P	712.84	P	294.43	P	305.59	P	185.25	P	559.29	261.757	-2.13668		198.82	P	191.63	P	161.26	P	150.14	P	206.55	P	242.85	P	183.903	199.847	1.08669		148.18	P	186.29	P	220.54	P	179.96	P	226.23	P	178.77	P	185.003	194.987	1.05396		gb:AK105371.1 /DB_XREF=gi:32990580 /TID=Os.15139.1 /CNT=6 /FEA=FLmRNA /TIER=FL /STK=0 /UG=Os.15139 /UG_TITLE=(japonica cultivar-group) putative omega-6 fatty acid desaturase (OSJNBa0066B06.16), mRNA /DEF=Oryza sativa (japonica cultivar-group) cDNA clone:0
Os.15175.1.S1_at	766.45	P	684.22	P	763.83	P	796.64	P	783.53	P	747.7	P	738.167	775.957	1.05119		787.51	P	783.99	P	746.32	P	623.17	P	581.4	P	664.63	P	772.607	623.067	-1.24001		795.38	P	779.71	P	827.47	P	629.54	P	569.88	P	528.13	P	800.853	575.85	-1.39073		gb:AK101106.1 /DB_XREF=gi:32986315 /TID=Os.15175.1 /CNT=4 /FEA=FLmRNA /TIER=FL /STK=2 /UG=Os.15175 /UG_TITLE=(japonica cultivar-group) cDNA clone:J033025D17, full insert sequence /DEF=Oryza sativa (japonica cultivar-group) cDNA clone:J033025D17, full inse
Os.15183.1.S1_at	130.46	P	112.24	P	106.16	P	116	P	123.07	P	131.32	P	116.287	123.463	1.06172		95.64	P	89.3	P	84.15	P	116.75	P	93.16	P	130	P	89.6967	113.303	1.26318		78.55	P	89.69	P	85.1	P	137.45	P	140.76	P	124.39	P	84.4467	134.2	1.58917		gb:CR291996 /DB_XREF=gi:44678562 /DB_XREF=CR291996 /CLONE=p603b05p5 /TID=Os.15183.1 /CNT=6 /FEA=mRNA /TIER=ConsEnd /STK=0 /UG=Os.15183 /UG_TITLE=(japonica cultivar-group) P0415C01.15 (P0415C01.15), mRNA /REP_ORG=O. sativa
Os.15191.1.S1_s_at	135.67	P	128.69	P	122.07	P	125.93	P	117.73	P	108.77	P	128.81	117.477	-1.09647		126.29	P	119.45	P	122.8	P	99.35	P	117.25	P	118.98	P	122.847	111.86	-1.09822		118.81	P	99.6	P	128.24	P	190.08	P	191.02	P	196.13	P	115.55	192.41	1.66517		gb:AK068637.1 /DB_XREF=gi:32978654 /TID=Os.15191.1 /CNT=30 /FEA=FLmRNA /TIER=FL+Stack /STK=8 /UG=Os.15191 /UG_TITLE=(japonica cultivar-group) cDNA clone:J023086K16, full insert sequence /DEF=Oryza sativa (japonica cultivar-group) cDNA clone:J013157L19, fu
Os.15198.1.S1_at	440.85	P	386.91	P	417.95	P	419.28	P	435.74	P	407.66	P	415.237	420.893	1.01362		254.21	P	267.64	A	269.54	P	186.79	P	169.31	A	217.94	A	263.797	191.347	-1.37863		169.1	A	187.32	A	211.53	P	121.57	A	136.27	A	119.41	A	189.317	125.75	-1.5055		gb:BM418675 /DB_XREF=gi:18385476 /DB_XREF=R003C02 /CLONE=R003C02 /TID=Os.15198.1 /CNT=8 /FEA=mRNA /TIER=ConsEnd /STK=1 /UG=Os.15198 /UG_TITLE=(japonica cultivar-group) putative zinc-finger protein (P0489A05.20), mRNA /REP_ORG=O. sativa
Os.15222.1.S1_at	330.62	P	274.51	P	276.63	P	240.84	P	228	P	199.68	P	293.92	222.84	-1.31897		304.6	P	299.85	P	256.88	P	167.42	P	153.7	P	161.2	P	287.11	160.773	-1.78581		273.98	P	284.4	P	298.68	P	169.1	P	163.3	P	162.3	P	285.687	164.9	-1.73248		gb:AY044444.1 /DB_XREF=gi:15422168 /GEN=YR49 /TID=Os.15222.1 /CNT=2 /FEA=FLmRNA /TIER=FL /STK=1 /UG=Os.15222 /DEF=Oryza sativa subsp. japonica NBS-LRR-like protein (YR49) mRNA, complete cds. /PROD=NBS-LRR-like protein /FL=gb:AY044444.1 /REP_ORG=O. sativa
Os.15252.1.S1_a_at	571.27	P	554.55	P	603.58	P	596.84	P	620.38	P	574.58	P	576.467	597.267	1.03608		553.96	P	601.27	P	668.37	P	745.3	P	715.4	P	759	P	607.867	739.9	1.21721		633.04	P	610.04	P	595.98	P	806.78	P	760.64	P	741.28	P	613.02	769.567	1.25537		gb:AK065328.1 /DB_XREF=gi:32975346 /TID=Os.15252.1 /CNT=3 /FEA=FLmRNA /TIER=FL /STK=0 /UG=Os.15252 /UG_TITLE=(japonica cultivar-group) cDNA clone:J013001D19, full insert sequence /DEF=Oryza sativa (japonica cultivar-group) cDNA clone:J013001D19, full inse
Os.15295.2.S1_x_at	363.52	P	451.44	P	605.72	P	379.25	P	561.07	P	679.98	P	473.56	540.1	1.14051		767.97	P	626.29	P	640.96	P	919.91	P	965.84	P	1096.13	P	678.407	993.96	1.46514		433.7	P	361.25	P	569.22	P	942.44	P	932.05	P	917.88	P	454.723	930.79	2.04694		gb:AK072208.1 /DB_XREF=gi:32982231 /TID=Os.15295.2 /CNT=1 /FEA=FLmRNA /TIER=FL /STK=1 /UG=Os.15295 /UG_TITLE=(japonica cultivar-group) cDNA clone:J013165E01, full insert sequence /DEF=Oryza sativa (japonica cultivar-group) cDNA clone:J013165E01, full inse
Os.153.1.S1_at	2424.55	P	2416.5	P	2051.22	P	2117.04	P	2602.13	P	2395.93	P	2297.42	2371.7	1.03233		2087.4	P	2576.41	P	2718.96	P	2236.7	P	1858.01	P	2213.48	P	2460.92	2102.73	-1.17035		2539.21	P	2467.86	P	2374.63	P	1724.38	P	1814.71	P	1703.1	P	2460.57	1747.4	-1.40813		gb:D14997.1 /DB_XREF=gi:287400 /TID=Os.153.1 /CNT=14 /FEA=FLmRNA /TIER=FL /STK=4 /UG=Os.153 /DEF=Oryza sativa (japonica cultivar-group) mRNA for peroxidase, complete cds. /PROD=peroxidase /FL=gb:AK066855.1 gb:AK104950.1 gb:D14997.1 /REP_ORG=O. sativa
Os.15302.1.S1_at	373.68	P	379.63	P	339.43	P	333.48	P	361.28	P	382.51	P	364.247	359.09	-1.01436		431.35	P	386.63	P	433.72	P	351.38	P	359.13	P	351.7	P	417.233	354.07	-1.17839		437.88	P	441	P	441.41	P	358.82	P	334.44	P	360	P	440.097	351.087	-1.25353		gb:AK103362.1 /DB_XREF=gi:32988571 /TID=Os.15302.1 /CNT=16 /FEA=FLmRNA /TIER=FL /STK=1 /UG=Os.15302 /UG_TITLE=(japonica cultivar-group) cDNA clone:J033126N07, full insert sequence /DEF=Oryza sativa (japonica cultivar-group) cDNA clone:J033126N07, full ins
Os.15402.1.S1_at	994.74	P	861.22	P	853.54	P	806.38	P	906.8	P	876.69	P	903.167	863.29	-1.04619		948.02	P	993.3	P	1009.66	P	988.78	P	1009.31	P	1086.15	P	983.66	1028.08	1.04516		1032.09	P	945.13	P	1026.99	P	1188.97	P	1231.12	P	1267.8	P	1001.4	1229.3	1.22757		gb:AK065503.1 /DB_XREF=gi:32975521 /TID=Os.15402.1 /CNT=56 /FEA=FLmRNA /TIER=FL+Stack /STK=16 /UG=Os.15402 /UG_TITLE=(japonica cultivar-group) P0456A01.24 (P0456A01.24), mRNA /DEF=Oryza sativa (japonica cultivar-group) cDNA clone:J013026G23, full insert s
Os.15426.1.S1_at	914.37	P	839.61	P	843.93	P	892.92	P	856.78	P	749.67	P	865.97	833.123	-1.03943		598.26	P	578.73	P	570.96	P	414.81	P	391.53	P	433.97	P	582.65	413.437	-1.40928		726.12	P	728.18	P	684.08	P	498.29	P	512.37	P	494.01	P	712.793	501.557	-1.42116		gb:AK103518.1 /DB_XREF=gi:32988727 /TID=Os.15426.1 /CNT=16 /FEA=FLmRNA /TIER=FL /STK=2 /UG=Os.15426 /UG_TITLE=(japonica cultivar-group) cDNA clone:J033131H17, full insert sequence /DEF=Oryza sativa (japonica cultivar-group) cDNA clone:J033131H17, full ins
Os.15440.1.S1_at	336.4	P	259.09	P	296.05	P	216.22	P	232.99	P	195.4	P	297.18	214.87	-1.38307		312.21	P	313.21	P	330.02	P	248.82	P	238.79	P	283.63	P	318.48	257.08	-1.23884		323.47	P	352.08	P	302.74	P	251.7	P	258.22	P	223.13	P	326.097	244.35	-1.33455		gb:AK067932.1 /DB_XREF=gi:32977950 /TID=Os.15440.1 /CNT=12 /FEA=FLmRNA /TIER=FL /STK=0 /UG=Os.15440 /UG_TITLE=(japonica cultivar-group) OSJNBa0024F24.25 (OSJNBa0024F24.25), mRNA /DEF=Oryza sativa (japonica cultivar-group) cDNA clone:J013126J11, full inser
Os.15456.1.S1_at	815.11	P	734.46	P	796.4	P	830.31	P	747.49	P	781.79	P	781.99	786.53	1.00581		481.62	P	686.6	P	732.97	P	608.86	P	574.35	P	524.37	P	633.73	569.193	-1.11338		869.06	P	907.84	P	687.83	P	627.58	P	544.85	P	510.52	P	821.577	560.983	-1.46453		gb:AK121182.1 /DB_XREF=gi:37990805 /TID=Os.15456.1 /CNT=13 /FEA=FLmRNA /TIER=FL /STK=2 /UG=Os.15456 /UG_TITLE=(japonica cultivar-group) cDNA clone:001-029-F10, full insert sequence /DEF=Oryza sativa (japonica cultivar-group) cDNA clone:J023084H11, full in
Os.15471.1.S1_at	1079.68	P	1092.53	P	984.51	P	999.1	P	1044.32	P	1040.61	P	1052.24	1028.01	-1.02357		644.33	P	723.16	P	791.52	P	872.64	P	862.62	P	1025.82	P	719.67	920.36	1.27886		654.54	P	747.57	P	818.79	P	1119.34	P	1179.88	P	1111.98	P	740.3	1137.07	1.53595		gb:AK100429.1 /DB_XREF=gi:32985638 /TID=Os.15471.1 /CNT=4 /FEA=FLmRNA /TIER=FL /STK=3 /UG=Os.15471 /UG_TITLE=(japonica cultivar-group) cDNA clone:J023088F04, full insert sequence /DEF=Oryza sativa (japonica cultivar-group) cDNA clone:J023088F04, full inse
Os.15490.1.S1_at	131.26	P	119.05	P	118.87	P	126.23	P	133	P	140.5	P	123.06	133.243	1.08275		149.27	P	151.95	P	155.17	P	241.91	P	210.61	P	221.83	P	152.13	224.783	1.47757		169.11	P	175.71	P	166.45	P	232.53	P	246.49	P	246.22	P	170.423	241.747	1.41851		gb:AK069474.1 /DB_XREF=gi:32979498 /TID=Os.15490.1 /CNT=83 /FEA=FLmRNA /TIER=FL+Stack /STK=38 /UG=Os.15490 /UG_TITLE=(japonica cultivar-group) cDNA clone:J023019E21, full insert sequence /DEF=Oryza sativa (japonica cultivar-group) cDNA clone:J023019E21, f
Os.15513.1.S1_at	49.87	P	57.29	P	55.03	P	54.23	P	63.26	P	51.87	P	54.0633	56.4533	1.04421		54.35	P	63.18	P	61.55	P	79.1	P	90.46	P	91.25	P	59.6933	86.9367	1.45639		49.24	P	64.6	P	67.46	P	102.36	P	105.07	P	104.21	P	60.4333	103.88	1.71892		gb:AK100083.1 /DB_XREF=gi:32985292 /TID=Os.15513.1 /CNT=9 /FEA=FLmRNA /TIER=FL /STK=0 /UG=Os.15513 /UG_TITLE=(japonica cultivar-group) hypothetical protein (OSJNBb0089F16.8), mRNA /DEF=Oryza sativa (japonica cultivar-group) cDNA clone:J023002G01, full ins
Os.15602.1.S1_at	157.35	P	150.07	P	116.7	P	149.41	P	124.52	P	133.96	P	141.373	135.963	-1.03979		152.39	P	136.75	P	166.95	P	140.91	P	141.76	P	169.74	P	152.03	150.803	-1.00813		142.5	P	139.05	P	144.63	P	191.16	P	172.17	P	188.13	P	142.06	183.82	1.29396		gb:AK067972.1 /DB_XREF=gi:32977990 /TID=Os.15602.1 /CNT=5 /FEA=FLmRNA /TIER=FL /STK=0 /UG=Os.15602 /UG_TITLE=(japonica cultivar-group) Similar to Homo sapiens chromosome 19, cosmid F17127; hypothetical 59 kDa protein (AC004780) (Gene), mRNA /DEF=Oryza sat
Os.15607.1.S1_at	292.72	P	227.75	P	244.51	P	253.14	P	267.08	P	235.11	P	254.993	251.777	-1.01278		251.05	P	229.99	P	199.98	P	100.1	P	103.9	P	122.34	P	227.007	108.78	-2.08684		265.27	P	245.02	P	313.45	P	125	P	135.12	P	108.75	P	274.58	122.957	-2.23314		gb:AK120132.1 /DB_XREF=gi:37989755 /TID=Os.15607.1 /CNT=75 /FEA=FLmRNA /TIER=FL+Stack /STK=18 /UG=Os.15607 /UG_TITLE=(japonica cultivar-group) cDNA clone:J013027B10, full insert sequence /DEF=Oryza sativa (japonica cultivar-group) cDNA clone:J013027B10, f
Os.15621.1.S1_at	386.19	P	389.86	P	344.77	P	346.15	P	330.52	P	347.51	P	373.607	341.393	-1.09436		191.04	P	252.65	P	227.02	P	182.7	P	162.25	P	174.48	P	223.57	173.143	-1.29124		260.09	P	287.1	P	257.18	P	166.67	P	170.63	P	169.82	P	268.123	169.04	-1.58615		gb:AK106202.1 /DB_XREF=gi:32991411 /TID=Os.15621.1 /CNT=8 /FEA=FLmRNA /TIER=FL /STK=3 /UG=Os.15621 /UG_TITLE=(japonica cultivar-group) cDNA clone:001-208-F06, full insert sequence /DEF=Oryza sativa (japonica cultivar-group) cDNA clone:001-208-F06, full in
Os.15627.1.A1_at	1022.69	P	953.02	P	944.57	P	1014.25	P	1089.1	P	986.58	P	973.427	1029.98	1.05809		642.68	P	699.39	P	577.72	P	1096.97	P	1089.7	P	1103.4	P	639.93	1096.69	1.71377		843.37	P	835.89	P	759.59	P	1297.17	P	1321.68	P	1353.36	P	812.95	1324.07	1.62872		gb:AK061926.1 /DB_XREF=gi:32971944 /TID=Os.15627.1 /CNT=30 /FEA=FLmRNA /TIER=FL+Stack /STK=9 /UG=Os.15627 /UG_TITLE=(japonica cultivar-group) cDNA clone:J033093L12, full insert sequence /DEF=Oryza sativa (japonica cultivar-group) cDNA clone:001-042-C04, f
Os.15671.1.A2_at	183.48	P	151.9	P	122.15	P	160.67	P	169.67	P	169.86	P	152.51	166.733	1.09326		77.26	P	91.15	P	81.96	P	170.77	P	131.13	P	146.97	P	83.4567	149.623	1.79283		95.98	P	96.3	P	95.86	P	154.43	P	147.12	P	123.06	P	96.0467	141.537	1.47362		gb:AK060557.1 /DB_XREF=gi:32970575 /TID=Os.15671.1 /CNT=25 /FEA=FLmRNA /TIER=FL+Stack /STK=13 /UG=Os.15671 /UG_TITLE=(japonica cultivar-group) cDNA clone:J023038A10, full insert sequence /DEF=Oryza sativa (japonica cultivar-group) cDNA clone:001-022-D11,
Os.15679.1.S1_s_at	320.63	P	284.57	P	250.45	P	290.06	P	264.9	P	265.89	P	285.217	273.617	-1.0424		276.5	P	268.62	P	237.96	P	228.62	P	200.58	P	223.36	P	261.027	217.52	-1.20001		317.51	P	316.78	P	300	P	192.34	P	210.83	P	192.52	P	311.43	198.563	-1.56842		gb:CB636570 /DB_XREF=gi:29631561 /DB_XREF=OSJNEa02D11.r /CLONE=OSJNEa02D11 /TID=Os.15679.1 /CNT=7 /FEA=EST /TIER=ConsEnd /STK=1 /UG=Os.15679 /UG_TITLE=Transcribed sequence with weak similarity to protein pir:T00265 (A.thaliana) T00265 cytochrome b245 beta
Os.15700.1.S1_at	116.77	P	106.3	P	116.06	P	128.55	P	118.97	P	114.18	P	113.043	120.567	1.06655		120.71	P	119.78	P	139.51	P	198.98	P	162.65	P	151.19	P	126.667	170.94	1.34953		151.36	P	147.71	P	122.18	P	181.49	P	175.42	P	160.42	P	140.417	172.443	1.22808		gb:AF456329.1 /DB_XREF=gi:18251458 /TID=Os.15700.1 /CNT=26 /FEA=FLmRNA /TIER=FL+Stack /STK=7 /UG=Os.15700 /DEF=Oryza sativa fructose-6-phosphate-2-kinasefructose-2,6-bisphosphatase mRNA, complete cds. /PROD=fructose-6-phosphate-2-kinasefructose-2,6-bispho
Os.15701.2.S1_at	1419.91	P	1209.53	P	1229.27	P	1433.97	P	1458.72	P	1397.72	P	1286.24	1430.14	1.11188		1354.25	P	1353.11	P	1333.54	P	1890.5	P	1620.47	P	1820.19	P	1346.97	1777.05	1.3193		1519.53	P	1369.13	P	1443.96	P	2022.86	P	1961.51	P	1946.69	P	1444.21	1977.02	1.36893		gb:AK059797.1 /DB_XREF=gi:32969815 /TID=Os.15701.2 /CNT=12 /FEA=FLmRNA /TIER=FL /STK=0 /UG=Os.15701 /UG_TITLE=(japonica cultivar-group) putative potassium transporter (P0625E02.28), mRNA /DEF=Oryza sativa (japonica cultivar-group) cDNA clone:006-204-E12,
Os.15738.1.S1_at	1111.92	P	987.09	P	1028.22	P	958.31	P	967.34	P	953.13	P	1042.41	959.593	-1.0863		916.23	P	924.17	P	968.87	P	846.69	P	753.07	P	803.97	P	936.423	801.243	-1.16871		1147	P	1182.09	P	1057.17	P	843.36	P	878.59	P	812.69	P	1128.75	844.88	-1.33599		gb:AB066561.1 /DB_XREF=gi:29466965 /GEN=ossap2 /TID=Os.15738.1 /CNT=11 /FEA=FLmRNA /TIER=FL /STK=2 /UG=Os.15738 /DEF=Oryza sativa ossap2 gene for secretory acid phosphatase precursor, complete cds. /PROD=secretory acid phosphatase precursor /FL=gb:AK06627
Os.15740.1.A1_at	267.37	P	291.05	P	233.29	P	254.83	P	273.96	P	294.36	P	263.903	274.383	1.03971		260.14	P	275.79	P	276.95	P	324.22	P	316.15	P	339.9	P	270.96	326.757	1.20592		269.3	P	267.79	P	271.76	P	330.7	P	367.14	P	364.74	P	269.617	354.193	1.31369		gb:CR285483 /DB_XREF=gi:44672049 /DB_XREF=CR285483 /CLONE=p626h12p3 /TID=Os.15740.1 /CNT=7 /FEA=EST /TIER=ConsEnd /STK=0 /UG=Os.15740 /UG_TITLE=Transcribed sequence with weak similarity to protein ref:NP_194882.1 (A.thaliana) putative protein (Arabidopsis
Os.15746.1.S1_at	125.17	P	140.45	P	152.08	P	144.12	P	156.49	P	107.4	P	139.233	136.003	-1.02375		143.31	P	209.68	P	216.18	P	333	P	296.07	P	371.42	P	189.723	333.497	1.75781		161.92	P	209.2	P	224.14	P	318.38	P	253.04	P	283.8	P	198.42	285.073	1.43672		gb:AK073442.1 /DB_XREF=gi:32983465 /TID=Os.15746.1 /CNT=4 /FEA=FLmRNA /TIER=FL /STK=1 /UG=Os.15746 /UG_TITLE=(japonica cultivar-group) cDNA clone:J033044G18, full insert sequence /DEF=Oryza sativa (japonica cultivar-group) cDNA clone:J033044G18, full inse
Os.15749.1.S2_at	958.34	P	873.49	P	911.04	P	1113.47	P	901.14	P	959.43	P	914.29	991.347	1.08428		805.73	P	716.15	P	813.62	P	776.46	P	728.21	P	699.65	P	778.5	734.773	-1.05951		907.93	P	909.97	P	873.92	P	766.68	P	715.99	P	722.73	P	897.273	735.133	-1.22056		gb:AK100424.1 /DB_XREF=gi:32985633 /TID=Os.15749.1 /CNT=16 /FEA=FLmRNA /TIER=FL /STK=0 /UG=Os.15749 /UG_TITLE=(japonica cultivar-group) cDNA clone:J023088B16, full insert sequence /DEF=Oryza sativa (japonica cultivar-group) cDNA clone:J023088B16, full ins
Os.15767.2.S1_x_at	243.38	P	241.02	P	230.77	P	257.92	P	258.8	P	253.82	P	238.39	256.847	1.07742		252.47	P	260.56	P	273.19	P	343	P	317.13	P	331.23	P	262.073	330.453	1.26092		277.59	P	260.77	P	272.55	P	338.29	P	330.99	P	320.03	P	270.303	329.77	1.22		gb:CB620164 /DB_XREF=gi:29615151 /DB_XREF=OSIIEa05C22.r /CLONE=OSIIEa05C22 /TID=Os.15767.2 /CNT=29 /FEA=mRNA /TIER=Stack /STK=8 /UG=Os.15767 /UG_TITLE=(japonica cultivar-group) putative electron transfer oxidoreductase (OSJNBa0076F20.3), mRNA /REP_ORG=O.
Os.15799.1.S1_at	883.04	P	711.42	P	724.47	P	653.95	P	728.67	P	660.69	P	772.977	681.103	-1.13489		1156.71	P	1005.04	P	1067.42	P	895.71	P	791.73	P	822.04	P	1076.39	836.493	-1.28679		1076.51	P	1016.21	P	1067.31	P	703.79	P	720.36	P	631.29	P	1053.34	685.147	-1.5374		gb:AY129294.1 /DB_XREF=gi:22658439 /TID=Os.15799.1 /CNT=10 /FEA=FLmRNA /TIER=FL /STK=1 /UG=Os.15799 /DEF=Oryza sativa (japonica cultivar-group) beta-glucosidase mRNA, complete cds. /PROD=beta-glucosidase /FL=gb:AK119546.1 gb:AY129294.1 /REP_ORG=O. sativa
Os.15830.1.S1_at	371.06	P	496.28	P	400.2	P	325.05	P	442.54	P	354	P	422.513	373.863	-1.13013		537.38	P	623.12	P	643.27	P	249.42	P	270.81	P	239.76	P	601.257	253.33	-2.37341		576.93	P	633.85	P	552.28	P	307.24	P	352.89	P	355.45	P	587.687	338.527	-1.73601		gb:AK060423.1 /DB_XREF=gi:32970441 /TID=Os.15830.1 /CNT=23 /FEA=FLmRNA /TIER=FL /STK=5 /UG=Os.15830 /UG_TITLE=Alanine:glyoxylate aminotransferase-like protein mRNA, partial cds /DEF=Oryza sativa (japonica cultivar-group) cDNA clone:001-010-H01, full inser
Os.15848.1.A1_a_at	634.63	P	711.46	P	703.4	P	587.38	P	732.67	P	674.84	P	683.163	664.963	-1.02737		539.64	P	687.98	P	701.91	P	682.48	P	618.01	P	665.7	P	643.177	655.397	1.019		734.47	P	761.34	P	647.93	P	534.14	P	558.66	P	533.03	P	714.58	541.943	-1.31855		gb:AK120584.1 /DB_XREF=gi:37990207 /TID=Os.15848.1 /CNT=4 /FEA=FLmRNA /TIER=FL /STK=3 /UG=Os.15848 /UG_TITLE=(japonica cultivar-group) putative prolyl 4-hydroxylase, alpha subunit (OSJNBa0017E08.15), mRNA /DEF=Oryza sativa (japonica cultivar-group) cDNA c
Os.15853.1.S1_at	718.93	P	565.26	P	585.15	P	459.89	P	507.26	P	513.94	P	623.113	493.697	-1.26214		541.29	P	506.3	P	485.67	P	654.5	P	654.18	P	622.15	P	511.087	643.61	1.2593		603.57	P	639.98	P	603.6	P	916.53	P	939.01	P	986.82	P	615.717	947.453	1.53878		gb:AK100801.1 /DB_XREF=gi:32986010 /TID=Os.15853.1 /CNT=2 /FEA=FLmRNA /TIER=FL /STK=1 /UG=Os.15853 /UG_TITLE=(japonica cultivar-group) cDNA clone:J023121G22, full insert sequence /DEF=Oryza sativa (japonica cultivar-group) cDNA clone:J023121G22, full inse
Os.15856.1.S1_at	472.4	P	454.65	P	473.69	P	402.44	P	534.15	P	496.39	P	466.913	477.66	1.02302		450.07	P	472.05	P	452.95	P	559.56	P	511.8	P	556.57	P	458.357	542.643	1.18389		439.92	P	520.66	P	520.7	P	645.99	P	637.79	P	663.59	P	493.76	649.123	1.31465		gb:AK058898.1 /DB_XREF=gi:32968916 /TID=Os.15856.1 /CNT=9 /FEA=FLmRNA /TIER=FL /STK=5 /UG=Os.15856 /UG_TITLE=(japonica cultivar-group) putative cyclophilin (OSJNAa0034B05.5), mRNA /DEF=Oryza sativa (japonica cultivar-group) cDNA clone:001-007-H03, full in
Os.15872.1.S1_at	2315.38	P	2142.24	P	2100.25	P	2046.02	P	2295.67	P	2236.84	P	2185.96	2192.84	1.00315		1691.06	P	2170.32	P	2174.55	P	2488.35	P	2238.43	P	2460.91	P	2011.98	2395.9	1.19082		2267.03	P	2181.32	P	2047.88	P	2515.24	P	2772.36	P	2517.86	P	2165.41	2601.82	1.20154		gb:AK061818.1 /DB_XREF=gi:32971836 /TID=Os.15872.1 /CNT=18 /FEA=FLmRNA /TIER=FL+Stack /STK=7 /UG=Os.15872 /UG_TITLE=(japonica cultivar-group) cDNA clone:J013050C18, full insert sequence /DEF=Oryza sativa (japonica cultivar-group) cDNA clone:001-040-B08, f
Os.15874.1.A1_at	174.56	P	303.22	P	429.1	P	250.36	P	305.79	P	341.82	P	302.293	299.323	-1.00992		417.27	P	337.16	P	306.11	P	681.17	P	698.11	P	856.2	P	353.513	745.16	2.10787		251.25	P	138.04	P	265.97	P	403.86	P	418.49	P	417.07	P	218.42	413.14	1.89149		gb:CB964817 /DB_XREF=gi:30226925 /DB_XREF=NL_12C06 /CLONE=NL_12C06 /TID=Os.15874.1 /CNT=18 /FEA=FLmRNA /TIER=Stack /STK=11 /UG=Os.15874 /UG_TITLE=(japonica cultivar-group) zinc finger protein ZFP15 mRNA, complete cds /FL=gb:AK119690.1 gb:AY305864.1 gb:AY2
Os.15877.1.S1_at	2886.51	P	2900.99	P	2822.38	P	2904.8	P	3215.73	P	2983.4	P	2869.96	3034.64	1.05738		3024.63	P	3205.58	P	3089.57	P	2780.66	P	2747.9	P	2837.12	P	3106.59	2788.56	-1.11405		3542.4	P	3496.42	P	3486.02	P	2254.14	P	2369.11	P	2242.95	P	3508.28	2288.73	-1.53285		gb:AY278362.2 /DB_XREF=gi:38426300 /GEN=6PGDH2 /TID=Os.15877.1 /CNT=16 /FEA=FLmRNA /TIER=FL /STK=1 /UG=Os.15877 /DEF=Oryza sativa (japonica cultivar-group) cytosolic 6-phosphogluconate dehydrogenase (6PGDH2) mRNA, complete cds. /PROD=cytosolic 6-phosphogl
Os.15894.1.A2_at	164.18	P	101.13	P	97.95	P	107.65	P	102.74	P	115.07	P	121.087	108.487	-1.11614		124.81	P	123.73	P	115.94	P	79.28	P	80.88	P	91.58	P	121.493	83.9133	-1.44784		127.18	P	125.47	P	141.28	P	73.09	P	78.13	P	76.4	P	131.31	75.8733	-1.73065		gb:AK104420.1 /DB_XREF=gi:32989629 /TID=Os.15894.1 /CNT=25 /FEA=FLmRNA /TIER=FL /STK=1 /UG=Os.15894 /UG_TITLE=(japonica cultivar-group) putative peroxidase (P0483G10.17), mRNA /DEF=Oryza sativa (japonica cultivar-group) cDNA clone:006-205-C03, full insert
Os.15908.1.S1_s_at	283.96	P	291.04	P	259.63	P	244.13	P	288.86	P	277.11	P	278.21	270.033	-1.03028		385.81	P	440.22	P	432.99	P	436.4	P	417.5	P	408.47	P	419.673	420.79	1.00266		378.96	P	365.99	P	366.9	P	290.25	P	296	P	291.85	P	370.617	292.7	-1.2662		gb:AK101721.1 /DB_XREF=gi:32986930 /TID=Os.15908.1 /CNT=12 /FEA=FLmRNA /TIER=FL /STK=1 /UG=Os.15908 /UG_TITLE=(japonica cultivar-group) putative response regulator (P0431G06.8), mRNA /DEF=Oryza sativa (japonica cultivar-group) cDNA clone:J033061A20, full
Os.15914.1.S1_at	661.73	P	560.34	P	486.16	P	451.89	P	490.95	P	509.11	P	569.41	483.983	-1.17651		639.76	P	767.61	P	737.1	P	749.18	P	679.04	P	675.83	P	714.823	701.35	-1.01921		600.55	P	600.87	P	605.43	P	835.14	P	848.13	P	852.69	P	602.283	845.32	1.40353		gb:AK105382.1 /DB_XREF=gi:32990591 /TID=Os.15914.1 /CNT=18 /FEA=FLmRNA /TIER=FL /STK=4 /UG=Os.15914 /UG_TITLE=(japonica cultivar-group) cDNA clone:001-121-B06, full insert sequence /DEF=Oryza sativa (japonica cultivar-group) cDNA clone:001-121-B06, full i
Os.15917.1.S1_at	102.51	P	181.58	P	261.29	P	126.69	P	190.4	P	281.54	P	181.793	199.543	1.09764		292.3	P	373.52	P	491.41	P	353.74	P	453.15	P	634.51	P	385.743	480.467	1.24556		269.76	P	204.19	P	388.18	P	290.28	P	403.66	P	476.67	P	287.377	390.203	1.35781		gb:AK109382.2 /DB_XREF=gi:42821697 /TID=Os.15917.1 /CNT=30 /FEA=FLmRNA /TIER=FL+Stack /STK=15 /UG=Os.15917 /UG_TITLE=(japonica cultivar-group) cDNA clone:006-210-F02, full insert sequence /DEF=Oryza sativa (japonica cultivar-group) cDNA clone:006-210-F02,
Os.15957.1.S1_at	2173.98	P	2079.78	P	2090.82	P	1896.89	P	2060.34	P	1936.17	P	2114.86	1964.47	-1.07656		2162.52	P	2288.78	P	2231.37	P	1836.66	P	1827.29	P	1874.73	P	2227.56	1846.23	-1.20655		2066.73	P	2147.29	P	2117.93	P	1605.23	P	1622.26	P	1604.5	P	2110.65	1610.66	-1.31042		gb:AK072559.1 /DB_XREF=gi:32982582 /TID=Os.15957.1 /CNT=3 /FEA=FLmRNA /TIER=FL /STK=1 /UG=Os.15957 /UG_TITLE=(japonica cultivar-group) cDNA clone:J023132A10, full insert sequence /DEF=Oryza sativa (japonica cultivar-group) cDNA clone:J023132A10, full inse
Os.15988.1.S1_at	179.96	P	218.15	P	201.23	P	199.1	P	173.62	P	179.67	P	199.78	184.13	-1.08499		200.81	P	163.59	P	183.33	P	238.76	P	257.82	P	258.11	P	182.577	251.563	1.37785		180.98	P	176.35	P	207.23	P	284.7	P	280.97	P	227.17	P	188.187	264.28	1.40435		gb:AK103043.1 /DB_XREF=gi:32988252 /TID=Os.15988.1 /CNT=6 /FEA=FLmRNA /TIER=FL /STK=2 /UG=Os.15988 /UG_TITLE=(japonica cultivar-group) cDNA clone:J033117F05, full insert sequence /DEF=Oryza sativa (japonica cultivar-group) cDNA clone:J033117F05, full inse
Os.15993.1.S1_at	132.36	P	87.51	P	79.25	P	88.14	P	85.51	P	75.62	P	99.7067	83.09	-1.19998		86.76	P	95.09	P	105.09	P	170.87	P	152.98	P	198.78	P	95.6467	174.21	1.82139		99.49	P	100.61	P	115.66	P	219.16	P	197.05	P	170.79	P	105.253	195.667	1.85901		gb:AK107764.1 /DB_XREF=gi:32992973 /TID=Os.15993.1 /CNT=2 /FEA=FLmRNA /TIER=FL /STK=1 /UG=Os.15993 /UG_TITLE=(japonica cultivar-group) cDNA clone:002-133-A12, full insert sequence /DEF=Oryza sativa (japonica cultivar-group) cDNA clone:002-133-A12, full in
Os.16011.1.A1_at	453.78	P	358.01	P	354.77	P	316.53	P	384.02	P	309.61	P	388.853	336.72	-1.15483		442.84	P	398.56	P	365.28	P	380.1	P	308.24	P	343.75	P	402.227	344.03	-1.16916		436.28	P	459.26	P	419.67	P	385.1	P	346.64	P	317.86	P	438.403	349.867	-1.25306		gb:AK106895.1 /DB_XREF=gi:32992104 /TID=Os.16011.1 /CNT=12 /FEA=FLmRNA /TIER=FL /STK=0 /UG=Os.16011 /UG_TITLE=(japonica cultivar-group) cDNA clone:002-118-G11, full insert sequence /DEF=Oryza sativa (japonica cultivar-group) cDNA clone:002-118-G11, full i
Os.16027.1.S1_at	326.57	P	360.15	P	318.36	P	325.1	P	356.68	P	335.34	P	335.027	339.04	1.01198		275.26	P	308.5	P	297.7	P	426.5	P	377.85	P	408.97	P	293.82	404.44	1.37649		303.83	P	304.63	P	295.11	P	407.16	P	374.18	P	344.23	P	301.19	375.19	1.24569		gb:BI801191 /DB_XREF=gi:16573895 /DB_XREF=H041F02 /CLONE=H041F02 /TID=Os.16027.1 /CNT=1 /FEA=EST /TIER=ConsEnd /STK=1 /UG=Os.16027 /UG_TITLE=Transcribed sequence /REP_ORG=O. sativa
Os.16028.1.S1_at	269.82	P	300.91	P	281.63	P	276.83	P	270.64	P	292.79	P	284.12	280.087	-1.0144		258.97	P	274.31	P	310.21	P	281.46	P	314.17	P	298.43	P	281.163	298.02	1.05995		258.72	P	282	P	286.83	P	339.38	P	340.86	P	334.99	P	275.85	338.41	1.22679		gb:AK058597.1 /DB_XREF=gi:32968615 /TID=Os.16028.1 /CNT=6 /FEA=FLmRNA /TIER=FL /STK=1 /UG=Os.16028 /UG_TITLE=(japonica cultivar-group) cDNA clone:001-017-H04, full insert sequence /DEF=Oryza sativa (japonica cultivar-group) cDNA clone:001-017-H04, full in
Os.16037.1.S1_at	1776.27	P	1466.42	P	1364.39	P	1663.99	P	1653.22	P	1643.32	P	1535.69	1653.51	1.07672		1215.38	P	1100.7	P	1062.37	P	2388.37	P	2054.4	P	2203.19	P	1126.15	2215.32	1.96716		1034.64	P	1007.4	P	1057.75	P	2070.15	P	1977.99	P	1908.76	P	1033.26	1985.63	1.92171		gb:BI801227 /DB_XREF=gi:16573931 /DB_XREF=H042H05 /CLONE=H042H05 /TID=Os.16037.1 /CNT=1 /FEA=EST /TIER=ConsEnd /STK=1 /UG=Os.16037 /UG_TITLE=Transcribed sequence /REP_ORG=O. sativa
Os.16047.1.S1_at	325.62	P	292.67	P	317.95	P	405.04	P	398.53	P	348.33	P	312.08	383.967	1.23035		331.29	P	293.65	P	282.97	P	241.5	P	234.81	P	225.51	P	302.637	233.94	-1.29365		363.65	P	371.28	P	353.51	P	200.29	P	214.91	P	174.21	P	362.813	196.47	-1.84666		gb:CR285058 /DB_XREF=gi:44671624 /DB_XREF=CR285058 /CLONE=y762c04p3 /TID=Os.16047.1 /CNT=5 /FEA=mRNA /TIER=ConsEnd /STK=0 /UG=Os.16047 /UG_TITLE=(japonica cultivar-group) putative serinethreonine protein kinase (OSJNBa0052O12.13), mRNA /REP_ORG=O. sativa
Os.16068.3.S1_at	158.31	P	175.44	P	171.29	P	164.75	P	169.42	P	161.77	P	168.347	165.313	-1.01835		139.13	P	151.05	P	162.24	P	185.41	P	180.44	P	221.42	P	150.807	195.757	1.29806		142.23	P	142.08	P	151.03	P	182.55	P	184.23	P	173.02	P	145.113	179.933	1.23995		gb:AK064357.1 /DB_XREF=gi:32974375 /TID=Os.16068.3 /CNT=15 /FEA=FLmRNA /TIER=FL /STK=1 /UG=Os.16068 /UG_TITLE=(japonica cultivar-group) cDNA clone:002-155-B12, full insert sequence /DEF=Oryza sativa (japonica cultivar-group) cDNA clone:002-108-B05, full i
Os.16076.1.S1_s_at	383.77	P	359.27	P	329.03	P	351.75	P	338.59	P	337.31	P	357.357	342.55	-1.04322		370.25	P	355.06	P	370.94	P	400.19	P	412.29	P	398.7	P	365.417	403.727	1.10484		311.94	P	332.88	P	325.16	P	410.97	P	406.8	P	393.37	P	323.327	403.713	1.24862		gb:BI801438 /DB_XREF=gi:16574142 /DB_XREF=H049F03 /CLONE=H049F03 /TID=Os.16076.1 /CNT=2 /FEA=EST /TIER=ConsEnd /STK=0 /UG=Os.16076 /UG_TITLE=Transcribed sequence with weak similarity to protein ref:NP_564312.1 (A.thaliana) expressed protein (Arabidopsis t
Os.16077.1.S1_at	198.32	P	175.55	P	147.75	P	153.13	P	172.31	P	155.52	P	173.873	160.32	-1.08454		146.47	P	176.16	P	166.06	P	178.62	P	144.24	P	153.25	P	162.897	158.703	-1.02642		201.25	P	215.52	P	183.48	P	166.65	P	134.67	P	117.37	P	200.083	139.563	-1.43364		gb:AK064699.1 /DB_XREF=gi:32974717 /TID=Os.16077.1 /CNT=3 /FEA=FLmRNA /TIER=FL /STK=1 /UG=Os.16077 /UG_TITLE=(japonica cultivar-group) cDNA clone:J033021A14, full insert sequence /DEF=Oryza sativa (japonica cultivar-group) cDNA clone:002-116-G03, full ins
Os.16088.1.S1_x_at	766.82	P	722.37	P	685.29	P	638.83	P	699.19	P	609.15	P	724.827	649.057	-1.11674		688.82	P	641.55	P	686.18	P	599.88	P	530.1	P	542.68	P	672.183	557.553	-1.20559		645.44	P	668.14	P	639.3	P	500.84	P	529.12	P	481.43	P	650.96	503.797	-1.29211		gb:AK065098.1 /DB_XREF=gi:32975116 /TID=Os.16088.1 /CNT=7 /FEA=FLmRNA /TIER=FL /STK=1 /UG=Os.16088 /UG_TITLE=(japonica cultivar-group) cDNA clone:J033136D22, full insert sequence /DEF=Oryza sativa (japonica cultivar-group) cDNA clone:J013001M18, full inse
Os.16146.1.S1_s_at	274.01	P	254.82	P	260.02	P	244.17	P	257.3	P	294.24	P	262.95	265.237	1.0087		272.59	P	295.91	P	297.37	P	180.12	P	200.29	P	180.56	P	288.623	186.99	-1.54352		248.32	P	253.46	P	250.15	P	236.14	P	249.29	P	288.59	P	250.643	258.007	1.02938		gb:AK099070.1 /DB_XREF=gi:32984279 /TID=Os.16146.1 /CNT=4 /FEA=FLmRNA /TIER=FL /STK=2 /UG=Os.16146 /UG_TITLE=(japonica cultivar-group) cDNA clone:J013167F21, full insert sequence /DEF=Oryza sativa (japonica cultivar-group) cDNA clone:J013167F21, full inse
Os.16159.1.S1_at	616.63	P	580.1	P	624.78	P	532.97	P	590.53	P	540.91	P	607.17	554.803	-1.09439		548.12	P	563.37	P	566.01	P	500.54	P	493.34	P	527.69	P	559.167	507.19	-1.10248		515.7	P	543.75	P	523.22	P	438.03	P	408.22	P	415.97	P	527.557	420.74	-1.25388		gb:AK062166.1 /DB_XREF=gi:32972184 /TID=Os.16159.1 /CNT=4 /FEA=FLmRNA /TIER=FL /STK=2 /UG=Os.16159 /UG_TITLE=(japonica cultivar-group) cDNA clone:J013002I11, full insert sequence /DEF=Oryza sativa (japonica cultivar-group) cDNA clone:001-046-B08, full ins
Os.1619.1.S1_at	231.87	P	221.34	P	211.38	P	203.7	P	184.86	P	180.44	P	221.53	189.667	-1.168		234.32	P	209.16	P	210.71	P	166.45	P	160.33	P	157.81	P	218.063	161.53	-1.34999		220.73	P	249.03	P	234.69	P	186.16	P	180.67	P	167.11	P	234.817	177.98	-1.31934		gb:AK067964.1 /DB_XREF=gi:32977982 /TID=Os.1619.1 /CNT=7 /FEA=FLmRNA /TIER=FL /STK=1 /UG=Os.1619 /UG_TITLE=(japonica cultivar-group) putative myb-related transcription activator (P0019D06.14), mRNA /DEF=Oryza sativa (japonica cultivar-group) cDNA clone:J0
Os.16193.1.S1_at	292.15	P	310.22	P	298.29	P	308.5	P	337.7	P	294.72	P	300.22	313.64	1.0447		291.11	P	240.27	P	236.66	P	237.42	P	228.63	P	247.07	P	256.013	237.707	-1.07701		278.47	P	261.25	P	249.57	P	221.71	P	205.82	P	202.88	P	263.097	210.137	-1.25203		gb:AK108482.1 /DB_XREF=gi:32993691 /TID=Os.16193.1 /CNT=5 /FEA=FLmRNA /TIER=FL /STK=1 /UG=Os.16193 /UG_TITLE=(japonica cultivar-group) cDNA clone:002-143-F05, full insert sequence /DEF=Oryza sativa (japonica cultivar-group) cDNA clone:002-143-F05, full in
Os.162.1.S1_at	740.25	P	657.54	P	659.44	P	775.11	P	663.99	P	667.19	P	685.743	702.097	1.02385		891.41	P	760.42	P	661.5	P	734.54	P	629.58	P	667.9	P	771.11	677.34	-1.13844		746.01	P	809.03	P	726.08	P	581.74	P	553.7	P	529.44	P	760.373	554.96	-1.37014		gb:D13152.1 /DB_XREF=gi:218203 /GEN=rgp2 /TID=Os.162.1 /CNT=11 /FEA=FLmRNA /TIER=FL /STK=1 /UG=Os.162 /DEF=Oryza sativa (japonica cultivar-group) rgp2 mRNA for GTP binding protein, complete cds. /PROD=GTP binding protein /FL=gb:D13152.1 /REP_ORG=O. sativa
Os.16221.1.S1_at	301.29	P	308.66	P	460.35	P	265.46	P	348.36	P	419.09	P	356.767	344.303	-1.0362		537.77	P	643.97	P	766.58	P	460.25	P	438.01	P	610.53	P	649.44	502.93	-1.29131		554.54	P	457.86	P	732.6	P	369.38	P	402.71	P	430.88	P	581.667	400.99	-1.45058		gb:AK109013.1 /DB_XREF=gi:32994222 /TID=Os.16221.1 /CNT=3 /FEA=FLmRNA /TIER=FL /STK=2 /UG=Os.16221 /UG_TITLE=(japonica cultivar-group) putative alphabeta hydrolase (OSJNBb0018B10.24), mRNA /DEF=Oryza sativa (japonica cultivar-group) cDNA clone:002-154-A01
Os.16245.1.S1_at	238.26	P	230.44	P	210.12	P	261.94	P	256.39	P	242.11	P	226.273	253.48	1.12024		229.8	P	215.87	P	212.26	P	285.61	P	286.58	P	270.26	P	219.31	280.817	1.28046		238.61	P	275.91	P	264.33	P	322.07	P	315.04	P	301.51	P	259.617	312.873	1.20514		gb:AK063376.1 /DB_XREF=gi:32973394 /TID=Os.16245.1 /CNT=3 /FEA=FLmRNA /TIER=FL /STK=1 /UG=Os.16245 /UG_TITLE=(japonica cultivar-group) cDNA clone:001-114-F03, full insert sequence /DEF=Oryza sativa (japonica cultivar-group) cDNA clone:001-114-F03, full in
Os.16247.1.S1_s_at	1206.23	P	1286.91	P	1251.97	P	1186.92	P	1280.49	P	1263.61	P	1248.37	1243.67	0.996238		1288.33	P	1196	P	1271.81	P	1221.53	P	1168.74	P	1096.81	P	1252.05	1162.36	-1.07716		1385.87	P	1410.53	P	1318.77	P	1131.54	P	1162.68	P	1105.82	P	1371.72	1133.35	-1.21033		gb:AK063082.1 /DB_XREF=gi:32973100 /TID=Os.16247.1 /CNT=7 /FEA=FLmRNA /TIER=FL /STK=4 /UG=Os.16247 /UG_TITLE=(japonica cultivar-group) cDNA clone:001-111-A04, full insert sequence /DEF=Oryza sativa (japonica cultivar-group) cDNA clone:001-111-A04, full in
Os.16279.1.S1_at	183.66	P	133.68	P	131.65	A	158.51	P	131.54	P	148.82	P	149.663	146.29	-1.02306		181.03	P	153.44	P	130.25	P	241.18	P	206.78	P	197.59	P	154.907	215.183	1.38912		166.44	P	166.52	A	162.72	P	328.08	P	262.4	P	250.39	P	165.227	280.29	1.6964		gb:AK061015.1 /DB_XREF=gi:32971033 /TID=Os.16279.1 /CNT=2 /FEA=FLmRNA /TIER=FL /STK=2 /UG=Os.16279 /UG_TITLE=(japonica cultivar-group) cDNA clone:J013001A16, full insert sequence /DEF=Oryza sativa (japonica cultivar-group) cDNA clone:006-204-B08, full ins
Os.16286.1.S1_at	1326.2	P	1173.83	P	1061.86	P	1079.14	P	1236.45	P	1070.22	P	1187.3	1128.6	-1.05201		1110.11	P	1160.07	P	1177.89	P	978.53	P	830.2	P	1038.03	P	1149.36	948.92	-1.21123		1358.93	P	1295.77	P	1334.37	P	920.04	P	936.92	P	830.47	P	1329.69	895.81	-1.48434		gb:AK066226.1 /DB_XREF=gi:32976244 /TID=Os.16286.1 /CNT=8 /FEA=FLmRNA /TIER=FL /STK=0 /UG=Os.16286 /UG_TITLE=(japonica cultivar-group) cDNA clone:006-309-D11, full insert sequence /DEF=Oryza sativa (japonica cultivar-group) cDNA clone:J013057K13, full ins
Os.16303.3.S1_x_at	398.22	P	499.8	P	477.95	P	460.89	P	497.1	P	501.21	P	458.657	486.4	1.06049		589.93	P	611.62	P	619.17	P	554.57	P	531.05	P	475.75	P	606.907	520.457	-1.1661		681.15	P	652.72	P	585.95	P	449.01	P	489.27	P	458.46	P	639.94	465.58	-1.3745		gb:BM421916 /DB_XREF=gi:18388718 /DB_XREF=V021G12 /CLONE=V021G12 /TID=Os.16303.3 /CNT=4 /FEA=mRNA /TIER=ConsEnd /STK=0 /UG=Os.16303 /UG_TITLE=(japonica cultivar-group) kinesin-like protein (P0006C01.8), mRNA /REP_ORG=O. sativa
Os.16320.1.S1_at	487.92	P	484.4	P	475.89	P	560.57	P	560	P	557.18	P	482.737	559.25	1.1585		578.92	P	578.53	P	630.19	P	877.87	P	879.49	P	1058.02	P	595.88	938.46	1.57491		458.69	P	409.9	P	545.7	P	987.34	P	934.37	P	953.99	P	471.43	958.567	2.03332		gb:AK072014.1 /DB_XREF=gi:32982037 /TID=Os.16320.1 /CNT=6 /FEA=FLmRNA /TIER=FL /STK=1 /UG=Os.16320 /UG_TITLE=(japonica cultivar-group) cDNA clone:001-115-E02, full insert sequence /DEF=Oryza sativa (japonica cultivar-group) cDNA clone:J013106D12, full ins
Os.16333.1.S1_at	1561.28	P	1530.46	P	1447.63	P	1641.54	P	1841.58	P	1808.34	P	1513.12	1763.82	1.16568		1382.85	P	1660.86	P	1627.93	P	2168.4	P	1872.64	P	1980.15	P	1557.21	2007.06	1.28888		1627.86	P	1582.84	P	1587.15	P	1964.05	P	1895.23	P	1857.8	P	1599.28	1905.69	1.19159		gb:AK072524.1 /DB_XREF=gi:32982547 /TID=Os.16333.1 /CNT=10 /FEA=FLmRNA /TIER=FL /STK=2 /UG=Os.16333 /UG_TITLE=(japonica cultivar-group) cDNA clone:J023001J19, full insert sequence /DEF=Oryza sativa (japonica cultivar-group) cDNA clone:J023127J10, full ins
Os.16365.1.S1_at	450.6	P	458.34	P	455.34	P	479.24	P	505.27	P	510.65	P	454.76	498.387	1.09593		276.95	P	346.36	P	316.19	P	384.92	P	492.87	P	455.13	P	313.167	444.307	1.41875		351.75	P	335.78	P	316.18	P	661.17	P	659.16	P	717.89	P	334.57	679.407	2.03069		gb:AK107667.1 /DB_XREF=gi:32992876 /TID=Os.16365.1 /CNT=4 /FEA=FLmRNA /TIER=FL /STK=1 /UG=Os.16365 /UG_TITLE=(japonica cultivar-group) cDNA clone:002-131-H04, full insert sequence /DEF=Oryza sativa (japonica cultivar-group) cDNA clone:002-131-H04, full in
Os.1637.1.S1_at	604.22	P	557.48	P	582.13	P	677.79	P	693.87	P	650.75	P	581.277	674.137	1.15975		617.2	P	636.49	P	621.04	P	908	P	894.48	P	973.28	P	624.91	925.253	1.48062		584.03	P	577.75	P	620.04	P	1004.34	P	981.03	P	922.82	P	593.94	969.397	1.63215		gb:AK103194.1 /DB_XREF=gi:32988403 /TID=Os.1637.1 /CNT=17 /FEA=FLmRNA /TIER=FL /STK=0 /UG=Os.1637 /UG_TITLE=(japonica cultivar-group) putative acetoacyl-CoA-thiolase (P0439B06.7), mRNA /DEF=Oryza sativa (japonica cultivar-group) cDNA clone:J033121P11, ful
Os.16422.1.S1_s_at	391.66	P	321.57	P	301.35	P	468.27	P	472.44	P	474.45	P	338.193	471.72	1.39482		473.63	P	481.02	P	493.08	P	998.87	P	844.95	P	870.69	P	482.577	904.837	1.87501		463.22	P	372.27	P	536.05	P	1035.88	P	881.55	P	855.6	P	457.18	924.343	2.02184		gb:AK109938.1 /DB_XREF=gi:32995147 /TID=Os.16422.1 /CNT=3 /FEA=FLmRNA /TIER=FL /STK=2 /UG=Os.16422 /UG_TITLE=(japonica cultivar-group) cDNA clone:002-154-A03, full insert sequence /DEF=Oryza sativa (japonica cultivar-group) cDNA clone:002-154-A03, full in
Os.16494.1.S1_at	681.31	P	715.62	P	620.23	P	594.88	P	615.17	P	596.21	P	672.387	602.087	-1.11676		628.84	P	512.72	P	538.71	P	439.21	P	442.7	P	510.89	P	560.09	464.267	-1.2064		519.47	P	545.6	P	570.36	P	439.09	P	449.48	P	436.05	P	545.143	441.54	-1.23464		gb:AK103756.1 /DB_XREF=gi:32988965 /TID=Os.16494.1 /CNT=9 /FEA=FLmRNA /TIER=FL /STK=1 /UG=Os.16494 /UG_TITLE=(japonica cultivar-group) thioredoxin-like protein (P0701D05.34), mRNA /DEF=Oryza sativa (japonica cultivar-group) cDNA clone:J033143D23, full ins
Os.16506.1.A1_at	152.09	P	141.55	P	128.49	P	145.84	P	160.24	P	147.49	P	140.71	151.19	1.07448		126.95	P	122.71	P	119.37	P	96.53	P	121.1	P	107.85	P	123.01	108.493	-1.1338		163.33	P	178.41	P	162.95	P	116.32	P	124.6	P	123.18	P	168.23	121.367	-1.38613		gb:AK103380.1 /DB_XREF=gi:32988589 /TID=Os.16506.1 /CNT=4 /FEA=FLmRNA /TIER=FL /STK=1 /UG=Os.16506 /UG_TITLE=(japonica cultivar-group) cDNA clone:J033127E15, full insert sequence /DEF=Oryza sativa (japonica cultivar-group) cDNA clone:J033127E15, full inse
Os.16507.1.S1_at	231.67	P	247.87	P	206.89	P	210.03	P	205.51	P	217.89	P	228.81	211.143	-1.08367		208.5	P	220.12	P	220.56	P	268.57	P	263.28	P	260.05	P	216.393	263.967	1.21985		205.15	P	206.92	P	196.42	P	255.23	P	225.8	P	235.19	P	202.83	238.74	1.17704		gb:AK106662.1 /DB_XREF=gi:32991871 /TID=Os.16507.1 /CNT=3 /FEA=FLmRNA /TIER=FL /STK=1 /UG=Os.16507 /UG_TITLE=(japonica cultivar-group) cDNA clone:002-113-H02, full insert sequence /DEF=Oryza sativa (japonica cultivar-group) cDNA clone:002-113-H02, full in
Os.16532.1.S1_at	2307.41	P	2152.16	P	2068.74	P	2311.74	P	2114.69	P	2138.51	P	2176.1	2188.31	1.00561		2065.91	P	1954.29	P	1992.43	P	2869.94	P	2501.55	P	2617.4	P	2004.21	2662.96	1.32868		2029.23	P	1896.3	P	1930.09	P	3082.57	P	2861.46	P	2588.6	P	1951.87	2844.21	1.45717		gb:AK119903.1 /DB_XREF=gi:37989526 /TID=Os.16532.1 /CNT=3 /FEA=FLmRNA /TIER=FL /STK=3 /UG=Os.16532 /UG_TITLE=(japonica cultivar-group) cDNA clone:002-104-D08, full insert sequence /DEF=Oryza sativa (japonica cultivar-group) cDNA clone:002-181-E10, full in
Os.16542.1.S1_s_at	129.59	P	120.94	P	109.51	P	132.94	P	133.57	P	134.87	P	120.013	133.793	1.11482		129.42	P	145.76	P	151.18	P	189.3	P	183.37	P	189.97	P	142.12	187.547	1.31964		163.94	P	152.26	P	129.29	P	195.62	P	216.95	P	197.12	P	148.497	203.23	1.36858		gb:AK100627.1 /DB_XREF=gi:32985836 /TID=Os.16542.1 /CNT=7 /FEA=FLmRNA /TIER=FL /STK=2 /UG=Os.16542 /UG_TITLE=(japonica cultivar-group) OJ1116_C07.9 (OJ1116_C07.9), mRNA /DEF=Oryza sativa (japonica cultivar-group) cDNA clone:J023108O19, full insert sequenc
Os.16556.1.S1_at	1194.66	P	1267.37	P	1395.59	P	1246.17	P	1318.55	P	1090.15	P	1285.87	1218.29	-1.05547		1230.21	P	1373.35	P	1431.52	P	1431.15	P	1080.7	P	1138.58	P	1345.03	1216.81	-1.10537		1524.65	P	1510.55	P	1293.76	P	1200.4	P	1086.32	P	970.84	P	1442.99	1085.85	-1.3289		gb:AK103466.1 /DB_XREF=gi:32988675 /TID=Os.16556.1 /CNT=6 /FEA=FLmRNA /TIER=FL /STK=1 /UG=Os.16556 /UG_TITLE=(japonica cultivar-group) cDNA clone:J033129N23, full insert sequence /DEF=Oryza sativa (japonica cultivar-group) cDNA clone:J033129N23, full inse
Os.16582.1.S1_at	58.38	P	58.31	P	38.98	P	53.22	P	68.35	P	68.27	P	51.89	63.28	1.2195		33.53	P	62.42	P	64.96	P	80.2	P	108.66	P	105.5	P	53.6367	98.12	1.82935		57.27	P	65.57	P	62.84	P	129.14	P	135.06	P	125.36	P	61.8933	129.853	2.09802		gb:CR290175 /DB_XREF=gi:44676741 /DB_XREF=CR290175 /CLONE=y787f03p3 /TID=Os.16582.1 /CNT=10 /FEA=mRNA /TIER=ConsEnd /STK=0 /UG=Os.16582 /UG_TITLE=(japonica cultivar-group) putative cytochrome c oxidase subunit 6b-1 (P0594D10.25), mRNA /REP_ORG=O. sativa
Os.16591.1.S1_at	827.14	P	724.06	P	754.88	P	793.89	P	747.66	P	727.62	P	768.693	756.39	-1.01627		815.83	P	725.4	P	708.05	P	889.22	P	796.83	P	850.97	P	749.76	845.673	1.12793		702.56	P	706.22	P	680.53	P	880.53	P	830.63	P	835.67	P	696.437	848.943	1.21898		gb:AK099750.1 /DB_XREF=gi:32984959 /TID=Os.16591.1 /CNT=7 /FEA=FLmRNA /TIER=FL /STK=0 /UG=Os.16591 /UG_TITLE=(japonica cultivar-group) cDNA clone:J013092A18, full insert sequence /DEF=Oryza sativa (japonica cultivar-group) cDNA clone:J013092A18, full inse
Os.16741.1.S1_a_at	367.78	P	382.14	P	325.52	P	356.58	P	384.91	P	391.51	P	358.48	377.667	1.05352		338.8	P	399.56	P	407.82	P	475.23	P	458.8	P	483.71	P	382.06	472.58	1.23693		446.7	P	438.43	P	411.45	P	479.29	P	524.32	P	555.91	P	432.193	519.84	1.2028		gb:AK071315.1 /DB_XREF=gi:32981338 /TID=Os.16741.1 /CNT=5 /FEA=FLmRNA /TIER=FL /STK=1 /UG=Os.16741 /UG_TITLE=(japonica cultivar-group) cDNA clone:J033070P13, full insert sequence /DEF=Oryza sativa (japonica cultivar-group) cDNA clone:J023084K14, full inse
Os.1678.1.S1_at	1785.93	P	1691.98	P	1538.26	P	1424.23	P	1732.36	P	1641.98	P	1672.06	1599.52	-1.04535		1402.39	P	1738.02	P	1735.88	P	1464.34	P	1177.08	P	1418.34	P	1625.43	1353.25	-1.20113		1750.63	P	1810.98	P	1666.7	P	1196.85	P	1364.89	P	1276.42	P	1742.77	1279.39	-1.36219		gb:C99695 /DB_XREF=gi:3762447 /DB_XREF=C99695 /CLONE=E21103_4Z /TID=Os.1678.1 /CNT=5 /FEA=mRNA /TIER=ConsEnd /STK=0 /UG=Os.1678 /UG_TITLE=(japonica cultivar-group) contains ESTs C73890(E20948),C99695(E21103)~unknown protein (P0028E10.22), mRNA /REP_ORG=O.
Os.16784.1.S1_at	752.78	P	669.48	P	601.26	P	591.56	P	641.85	P	577.13	P	674.507	603.513	-1.11763		603.52	P	602.25	P	564.17	P	892.81	P	783.84	P	753.41	P	589.98	810.02	1.37296		656.35	P	776.81	P	625.87	P	803.76	P	873.5	P	862.74	P	686.343	846.667	1.23359		gb:AK063715.1 /DB_XREF=gi:32973733 /TID=Os.16784.1 /CNT=2 /FEA=FLmRNA /TIER=FL /STK=1 /UG=Os.16784 /UG_TITLE=(japonica cultivar-group) cDNA clone:001-120-C04, full insert sequence /DEF=Oryza sativa (japonica cultivar-group) cDNA clone:001-120-C04, full in
Os.16786.1.S1_at	641.26	P	513.14	P	542.94	P	504.67	P	536.42	P	481.39	P	565.78	507.493	-1.11485		539.65	P	617.58	P	553.71	P	452.93	P	350.87	P	497.19	P	570.313	433.663	-1.31511		543.32	P	546.69	P	617.6	P	338.24	P	295.51	P	268.42	P	569.203	300.723	-1.89278		gb:AK068907.1 /DB_XREF=gi:32978932 /TID=Os.16786.1 /CNT=5 /FEA=FLmRNA /TIER=FL /STK=0 /UG=Os.16786 /UG_TITLE=(japonica cultivar-group) cDNA clone:J023002L07, full insert sequence /DEF=Oryza sativa (japonica cultivar-group) cDNA clone:J023002L07, full inse
Os.16804.1.S1_at	368.69	P	293.15	P	258.37	P	246.4	P	320.5	P	276.43	P	306.737	281.11	-1.09116		376.37	P	456.76	P	424.74	P	694.59	P	497.88	P	622.88	P	419.29	605.117	1.44319		492.32	P	500.43	P	467.93	P	612.74	P	534.23	P	448.44	P	486.893	531.803	1.09224		gb:AK111349.1 /DB_XREF=gi:32996558 /TID=Os.16804.1 /CNT=3 /FEA=FLmRNA /TIER=FL /STK=0 /UG=Os.16804 /UG_TITLE=(japonica cultivar-group) cDNA clone:002-181-G05, full insert sequence /DEF=Oryza sativa (japonica cultivar-group) cDNA clone:002-181-G05, full in
Os.16859.1.S1_at	472.01	P	446.28	P	431.97	P	508.8	P	478.57	P	455.94	P	450.087	481.103	1.06891		426.28	P	400.58	P	402.88	P	618.64	P	588.39	P	672.68	P	409.913	626.57	1.52854		432.74	P	427.16	P	481.19	P	631.81	P	635.05	P	615.36	P	447.03	627.407	1.4035		gb:AK062755.1 /DB_XREF=gi:32972773 /TID=Os.16859.1 /CNT=2 /FEA=FLmRNA /TIER=FL /STK=1 /UG=Os.16859 /UG_TITLE=(japonica cultivar-group) cDNA clone:001-106-G07, full insert sequence /DEF=Oryza sativa (japonica cultivar-group) cDNA clone:001-106-G07, full in
Os.16882.3.S1_x_at	99.77	P	96.58	P	84.77	P	101.96	P	101.46	P	86.23	P	93.7067	96.55	1.03034		96.65	P	98.18	P	95.52	P	104.1	P	98.83	P	110.97	P	96.7833	104.633	1.08111		86.48	P	94.94	P	94.74	P	126.97	P	109.23	P	119.61	P	92.0533	118.603	1.28842		gb:AK070751.1 /DB_XREF=gi:32980774 /TID=Os.16882.3 /CNT=1 /FEA=FLmRNA /TIER=FL /STK=1 /UG=Os.16882 /UG_TITLE=(japonica cultivar-group) cDNA clone:J023064N17, full insert sequence /DEF=Oryza sativa (japonica cultivar-group) cDNA clone:J023064N17, full inse
Os.16887.1.S1_at	196.96	P	177.16	P	161.33	P	188.9	P	185.47	P	180.14	P	178.483	184.837	1.0356		183.88	P	204.18	P	167.74	P	208.72	P	189.36	P	204.82	P	185.267	200.967	1.08474		178.96	P	182.13	P	160.01	P	298.3	P	257.98	P	261.46	P	173.7	272.58	1.56926		gb:AK070161.1 /DB_XREF=gi:32980185 /TID=Os.16887.1 /CNT=12 /FEA=FLmRNA /TIER=FL /STK=2 /UG=Os.16887 /UG_TITLE=(japonica cultivar-group) cDNA clone:J023045I10, full insert sequence /DEF=Oryza sativa (japonica cultivar-group) cDNA clone:J023045I10, full ins
Os.16888.1.A1_at	1148.05	P	1104.06	P	1073.6	P	1145.06	P	1204.47	P	1188.94	P	1108.57	1179.49	1.06397		930.34	P	939.2	P	984.85	P	1169.96	P	1167.95	P	1255.1	P	951.463	1197.67	1.25877		1068.45	P	1061.58	P	1094.38	P	1222.24	P	1261.21	P	1247.87	P	1074.8	1243.77	1.15721		gb:AK071544.1 /DB_XREF=gi:32981567 /TID=Os.16888.1 /CNT=8 /FEA=FLmRNA /TIER=FL /STK=1 /UG=Os.16888 /UG_TITLE=(japonica cultivar-group) cDNA clone:J023100D05, full insert sequence /DEF=Oryza sativa (japonica cultivar-group) cDNA clone:J023100D05, full inse
Os.16902.1.S1_at	582.65	P	492.48	P	465.66	P	471.61	P	519.76	P	518.09	P	513.597	503.153	-1.02076		521.3	P	480.29	P	461.92	P	417.17	P	385.03	P	393.63	P	487.837	398.61	-1.22384		669.53	P	686.49	P	661.6	P	522.78	P	534.04	P	502.63	P	672.54	519.817	-1.2938		gb:AK070820.1 /DB_XREF=gi:32980843 /TID=Os.16902.1 /CNT=4 /FEA=FLmRNA /TIER=FL /STK=2 /UG=Os.16902 /UG_TITLE=(japonica cultivar-group) cDNA clone:J023066G14, full insert sequence /DEF=Oryza sativa (japonica cultivar-group) cDNA clone:J023066G14, full inse
Os.16915.1.S1_at	443.23	P	431.72	P	448.54	P	488.64	P	469.46	P	468.63	P	441.163	475.577	1.07801		465.65	P	508.09	P	496.86	P	657.38	P	674.6	P	684.05	P	490.2	672.01	1.37089		495.9	P	581.62	P	547.7	P	751.04	P	723.13	P	756.35	P	541.74	743.507	1.37244		gb:AK065635.1 /DB_XREF=gi:32975653 /TID=Os.16915.1 /CNT=9 /FEA=FLmRNA /TIER=FL /STK=0 /UG=Os.16915 /UG_TITLE=(japonica cultivar-group) cDNA clone:J013030N19, full insert sequence /DEF=Oryza sativa (japonica cultivar-group) cDNA clone:J013030N19, full inse
Os.16956.1.S1_s_at	2462	P	2138.44	P	2248.66	P	2246.61	P	2374.86	P	2373.04	P	2283.03	2331.5	1.02123		1695.13	P	1776.63	P	1717.11	P	1864.81	P	1626.49	P	1765.17	P	1729.62	1752.16	1.01303		2076.16	P	1972.17	P	1892.85	P	1517.88	P	1598.53	P	1508.27	P	1980.39	1541.56	-1.28467		gb:AK103608.1 /DB_XREF=gi:32988817 /TID=Os.16956.1 /CNT=1 /FEA=FLmRNA /TIER=FL /STK=1 /UG=Os.16956 /UG_TITLE=(japonica cultivar-group) OJ1029_F04.26 (OJ1029_F04.26), mRNA /DEF=Oryza sativa (japonica cultivar-group) cDNA clone:J033133I03, full insert seque
Os.16964.1.S1_x_at	381.62	P	359.48	P	359.58	P	376.32	P	382.07	P	376.17	P	366.893	378.187	1.03078		325.86	P	368.29	P	364.71	P	423.77	P	395.94	P	432.8	P	352.953	417.503	1.18289		335.18	P	338.71	P	375.87	P	461.9	P	443.66	P	452.76	P	349.92	452.773	1.29393		gb:AK067674.1 /DB_XREF=gi:32977692 /TID=Os.16964.1 /CNT=1 /FEA=FLmRNA /TIER=FL /STK=1 /UG=Os.16964 /UG_TITLE=(japonica cultivar-group) putative signal transduction protein (OSJNBa0010E04.24), mRNA /DEF=Oryza sativa (japonica cultivar-group) cDNA clone:J01
Os.16999.1.A1_at	37.99	P	47.55	P	36.71	P	38.19	P	52.67	P	50.52	P	40.75	47.1267	1.15648		51.39	P	62.04	P	63.22	P	74.11	P	79.78	P	72.04	P	58.8833	75.31	1.27897		52.34	P	58.27	P	60.33	P	99.69	P	109.48	P	129.06	P	56.98	112.743	1.97865		gb:AK120631.1 /DB_XREF=gi:37990254 /TID=Os.16999.1 /CNT=4 /FEA=FLmRNA /TIER=FL /STK=2 /UG=Os.16999 /UG_TITLE=(japonica cultivar-group) cDNA clone:J013153H08, full insert sequence /DEF=Oryza sativa (japonica cultivar-group) cDNA clone:J013153H08, full inse
Os.170.1.S1_at	1715.9	P	1585.06	P	1670.38	P	1481.39	P	1596.01	P	1503.13	P	1657.11	1526.84	-1.08532		1554.84	P	1418.95	P	1492.95	P	1028.4	P	928.13	P	1101.81	P	1488.91	1019.45	-1.46051		1615.4	P	1559.57	P	1664.35	P	976.73	P	991.34	P	1004.46	P	1613.11	990.843	-1.62801		gb:AB003195.1 /DB_XREF=gi:2425169 /TID=Os.170.1 /CNT=19 /FEA=FLmRNA /TIER=FL+Stack /STK=6 /UG=Os.170 /DEF=Oryza sativa (japonica cultivar-group) mRNA for basic class III chitinase OsChib3b, complete cds. /PROD=basic class III chitinase OsChib3b /FL=gb:AK0
Os.17003.1.S2_at	265.6	P	279.18	P	276.71	P	266.97	P	285.53	P	286.07	P	273.83	279.523	1.02079		252.38	P	262.56	P	278.04	P	243.74	P	266	P	248.06	P	264.327	252.6	-1.04642		322.42	P	309.56	P	291.38	P	238.15	P	246.82	P	251.54	P	307.787	245.503	-1.2537		gb:AK102336.1 /DB_XREF=gi:32987545 /TID=Os.17003.1 /CNT=11 /FEA=FLmRNA /TIER=FL /STK=1 /UG=Os.17003 /UG_TITLE=(japonica cultivar-group) putative nuclear transport receptor (OSJNBa0026O12.16), mRNA /DEF=Oryza sativa (japonica cultivar-group) cDNA clone:J03
Os.17022.1.S1_at	114.75	P	122.28	P	122.87	P	114.6	P	113.03	P	123.58	P	119.967	117.07	-1.02474		126.85	P	119.51	P	132.96	P	135.64	P	130.31	P	143.98	P	126.44	136.643	1.0807		102.4	P	111.05	P	118.17	P	138.85	P	132.48	P	146.13	P	110.54	139.153	1.25885		gb:AK065628.1 /DB_XREF=gi:32975646 /TID=Os.17022.1 /CNT=4 /FEA=FLmRNA /TIER=FL /STK=2 /UG=Os.17022 /UG_TITLE=(japonica cultivar-group) cDNA clone:J013027K22, full insert sequence /DEF=Oryza sativa (japonica cultivar-group) cDNA clone:J013027K22, full inse
Os.17045.1.S1_s_at	101.97	P	101.79	P	134.72	P	116.93	P	118.01	P	125.75	P	112.827	120.23	1.06562		96.08	P	111.71	P	124.95	P	91.4	P	97.02	P	93.91	P	110.913	94.11	-1.17855		144.96	P	151.66	P	142.89	P	112.45	P	117.14	P	104.7	P	146.503	111.43	-1.31476		gb:BI813523 /DB_XREF=gi:16579428 /DB_XREF=K012F01 /CLONE=K012F01 /TID=Os.17045.1 /CNT=1 /FEA=EST /TIER=ConsEnd /STK=1 /UG=Os.17045 /UG_TITLE=Transcribed sequences /REP_ORG=O. sativa
Os.17069.1.A1_at	194.41	P	175.39	P	162.82	P	157.25	P	150.55	P	148.47	P	177.54	152.09	-1.16734		254.75	P	262.59	P	239.48	P	212.64	P	209.34	P	183.08	P	252.273	201.687	-1.25082		253.7	P	263.25	P	223.76	P	240.87	P	226.7	P	230.85	P	246.903	232.807	-1.06055		gb:AK120070.1 /DB_XREF=gi:37989693 /TID=Os.17069.1 /CNT=12 /FEA=FLmRNA /TIER=FL /STK=1 /UG=Os.17069 /UG_TITLE=(japonica cultivar-group) cDNA clone:J013003N07, full insert sequence /DEF=Oryza sativa (japonica cultivar-group) cDNA clone:J013003N07, full ins
Os.171.1.S1_at	2057.62	P	1889.82	P	1948.64	P	2079.71	P	2040.03	P	2046.01	P	1965.36	2055.25	1.04574		1318.97	P	1487.02	P	1438.48	P	2160.63	P	2138.6	P	2284.96	P	1414.82	2194.73	1.55124		1898.93	P	1661.64	P	1835.26	P	2497.18	P	2564.89	P	2376.74	P	1798.61	2479.6	1.37862		gb:AB026998.1 /DB_XREF=gi:4827248 /TID=Os.171.1 /CNT=12 /FEA=FLmRNA /TIER=FL /STK=1 /UG=Os.171 /DEF=Oryza sativa (japonica cultivar-group) mRNA for acidic class III chitinase OsChib3a, complete cds. /PROD=acidic class III chitinase OsChib3a /FL=gb:D55713.
Os.17111.2.S1_x_at	78.14	P	81.23	P	84.91	P	77.73	P	84.47	P	70.45	P	81.4267	77.55	-1.04999		47.39	P	56.19	P	51.53	P	74.06	P	79.79	P	90.34	P	51.7033	81.3967	1.5743		61.06	P	65.38	P	58.1	P	100.63	P	111.44	P	104.19	P	61.5133	105.42	1.71377		gb:AK061650.1 /DB_XREF=gi:32971668 /TID=Os.17111.2 /CNT=1 /FEA=FLmRNA /TIER=FL /STK=1 /UG=Os.17111 /UG_TITLE=(japonica cultivar-group) cDNA clone:J033121J02, full insert sequence /DEF=Oryza sativa (japonica cultivar-group) cDNA clone:001-036-C03, full ins
Os.17118.1.A1_at	297.17	P	285.22	P	294.83	P	286.45	P	293.13	P	306.5	P	292.407	295.36	1.0101		280.76	P	288.23	P	283.13	P	249.07	P	268.99	P	242.69	P	284.04	253.583	-1.12011		342.52	P	383.25	P	343.6	P	239.55	P	256.71	P	256.57	P	356.457	250.943	-1.42047		gb:BQ906966 /DB_XREF=gi:22305744 /DB_XREF=M022H09 /CLONE=M022H09 /TID=Os.17118.1 /CNT=5 /FEA=EST /TIER=ConsEnd /STK=0 /UG=Os.17118 /UG_TITLE=Transcribed sequence with moderate similarity to protein ref:NP_178427.1 (A.thaliana) similar to axi 1 protein fro
Os.17122.1.S1_at	187.84	P	174.13	P	164.72	P	169.78	P	186.97	P	177.08	P	175.563	177.943	1.01356		131.67	P	142.06	P	126.33	P	186.86	P	167.38	P	186.82	P	133.353	180.353	1.35245		133.55	P	148.34	P	137.26	P	188.14	P	189.83	P	174.02	P	139.717	183.997	1.31693		gb:AK120626.1 /DB_XREF=gi:37990249 /TID=Os.17122.1 /CNT=15 /FEA=FLmRNA /TIER=FL+Stack /STK=6 /UG=Os.17122 /UG_TITLE=(japonica cultivar-group) cDNA clone:J013102M20, full insert sequence /DEF=Oryza sativa (japonica cultivar-group) cDNA clone:J013152N11, fu
Os.17143.1.S1_at	788.03	P	713.76	P	673.75	P	637.12	P	643.61	P	588.31	P	725.18	623.013	-1.16399		555.09	P	529.71	P	507.83	P	395.95	P	386.07	P	372.86	P	530.877	384.96	-1.37904		651.32	P	642.88	P	605.71	P	420.89	P	462.43	P	413.49	P	633.303	432.27	-1.46506		gb:AK067723.1 /DB_XREF=gi:32977741 /TID=Os.17143.1 /CNT=16 /FEA=FLmRNA /TIER=FL /STK=4 /UG=Os.17143 /UG_TITLE=(japonica cultivar-group) putative receptor protein kinase (OSJNBa0010K01.7), mRNA /DEF=Oryza sativa (japonica cultivar-group) cDNA clone:J013116
Os.17144.1.A1_at	156.05	P	145.43	P	154.09	P	117.96	P	121.65	P	112.73	P	151.857	117.447	-1.29298		86.58	P	88.42	P	81.95	P	45.66	P	55.49	P	63.44	P	85.65	54.8633	-1.56115		107.61	P	110.68	P	96.46	P	51.99	P	57.38	P	59.55	P	104.917	56.3067	-1.86331		gb:CB629026 /DB_XREF=gi:29624015 /DB_XREF=OSIIEb04P08.r /CLONE=OSIIEb04P08 /TID=Os.17144.1 /CNT=13 /FEA=EST /TIER=Stack /STK=9 /UG=Os.17144 /UG_TITLE=Transcribed sequence with weak similarity to protein pir:T04683 (A.thaliana) T04683 hypothetical protein
Os.17148.1.A1_at	632.12	P	585.49	P	597.45	P	579.28	P	713.68	P	653.95	P	605.02	648.97	1.07264		630.72	P	679.13	P	709.67	P	625.98	P	561.54	P	593.43	P	673.173	593.65	-1.13396		830.08	P	773.2	P	778.67	P	616.94	P	631.78	P	572.19	P	793.983	606.97	-1.30811		gb:AK100706.1 /DB_XREF=gi:32985915 /TID=Os.17148.1 /CNT=7 /FEA=FLmRNA /TIER=FL /STK=1 /UG=Os.17148 /UG_TITLE=(japonica cultivar-group) cDNA clone:J023115B06, full insert sequence /DEF=Oryza sativa (japonica cultivar-group) cDNA clone:J023115B06, full inse
Os.17151.1.S1_s_at	154.28	P	144.79	P	147.53	P	139.49	P	146.55	P	168.44	P	148.867	151.493	1.01764		123.72	P	130.45	P	153.26	P	99.75	P	125.98	P	107.42	P	135.81	111.05	-1.22296		153.74	P	159.51	P	163.54	P	127.37	P	129.88	P	129.44	P	158.93	128.897	-1.233		gb:CB629457 /DB_XREF=gi:29624446 /DB_XREF=OSIIEb05L02.r /CLONE=OSIIEb05L02 /TID=Os.17151.1 /CNT=2 /FEA=EST /TIER=ConsEnd /STK=1 /UG=Os.17151 /UG_TITLE=Transcribed sequences /REP_ORG=O. sativa
Os.17160.1.S1_s_at	214.63	P	207.8	P	208.58	P	191.16	P	203.61	P	185.16	P	210.337	193.31	-1.08808		197.17	P	211.84	P	217.92	P	220.72	P	221.85	P	226.31	P	208.977	222.96	1.06691		188.28	P	205.4	P	204.25	P	266.79	P	260.26	P	254.78	P	199.31	260.61	1.30756		gb:BQ907535 /DB_XREF=gi:22306313 /DB_XREF=P008C09 /CLONE=P008C09 /TID=Os.17160.1 /CNT=3 /FEA=EST /TIER=ConsEnd /STK=0 /UG=Os.17160 /UG_TITLE=Transcribed sequence with weak similarity to protein ref:NP_566649.1 (A.thaliana) expressed protein (Arabidopsis t
Os.17162.2.S1_x_at	725.26	P	669.85	P	676.25	P	814.91	P	873.41	P	837.66	P	690.453	841.993	1.21948		627.16	P	749.25	P	777.05	P	917.38	P	890.36	P	895.26	P	717.82	901	1.25519		890.32	P	832.03	P	804.07	P	993.22	P	941.24	P	985.12	P	842.14	973.193	1.15562		gb:AK072085.1 /DB_XREF=gi:32982108 /TID=Os.17162.2 /CNT=13 /FEA=FLmRNA /TIER=FL /STK=1 /UG=Os.17162 /UG_TITLE=(japonica cultivar-group) cDNA clone:J013116F16, full insert sequence /DEF=Oryza sativa (japonica cultivar-group) cDNA clone:J013119B08, full ins
Os.17167.1.S1_at	283.62	P	307.13	P	247.19	P	226.03	P	255.51	P	238.66	P	279.313	240.067	-1.16348		237.68	P	242.16	P	247.04	P	157.03	P	155.46	P	172.88	P	242.293	161.79	-1.49758		202.54	P	241.07	P	259.71	P	142.19	P	141.4	P	125.86	P	234.44	136.483	-1.71772		gb:BI812296 /DB_XREF=gi:16578201 /DB_XREF=D005D07 /CLONE=D005D07 /TID=Os.17167.1 /CNT=11 /FEA=mRNA /TIER=ConsEnd /STK=1 /UG=Os.17167 /UG_TITLE=(japonica cultivar-group) EST D25093(R3139) corresponds to a region of the predicted gene.~Similar to Arabidopsi
Os.17177.1.S1_at	460.91	P	378.62	P	440.76	P	353.35	P	364.38	P	390.89	P	426.763	369.54	-1.15485		334.61	P	358.57	P	380.23	P	233.76	P	276.36	P	328.59	P	357.803	279.57	-1.27983		375.32	P	343.58	P	379.35	P	251.23	P	265.54	P	239.39	P	366.083	252.053	-1.4524		gb:AK059931.1 /DB_XREF=gi:32969949 /TID=Os.17177.1 /CNT=14 /FEA=FLmRNA /TIER=FL /STK=4 /UG=Os.17177 /UG_TITLE=(japonica cultivar-group) cDNA clone:006-210-B09, full insert sequence /DEF=Oryza sativa (japonica cultivar-group) cDNA clone:006-210-B09, full i
Os.17180.1.S1_at	41.4	P	46.5	P	28.92	P	37.12	P	48.51	P	49.22	P	38.94	44.95	1.15434		64.47	P	72.26	P	78.8	P	80.86	P	69.22	P	82.81	P	71.8433	77.63	1.08055		53.59	P	62.83	P	62.48	P	105.73	P	112.06	P	114.77	P	59.6333	110.853	1.85892		gb:AK072163.1 /DB_XREF=gi:32982186 /TID=Os.17180.1 /CNT=10 /FEA=FLmRNA /TIER=FL /STK=1 /UG=Os.17180 /UG_TITLE=(japonica cultivar-group) cDNA clone:J013131L23, full insert sequence /DEF=Oryza sativa (japonica cultivar-group) cDNA clone:J013131L23, full ins
Os.17190.1.A1_s_at	113.01	P	122.79	P	126.72	P	106.05	P	137.62	P	114.41	P	120.84	119.36	-1.0124		123.25	P	134.89	P	174.83	P	88.43	P	85.24	P	101.3	P	144.323	91.6567	-1.57461		166.51	P	156.19	P	165.44	P	78.35	P	84.62	P	94.01	P	162.713	85.66	-1.89953		gb:CB631849 /DB_XREF=gi:29626838 /DB_XREF=OSIIEb09K21.r /CLONE=OSIIEb09K21 /TID=Os.17190.1 /CNT=2 /FEA=EST /TIER=ConsEnd /STK=1 /UG=Os.17190 /UG_TITLE=Transcribed sequence with weak similarity to protein pir:T45718 (A.thaliana) T45718 receptor-kinase like
Os.17195.1.A1_at	168.39	P	164.65	P	131.87	P	90.46	P	73.85	P	80.75	P	154.97	81.6867	-1.89713		118.97	P	104.94	P	100.13	P	73.96	P	65.92	P	82.93	P	108.013	74.27	-1.45433		139.29	P	144.57	P	147.49	P	97.04	P	107.05	P	104.85	P	143.783	102.98	-1.39623		gb:AK066850.1 /DB_XREF=gi:32976868 /TID=Os.17195.1 /CNT=4 /FEA=FLmRNA /TIER=FL /STK=1 /UG=Os.17195 /UG_TITLE=(japonica cultivar-group) cDNA clone:J013081O13, full insert sequence /DEF=Oryza sativa (japonica cultivar-group) cDNA clone:J013081O13, full inse
Os.17247.1.S1_at	222.68	P	225.57	P	233.98	P	254.82	P	257.36	P	287.91	P	227.41	266.697	1.17276		213.81	P	275.4	P	314.45	P	239.39	P	260.3	P	362.74	P	267.887	287.477	1.07313		287.93	P	236.91	P	286.51	P	179.63	P	230.92	P	231.69	P	270.45	214.08	-1.26331		gb:AK101538.1 /DB_XREF=gi:32986747 /TID=Os.17247.1 /CNT=3 /FEA=FLmRNA /TIER=FL /STK=2 /UG=Os.17247 /UG_TITLE=(japonica cultivar-group) cDNA clone:002-126-C07, full insert sequence /DEF=Oryza sativa (japonica cultivar-group) cDNA clone:J033048F22, full ins
Os.17259.1.S1_at	381.43	P	370.82	P	350.44	P	363.43	P	373.79	P	405.15	P	367.563	380.79	1.03598		299.58	P	258.07	P	251.96	P	407.63	P	511.91	P	408.56	P	269.87	442.7	1.64042		334.78	P	368.44	P	291.42	P	551.53	P	594.21	P	701.63	P	331.547	615.79	1.85733		gb:AK073884.1 /DB_XREF=gi:32983907 /TID=Os.17259.1 /CNT=7 /FEA=FLmRNA /TIER=FL /STK=2 /UG=Os.17259 /UG_TITLE=(japonica cultivar-group) putative amino acid permease 6 (P0471B04.13), mRNA /DEF=Oryza sativa (japonica cultivar-group) cDNA clone:J033073B17, fu
Os.17273.1.S1_at	221.43	P	227.54	P	183.51	P	193.57	P	223.51	P	234.23	P	210.827	217.103	1.02977		115.67	P	149.54	P	130.29	P	184	P	187.13	P	223.79	P	131.833	198.307	1.50422		145.4	P	183.51	P	182.67	P	262.71	P	292.56	P	280.96	P	170.527	278.743	1.6346		gb:AK108393.1 /DB_XREF=gi:32993602 /TID=Os.17273.1 /CNT=3 /FEA=FLmRNA /TIER=FL /STK=1 /UG=Os.17273 /UG_TITLE=(japonica cultivar-group) cDNA clone:002-142-F07, full insert sequence /DEF=Oryza sativa (japonica cultivar-group) cDNA clone:002-142-F07, full in
Os.17280.1.A1_at	209.53	P	199.03	P	204.09	P	225.24	P	220.07	P	203.68	P	204.217	216.33	1.05932		184.34	P	196.58	P	199.5	P	201.2	P	211.32	P	230.24	P	193.473	214.253	1.1074		178.26	P	193.06	P	198.78	P	246.09	P	253.49	P	241.93	P	190.033	247.17	1.30067		gb:AK101908.1 /DB_XREF=gi:32987117 /TID=Os.17280.1 /CNT=10 /FEA=FLmRNA /TIER=FL /STK=1 /UG=Os.17280 /UG_TITLE=(japonica cultivar-group) cDNA clone:J033071F02, full insert sequence /DEF=Oryza sativa (japonica cultivar-group) cDNA clone:J033071F02, full ins
Os.17285.2.S1_x_at	333.8	P	314.94	P	404.73	P	352.95	P	374.92	P	358.66	P	351.157	362.177	1.03138		320.51	P	330.31	P	355.25	P	311.34	P	374.34	P	313.85	P	335.357	333.177	-1.00654		417.16	P	433.93	P	374.75	P	331.37	P	336.4	P	321.66	P	408.613	329.81	-1.23894		gb:AK109197.1 /DB_XREF=gi:32994406 /TID=Os.17285.2 /CNT=6 /FEA=FLmRNA /TIER=FL /STK=1 /UG=Os.17285 /UG_TITLE=(japonica cultivar-group) cDNA clone:002-156-B10, full insert sequence /DEF=Oryza sativa (japonica cultivar-group) cDNA clone:002-156-B10, full in
Os.17293.1.S1_at	226.32	P	226.2	P	229.24	P	233.92	P	248.15	P	241.43	P	227.253	241.167	1.06122		195.27	P	210.92	P	225.74	P	208.7	P	213.39	P	209.6	P	210.643	210.563	0.99962		248.21	P	258.28	P	234.93	P	201.21	P	205.05	P	197.86	P	247.14	201.373	-1.22727		gb:AK103588.1 /DB_XREF=gi:32988797 /TID=Os.17293.1 /CNT=8 /FEA=FLmRNA /TIER=FL /STK=2 /UG=Os.17293 /UG_TITLE=(japonica cultivar-group) P0481E12.37 (P0481E12.37), mRNA /DEF=Oryza sativa (japonica cultivar-group) cDNA clone:J033133C05, full insert sequence.
Os.17304.1.S1_at	566.12	P	464.16	P	471.83	P	462.1	P	463.85	P	450.77	P	500.703	458.907	-1.09108		401.67	P	386	P	407.04	P	268.84	P	254.8	P	295.23	P	398.237	272.957	-1.45897		460.52	P	489.32	P	487.33	P	283.95	P	266.97	P	235.46	P	479.057	262.127	-1.82758		gb:AK070979.1 /DB_XREF=gi:32981002 /TID=Os.17304.1 /CNT=6 /FEA=FLmRNA /TIER=FL /STK=1 /UG=Os.17304 /UG_TITLE=(japonica cultivar-group) cDNA clone:J023073D05, full insert sequence /DEF=Oryza sativa (japonica cultivar-group) cDNA clone:J023073D05, full inse
Os.17323.2.S1_at	258.43	P	258.8	P	224.53	P	242.31	P	300.55	P	373.14	P	247.253	305.333	1.2349		313.41	P	400.56	P	470.5	P	470.05	P	506.86	P	639.25	P	394.823	538.72	1.36446		310.47	P	298.09	P	376.12	P	356.58	P	421.05	P	460.11	P	328.227	412.58	1.257		gb:AK100094.1 /DB_XREF=gi:32985303 /TID=Os.17323.2 /CNT=5 /FEA=FLmRNA /TIER=FL /STK=0 /UG=Os.17323 /UG_TITLE=(japonica cultivar-group) cDNA clone:002-176-B06, full insert sequence /DEF=Oryza sativa (japonica cultivar-group) cDNA clone:J023003P08, full ins
Os.17325.1.S1_at	158.81	P	152.08	P	185.23	P	164.89	P	169.64	P	188.63	P	165.373	174.387	1.0545		234.42	P	263.28	P	258.68	P	191.91	P	205.86	P	258.32	P	252.127	218.697	-1.15286		177.01	P	177.46	P	230.7	P	259.65	P	283.13	P	296.94	P	195.057	279.907	1.435		gb:AK069496.1 /DB_XREF=gi:32979520 /TID=Os.17325.1 /CNT=5 /FEA=FLmRNA /TIER=FL /STK=0 /UG=Os.17325 /UG_TITLE=(japonica cultivar-group) cDNA clone:J023025C19, full insert sequence /DEF=Oryza sativa (japonica cultivar-group) cDNA clone:J023025C19, full inse
Os.17353.1.S1_at	1326.9	P	1262.85	P	1207.47	P	1223.55	P	1310.43	P	1223.38	P	1265.74	1252.45	-1.01061		1119.55	P	1240.98	P	1167.99	P	941.15	P	833.19	P	892.15	P	1176.17	888.83	-1.32328		1405.01	P	1372.39	P	1334.52	P	945.05	P	865.83	P	819.16	P	1370.64	876.68	-1.56344		gb:AK100655.1 /DB_XREF=gi:32985864 /TID=Os.17353.1 /CNT=16 /FEA=FLmRNA /TIER=FL /STK=1 /UG=Os.17353 /UG_TITLE=(japonica cultivar-group) cDNA clone:J023111G13, full insert sequence /DEF=Oryza sativa (japonica cultivar-group) cDNA clone:J023111G13, full ins
Os.17364.1.S1_at	1124.99	P	1027.29	P	880.83	P	975.34	P	975.48	P	975.96	P	1011.04	975.593	-1.03633		1096.62	P	1011.74	P	994.55	P	1332.53	P	1056.59	P	1167.84	P	1034.3	1185.65	1.14633		983.1	P	961.21	P	912.77	P	1230.7	P	1173.66	P	1136.99	P	952.36	1180.45	1.2395		gb:BI812695 /DB_XREF=gi:16578600 /DB_XREF=F010B04 /CLONE=F010B04 /TID=Os.17364.1 /CNT=3 /FEA=EST /TIER=ConsEnd /STK=0 /UG=Os.17364 /UG_TITLE=Transcribed sequence with weak similarity to protein ref:NP_565737.1 (A.thaliana) expressed protein (Arabidopsis t
Os.17377.1.S1_at	101.96	P	100.92	P	110.56	P	85.8	P	104.05	P	90.85	P	104.48	93.5667	-1.11664		99.68	P	96.21	P	89.71	P	80.16	P	64.88	P	90.15	P	95.2	78.3967	-1.21434		109.17	P	111.67	P	114.49	P	76.79	P	77.83	P	75.29	P	111.777	76.6367	-1.45853		gb:AK060753.1 /DB_XREF=gi:32970771 /TID=Os.17377.1 /CNT=4 /FEA=FLmRNA /TIER=FL /STK=0 /UG=Os.17377 /UG_TITLE=(japonica cultivar-group) cDNA clone:J033120P08, full insert sequence /DEF=Oryza sativa (japonica cultivar-group) cDNA clone:001-032-G10, full ins
Os.17405.1.S1_a_at	2005.95	P	1609.57	P	1577.65	P	1843.61	P	1737.41	P	1637.58	P	1731.06	1739.53	1.0049		1381.45	P	1453.99	P	1432.63	P	1804.81	P	1561.16	P	1791.5	P	1422.69	1719.16	1.20838		1535.8	P	1583.97	P	1425.49	P	2083.71	P	2072.86	P	1991.37	P	1515.09	2049.31	1.3526		gb:AK073310.1 /DB_XREF=gi:32983333 /TID=Os.17405.1 /CNT=21 /FEA=FLmRNA /TIER=FL+Stack /STK=7 /UG=Os.17405 /UG_TITLE=(japonica cultivar-group) cDNA clone:006-207-D03, full insert sequence /DEF=Oryza sativa (japonica cultivar-group) cDNA clone:J033030F01, f
Os.17414.1.S1_at	824.74	P	767.84	P	850.25	P	766.34	P	787.78	P	864.62	P	814.277	806.247	-1.00996		809.94	P	760.03	P	780.77	P	649.96	P	603.14	P	620.59	P	783.58	624.563	-1.2546		896.99	P	719.28	P	722.89	P	546.65	P	535.53	P	444.74	P	779.72	508.973	-1.53195		gb:AK099418.1 /DB_XREF=gi:32984627 /TID=Os.17414.1 /CNT=10 /FEA=FLmRNA /TIER=FL+Stack /STK=6 /UG=Os.17414 /UG_TITLE=(japonica cultivar-group) cDNA clone:J013006J17, full insert sequence /DEF=Oryza sativa (japonica cultivar-group) cDNA clone:J013006J17, fu
Os.17417.1.S1_at	1017.89	P	922.97	P	857.93	P	787.53	P	867.84	P	822.28	P	932.93	825.883	-1.12961		655.11	P	730.8	P	781.84	P	690.16	P	585.77	P	702.51	P	722.583	659.48	-1.09569		720.81	P	779.81	P	770.54	P	619.12	P	601.47	P	620.37	P	757.053	613.653	-1.23368		gb:AK066326.1 /DB_XREF=gi:32976344 /TID=Os.17417.1 /CNT=3 /FEA=FLmRNA /TIER=FL /STK=0 /UG=Os.17417 /UG_TITLE=(japonica cultivar-group) cDNA clone:J013059I17, full insert sequence /DEF=Oryza sativa (japonica cultivar-group) cDNA clone:J013059I17, full inse
Os.17419.1.S1_at	11.31	A	14.49	A	6.34	A	1.38	A	9	A	7.08	A	10.7133	5.82	-1.84078		20.7	A	13.63	A	19.9	A	76.13	P	66.38	P	70.16	P	18.0767	70.89	3.92163		16.14	A	21.14	A	34.62	A	134.34	P	125.64	P	127.23	P	23.9667	129.07	5.3854		gb:AK064016.1 /DB_XREF=gi:32974034 /TID=Os.17419.1 /CNT=5 /FEA=FLmRNA /TIER=FL /STK=1 /UG=Os.17419 /UG_TITLE=(japonica cultivar-group) cDNA clone:J033116D13, full insert sequence /DEF=Oryza sativa (japonica cultivar-group) cDNA clone:001-124-H07, full ins
Os.17433.1.S1_at	341.41	P	291.33	P	266.65	P	303.89	P	294.17	P	266.5	P	299.797	288.187	-1.04029		192.5	P	246.17	P	220.18	P	219.36	P	167	P	217.86	P	219.617	201.407	-1.09041		201.85	P	198.2	P	195.19	P	163.09	P	159.21	P	147.76	P	198.413	156.687	-1.26631		gb:AK101420.1 /DB_XREF=gi:32986629 /TID=Os.17433.1 /CNT=7 /FEA=FLmRNA /TIER=FL /STK=1 /UG=Os.17433 /UG_TITLE=(japonica cultivar-group) cDNA clone:J033038B10, full insert sequence /DEF=Oryza sativa (japonica cultivar-group) cDNA clone:J033038B10, full inse
Os.17446.1.S1_at	334.19	P	358.94	P	336.28	P	332.4	P	359.59	P	310.73	P	343.137	334.24	-1.02662		326.4	P	296.93	P	299.21	P	240.19	P	274.09	P	287.62	P	307.513	267.3	-1.15044		220.58	P	248.28	P	258.28	P	373.8	P	380.47	P	380.89	P	242.38	378.387	1.56113		gb:AK064611.1 /DB_XREF=gi:32974629 /TID=Os.17446.1 /CNT=22 /FEA=FLmRNA /TIER=FL+Stack /STK=10 /UG=Os.17446 /UG_TITLE=(japonica cultivar-group) cDNA clone:J013081J09, full insert sequence /DEF=Oryza sativa (japonica cultivar-group) cDNA clone:002-113-B11,
Os.17449.1.A1_at	63.26	P	70.1	P	63.79	P	78.96	P	68.3	P	92.61	P	65.7167	79.9567	1.21669		65.64	P	79.77	P	56.67	P	127.6	P	138.9	P	120.95	P	67.36	129.15	1.91731		90.8	P	104.09	P	64.91	P	115.92	P	157.63	P	153.21	P	86.6	142.253	1.64265		gb:AK066552.1 /DB_XREF=gi:32976570 /TID=Os.17449.1 /CNT=4 /FEA=FLmRNA /TIER=FL /STK=2 /UG=Os.17449 /UG_TITLE=(japonica cultivar-group) cDNA clone:J013074K05, full insert sequence /DEF=Oryza sativa (japonica cultivar-group) cDNA clone:J013074K05, full inse
Os.17479.1.S1_at	1123.06	P	1022.58	P	1152.17	P	1054.54	P	964.06	P	1028.98	P	1099.27	1015.86	-1.08211		888.08	P	890.32	P	915.34	P	714.05	P	692.9	P	762.54	P	897.913	723.163	-1.24165		1000.27	P	1012.48	P	1027.04	P	690.97	P	690.89	P	648.86	P	1013.26	676.907	-1.4969		gb:AK106178.1 /DB_XREF=gi:32991387 /TID=Os.17479.1 /CNT=5 /FEA=FLmRNA /TIER=FL /STK=0 /UG=Os.17479 /UG_TITLE=(japonica cultivar-group) similar to CHIA_CICAR ACIDIC ENDOCHITINASE PRECURSOR (P0519D04.15), mRNA /DEF=Oryza sativa (japonica cultivar-group) cDN
Os.17486.1.S1_at	70.33	P	69.48	P	83.35	P	72.12	P	71.93	P	77.33	P	74.3867	73.7933	-1.00804		80.68	P	96.88	P	117.12	P	53.47	P	71.53	P	76.87	P	98.2267	67.29	-1.45975		94.4	P	94.99	P	122.2	P	61.9	P	60.21	P	67.75	P	103.863	63.2867	-1.64116		gb:AK103089.1 /DB_XREF=gi:32988298 /TID=Os.17486.1 /CNT=6 /FEA=FLmRNA /TIER=FL /STK=1 /UG=Os.17486 /UG_TITLE=(japonica cultivar-group) cDNA clone:J033118J02, full insert sequence /DEF=Oryza sativa (japonica cultivar-group) cDNA clone:J033118J02, full inse
Os.17487.1.S1_at	42.12	P	38.12	P	34.12	P	29.06	P	32.85	P	41.94	P	38.12	34.6167	-1.1012		66.68	P	57.7	P	55.79	P	74.4	P	76.83	P	85.58	P	60.0567	78.9367	1.31437		66.39	P	90.66	P	73.18	P	119.27	P	112.19	P	102.6	P	76.7433	111.353	1.45098		gb:CB670993 /DB_XREF=gi:29674718 /DB_XREF=OSJNEe04F14.r /CLONE=OSJNEe04F14 /TID=Os.17487.1 /CNT=53 /FEA=FLmRNA /TIER=Stack /STK=9 /UG=Os.17487 /UG_TITLE=(japonica cultivar-group) cDNA clone:J013132M18, full insert sequence /FL=gb:AK120563.1 /REP_ORG=O. sa
Os.17506.1.S1_at	681.2	P	673.43	P	605.93	P	688.08	P	792.16	P	770.27	P	653.52	750.17	1.14789		333.86	P	471.97	P	503.51	P	557.04	P	485.72	P	607.09	P	436.447	549.95	1.26006		483.4	P	487.07	P	493.91	P	687.75	P	692.8	P	639.51	P	488.127	673.353	1.37946		gb:AK102352.1 /DB_XREF=gi:32987561 /TID=Os.17506.1 /CNT=33 /FEA=FLmRNA /TIER=FL+Stack /STK=13 /UG=Os.17506 /UG_TITLE=(japonica cultivar-group) unknown protein (OSJNBa0071K18.7), mRNA /DEF=Oryza sativa (japonica cultivar-group) cDNA clone:J033091E11, full
Os.17528.2.A1_a_at	409.88	P	373.2	P	407.13	P	419.09	P	471.52	P	411.08	P	396.737	433.897	1.09366		554.55	P	548.69	P	508.08	P	402.26	P	350.65	P	356.29	P	537.107	369.733	-1.45269		476.15	P	493.45	P	502.79	P	286.38	P	294.32	P	273.66	P	490.797	284.787	-1.72338		gb:BI813022 /DB_XREF=gi:16578927 /DB_XREF=I001H01 /CLONE=I001H01 /TID=Os.17528.2 /CNT=1 /FEA=EST /TIER=ConsEnd /STK=1 /UG=Os.17528 /UG_TITLE=Transcribed sequence with moderate similarity to protein ref:NP_187040.1 (A.thaliana) putative adenylylsulfate kin
Os.17555.1.S1_at	450.34	P	370.51	P	411.89	P	412	P	407.21	P	426.04	P	410.913	415.083	1.01015		487.66	P	494.43	P	480.43	P	352.52	P	372.64	P	407.88	P	487.507	377.68	-1.29079		425.26	P	385.13	P	444.92	P	402.68	P	390.47	P	362.8	P	418.437	385.317	-1.08596		gb:AK071656.1 /DB_XREF=gi:32981679 /TID=Os.17555.1 /CNT=2 /FEA=FLmRNA /TIER=FL /STK=1 /UG=Os.17555 /UG_TITLE=(japonica cultivar-group) cDNA clone:J023103O13, full insert sequence /DEF=Oryza sativa (japonica cultivar-group) cDNA clone:J023103O13, full inse
Os.17577.1.S2_at	204.59	P	193.28	P	192.28	P	158.71	P	182.06	P	154.11	P	196.717	164.96	-1.19251		185.72	P	193.94	P	166.82	P	133.62	P	128.05	P	163.91	P	182.16	141.86	-1.28408		193.59	P	201.52	P	202.9	P	133.11	P	144.26	P	132.92	P	199.337	136.763	-1.45753		gb:C98585 /DB_XREF=gi:3761337 /DB_XREF=C98585 /CLONE=E0435_6Z /TID=Os.17577.1 /CNT=20 /FEA=FLmRNA /TIER=Stack /STK=7 /UG=Os.17577 /UG_TITLE=(japonica cultivar-group) cDNA clone:J033099J19, full insert sequence /FL=gb:AK071091.1 gb:AK070060.1 gb:AK121482.1
Os.17582.1.S1_at	234.62	P	226.54	P	204.65	P	246.91	P	254.06	P	229.03	P	221.937	243.333	1.09641		254.49	P	229.55	P	206.04	P	216.32	P	174.88	P	201.14	P	230.027	197.447	-1.16501		211.1	P	216.92	P	199.41	P	174.82	P	156.83	P	158.32	P	209.143	163.323	-1.28055		gb:AK071529.1 /DB_XREF=gi:32981552 /TID=Os.17582.1 /CNT=2 /FEA=FLmRNA /TIER=FL /STK=2 /UG=Os.17582 /UG_TITLE=(japonica cultivar-group) cDNA clone:J023104E16, full insert sequence /DEF=Oryza sativa (japonica cultivar-group) cDNA clone:J023104E16, full inse
Os.17645.1.S1_at	314.84	P	295.62	P	337.81	P	301.98	P	304.42	P	306.86	P	316.09	304.42	-1.03834		274.59	P	272.29	P	312.46	P	269.48	P	293.61	P	274.43	P	286.447	279.173	-1.02605		327.32	P	361.23	P	329.17	P	292.35	P	279.63	P	267.8	P	339.24	279.927	-1.21189		gb:AK062837.1 /DB_XREF=gi:32972855 /TID=Os.17645.1 /CNT=6 /FEA=FLmRNA /TIER=FL /STK=1 /UG=Os.17645 /UG_TITLE=(japonica cultivar-group) cDNA clone:001-107-H01, full insert sequence /DEF=Oryza sativa (japonica cultivar-group) cDNA clone:001-107-H01, full in
Os.17665.1.S1_x_at	179.36	P	207.57	P	187.9	P	182.92	P	196.62	P	201.16	P	191.61	193.567	1.01021		179.67	P	214.19	P	221.93	P	233.36	P	253.91	P	282.62	P	205.263	256.63	1.25025		177.34	P	201.81	P	210.17	P	243.6	P	261.4	P	286.47	P	196.44	263.823	1.34302		gb:AK066448.1 /DB_XREF=gi:32976466 /TID=Os.17665.1 /CNT=1 /FEA=FLmRNA /TIER=FL /STK=1 /UG=Os.17665 /UG_TITLE=(japonica cultivar-group) isolate 31150 TF-like protein mRNA, partial cds /DEF=Oryza sativa (japonica cultivar-group) cDNA clone:J013060O14, full
Os.17681.1.S1_at	651.65	P	438	P	465.14	P	472.3	P	472.65	P	457.91	P	518.263	467.62	-1.1083		826.58	P	758.42	P	727	P	457.82	P	489.26	P	585.2	P	770.667	510.76	-1.50886		795.69	P	890.64	P	854.06	P	571.18	P	507.89	P	459.17	P	846.797	512.747	-1.65149		gb:AK072059.1 /DB_XREF=gi:32982082 /TID=Os.17681.1 /CNT=10 /FEA=FLmRNA /TIER=FL /STK=0 /UG=Os.17681 /UG_TITLE=(japonica cultivar-group) cDNA clone:J013111I22, full insert sequence /DEF=Oryza sativa (japonica cultivar-group) cDNA clone:J013111I22, full ins
Os.17693.1.A1_s_at	212.34	P	233.39	P	224.11	P	233.31	P	220.3	P	232.93	P	223.28	228.847	1.02493		201.57	P	214.96	P	218.87	P	237.51	P	246.23	P	227.29	P	211.8	237.01	1.11903		227.16	P	231.54	P	213.7	P	274.14	P	278.4	P	278.67	P	224.133	277.07	1.23618		gb:CR289181 /DB_XREF=gi:44675747 /DB_XREF=CR289181 /CLONE=p626e06p3 /TID=Os.17693.1 /CNT=5 /FEA=EST /TIER=ConsEnd /STK=0 /UG=Os.17693 /UG_TITLE=Transcribed sequence with weak similarity to protein ref:NP_187098.1 (A.thaliana) unknown protein (Arabidopsis
Os.17714.1.S1_at	349.48	P	315.58	P	353.06	P	363.41	P	385.8	P	346.32	P	339.373	365.177	1.07603		366.87	P	314.05	P	382.06	P	429.94	P	457.46	P	457.03	P	354.327	448.143	1.26477		388.88	P	413.7	P	437.82	P	484.55	P	479.6	P	486.33	P	413.467	483.493	1.16936		gb:AK069100.1 /DB_XREF=gi:32979124 /TID=Os.17714.1 /CNT=13 /FEA=FLmRNA /TIER=FL /STK=0 /UG=Os.17714 /UG_TITLE=(japonica cultivar-group) Putative ubiquitin-specific protease 3 (OJ1217B09.20), mRNA /DEF=Oryza sativa (japonica cultivar-group) cDNA clone:J023
Os.17722.1.S1_at	485.35	P	324.89	P	315.25	P	517.06	P	464.21	P	690.03	P	375.163	557.1	1.48495		69.2	P	127.13	P	100.6	P	56.1	P	32.65	P	56.26	P	98.9767	48.3367	-2.04765		107.42	P	185.49	P	130.87	P	36.01	P	41.07	P	29.19	A	141.26	35.4233	-3.98777		gb:AK058883.1 /DB_XREF=gi:32968901 /TID=Os.17722.1 /CNT=6 /FEA=FLmRNA /TIER=FL /STK=1 /UG=Os.17722 /UG_TITLE=(japonica cultivar-group) putative peroxidase (B1135C02.5), mRNA /DEF=Oryza sativa (japonica cultivar-group) cDNA clone:001-007-B11, full insert s
Os.17730.1.S1_x_at	204.45	P	210.16	P	190.8	P	207.47	P	230.46	P	223.05	P	201.803	220.327	1.09179		248.52	P	248.57	P	268.01	P	332.36	P	333.37	P	372.32	P	255.033	346.017	1.35675		237.54	P	225.92	P	268.04	P	316.25	P	327.39	P	332.79	P	243.833	325.477	1.33483		gb:AK071074.1 /DB_XREF=gi:32981097 /TID=Os.17730.1 /CNT=2 /FEA=FLmRNA /TIER=FL /STK=2 /UG=Os.17730 /UG_TITLE=(japonica cultivar-group) cDNA clone:002-145-F12, full insert sequence /DEF=Oryza sativa (japonica cultivar-group) cDNA clone:J023078O20, full ins
Os.17751.1.S1_at	363.12	P	368.31	P	375.89	P	306.62	P	312.1	P	298.55	P	369.107	305.757	-1.20719		291.6	P	309.45	P	310.31	P	271.05	P	319.31	P	299.13	P	303.787	296.497	-1.02459		334.79	P	352.54	P	341.63	P	302.39	P	315.41	P	307.08	P	342.987	308.293	-1.11253		gb:AK107801.1 /DB_XREF=gi:32993010 /TID=Os.17751.1 /CNT=3 /FEA=FLmRNA /TIER=FL /STK=1 /UG=Os.17751 /UG_TITLE=(japonica cultivar-group) cDNA clone:002-133-E03, full insert sequence /DEF=Oryza sativa (japonica cultivar-group) cDNA clone:002-133-E03, full in
Os.17787.1.S1_at	586.17	P	547.57	P	574.37	P	465.54	P	612.45	P	518.23	P	569.37	532.073	-1.0701		668.86	A	691.81	P	650.83	P	487.26	P	526.69	P	610.89	P	670.5	541.613	-1.23797		587.6	P	582.52	P	720.1	A	297.03	P	367.79	P	432.64	P	630.073	365.82	-1.72236		gb:AK111746.1 /DB_XREF=gi:37988409 /TID=Os.17787.1 /CNT=5 /FEA=FLmRNA /TIER=FL /STK=0 /UG=Os.17787 /UG_TITLE=(japonica cultivar-group) cDNA clone:J023047E15, full insert sequence /DEF=Oryza sativa (japonica cultivar-group) cDNA clone:J023047E15, full inse
Os.17804.2.S1_x_at	303.87	P	311.02	P	300.06	P	248.35	P	264.24	P	250.34	P	304.983	254.31	-1.19926		274.22	P	256	P	262.7	P	166.94	P	168.21	P	166.21	P	264.307	167.12	-1.58154		215.66	P	237.25	P	273.1	P	236.55	P	235.24	P	213.49	P	242.003	228.427	-1.05944		gb:AK067304.1 /DB_XREF=gi:32977322 /TID=Os.17804.2 /CNT=2 /FEA=FLmRNA /TIER=FL /STK=1 /UG=Os.17804 /UG_TITLE=(japonica cultivar-group) cDNA clone:J013101M12, full insert sequence /DEF=Oryza sativa (japonica cultivar-group) cDNA clone:J013101M12, full inse
Os.17805.1.S1_at	186.95	P	202.23	P	235.55	P	243.06	P	248.36	P	268.94	P	208.243	253.453	1.2171		163.46	A	254.4	A	252.34	P	290.56	P	320.93	P	329.72	P	223.4	313.737	1.40437		205.82	P	196.25	P	224.79	P	336.58	P	376.95	P	395.76	P	208.953	369.763	1.7696		gb:AK100746.1 /DB_XREF=gi:32985955 /TID=Os.17805.1 /CNT=9 /FEA=FLmRNA /TIER=FL /STK=3 /UG=Os.17805 /UG_TITLE=(japonica cultivar-group) putative cytochrome P450 (P0683F02.14), mRNA /DEF=Oryza sativa (japonica cultivar-group) cDNA clone:J023118I04, full ins
Os.17836.1.S1_at	101.85	P	91.54	P	86.46	P	89.44	P	93.13	P	91.66	P	93.2833	91.41	-1.02049		95.66	P	77.48	P	85.28	P	111.93	P	116.5	P	97.81	P	86.14	108.747	1.26244		102.77	P	105.34	P	101.44	P	137.42	P	121.24	P	132.74	P	103.183	130.467	1.26442		gb:AK100466.1 /DB_XREF=gi:32985675 /TID=Os.17836.1 /CNT=10 /FEA=FLmRNA /TIER=FL /STK=1 /UG=Os.17836 /UG_TITLE=(japonica cultivar-group) cDNA clone:J023092E18, full insert sequence /DEF=Oryza sativa (japonica cultivar-group) cDNA clone:J023092E18, full ins
Os.17852.1.S1_at	1293.87	P	1111.67	P	1074.46	P	1179.08	P	1217.14	P	1284.72	P	1160	1226.98	1.05774		1038.71	P	1139.78	P	1138.28	P	1333.4	P	1340.36	P	1371.23	P	1105.59	1348.33	1.21956		1106.45	P	1207.1	P	1114.07	P	1398.41	P	1469.08	P	1423.81	P	1142.54	1430.43	1.25198		gb:AK069696.1 /DB_XREF=gi:32979720 /TID=Os.17852.1 /CNT=6 /FEA=FLmRNA /TIER=FL /STK=2 /UG=Os.17852 /UG_TITLE=(japonica cultivar-group) cDNA clone:J023028P13, full insert sequence /DEF=Oryza sativa (japonica cultivar-group) cDNA clone:J023028P13, full inse
Os.17909.1.S1_a_at	123.46	P	131.09	P	100.01	P	170.85	P	145.3	P	148.53	P	118.187	154.893	1.31058		89.15	P	102.95	P	95.71	P	136.23	P	142.08	P	151.02	P	95.9367	143.11	1.49171		118.6	P	112.12	P	101.1	P	271.92	P	266.87	P	243.17	P	110.607	260.653	2.35658		gb:AK064862.1 /DB_XREF=gi:32974880 /TID=Os.17909.1 /CNT=8 /FEA=FLmRNA /TIER=FL /STK=1 /UG=Os.17909 /UG_TITLE=Branched chain alpha-keto acid dehydrogenase E1-alpha subunit mRNA, partial cds /DEF=Oryza sativa (japonica cultivar-group) cDNA clone:J013000I03,
Os.17918.1.S1_at	332.28	P	307.86	P	352.7	P	227.16	P	231.89	P	234.9	P	330.947	231.317	-1.43071		110.41	P	118.45	P	137.35	P	97.47	P	130.08	P	110.14	P	122.07	112.563	-1.08446		132.54	P	123.68	P	162.29	P	176.49	P	153.06	P	138.13	P	139.503	155.893	1.11749		gb:AK061425.1 /DB_XREF=gi:32971443 /TID=Os.17918.1 /CNT=17 /FEA=FLmRNA /TIER=FL /STK=3 /UG=Os.17918 /UG_TITLE=(japonica cultivar-group) cDNA clone:006-306-G05, full insert sequence /DEF=Oryza sativa (japonica cultivar-group) cDNA clone:006-306-G05, full i
Os.17942.1.S1_at	650.28	P	694.57	P	692.44	P	671.03	P	698.01	P	691.45	P	679.097	686.83	1.01139		722.79	P	719.32	P	722.48	P	617.59	P	625.46	P	611.51	P	721.53	618.187	-1.16717		772.21	P	731.52	P	720.75	P	597.53	P	592.71	P	596.33	P	741.493	595.523	-1.24511		gb:AK065329.1 /DB_XREF=gi:32975347 /TID=Os.17942.1 /CNT=11 /FEA=FLmRNA /TIER=FL /STK=2 /UG=Os.17942 /UG_TITLE=(japonica cultivar-group) cDNA clone:J013000I02, full insert sequence /DEF=Oryza sativa (japonica cultivar-group) cDNA clone:J013000I02, full ins
Os.17959.1.S1_a_at	406.5	P	354.73	P	337.56	P	306.68	P	370.45	P	388.58	P	366.263	355.237	-1.03104		360.83	P	513.19	P	541.35	P	664.2	P	647.61	P	652.48	P	471.79	654.763	1.38783		535.23	P	515.11	P	571.28	P	730.5	P	724.17	P	702.41	P	540.54	719.027	1.3302		gb:AF357884.1 /DB_XREF=gi:19880026 /TID=Os.17959.1 /CNT=56 /FEA=FLmRNA /TIER=FL+Stack /STK=8 /UG=Os.17959 /DEF=Oryza sativa glyceraldehyde-3-phosphate dehydrogenase mRNA, complete cds. /PROD=glyceraldehyde-3-phosphate dehydrogenase /FL=gb:AK062559.1 gb:AF
Os.17960.1.S1_at	474.74	P	438.43	P	458.25	P	518.73	P	527.35	P	447.5	P	457.14	497.86	1.08908		391.33	P	382.45	P	335.55	P	296.33	P	281.47	P	302.52	P	369.777	293.44	-1.26014		419.75	P	411.04	P	419.89	P	304.85	P	296.09	P	287.48	P	416.893	296.14	-1.40776		gb:AK105642.1 /DB_XREF=gi:32990851 /TID=Os.17960.1 /CNT=17 /FEA=FLmRNA /TIER=FL /STK=2 /UG=Os.17960 /UG_TITLE=(japonica cultivar-group) cDNA clone:001-200-E11, full insert sequence /DEF=Oryza sativa (japonica cultivar-group) cDNA clone:001-200-E11, full i
Os.17980.1.S1_at	736.53	P	691.84	P	744.4	P	697.04	P	696.86	P	660.43	P	724.257	684.777	-1.05765		560.47	P	550.56	P	599.09	P	448.24	P	524.42	P	482.55	P	570.04	485.07	-1.17517		774.99	P	806.74	P	772.31	P	591.33	P	609.48	P	596.65	P	784.68	599.153	-1.30965		gb:C96769 /DB_XREF=gi:3759070 /DB_XREF=C96769 /CLONE=C10660_6Z /TID=Os.17980.1 /CNT=8 /FEA=EST /TIER=ConsEnd /STK=0 /UG=Os.17980 /UG_TITLE=Transcribed sequence with weak similarity to protein ref:NP_171805.1 (A.thaliana) putataive transport protein (Arabi
Os.17998.1.S1_at	537.38	P	497.77	P	517.14	P	452.08	P	486.82	P	463.79	P	517.43	467.563	-1.10665		474.24	P	467.32	P	481.7	P	386.86	P	365.17	P	376.55	P	474.42	376.193	-1.26111		377.61	P	424.43	P	462.97	P	387.37	P	385.5	P	366.56	P	421.67	379.81	-1.11021		gb:AK073577.1 /DB_XREF=gi:32983600 /TID=Os.17998.1 /CNT=18 /FEA=FLmRNA /TIER=FL /STK=1 /UG=Os.17998 /UG_TITLE=(japonica cultivar-group) cDNA clone:J033047C15, full insert sequence /DEF=Oryza sativa (japonica cultivar-group) cDNA clone:J033047C15, full ins
Os.18001.1.S1_at	635.5	P	567.91	P	594.8	P	577.7	P	635.54	P	628.89	P	599.403	614.043	1.02442		456.13	P	494.65	P	553.89	P	518.17	P	511.08	P	506.63	P	501.557	511.96	1.02074		665.27	P	683.53	P	613.01	P	481.33	P	542.2	P	491.02	P	653.937	504.85	-1.29531		gb:AK103098.1 /DB_XREF=gi:32988307 /TID=Os.18001.1 /CNT=1 /FEA=FLmRNA /TIER=FL /STK=1 /UG=Os.18001 /UG_TITLE=(japonica cultivar-group) OSJNBb0035I14.15 (OSJNBb0035I14.15), mRNA /DEF=Oryza sativa (japonica cultivar-group) cDNA clone:J033118M16, full insert
Os.18013.1.S1_x_at	364.4	P	327.32	P	283.31	P	279.01	P	319.61	P	304.44	P	325.01	301.02	-1.0797		258.11	P	283.99	P	273.23	P	236.62	P	209.11	P	210.48	P	271.777	218.737	-1.24248		231.14	P	258.83	P	242.89	P	229.39	P	226.54	P	217.41	P	244.287	224.447	-1.0884		gb:AK073111.1 /DB_XREF=gi:32983134 /TID=Os.18013.1 /CNT=3 /FEA=FLmRNA /TIER=FL /STK=0 /UG=Os.18013 /UG_TITLE=(japonica cultivar-group) cDNA clone:J033022M24, full insert sequence /DEF=Oryza sativa (japonica cultivar-group) cDNA clone:J033022M24, full inse
Os.18054.1.S1_s_at	116.01	P	134.45	P	112.88	P	109.98	P	118.5	P	116.72	P	121.113	115.067	-1.05255		103.32	P	112.04	P	115.52	P	119.4	P	133.88	P	130.01	P	110.293	127.763	1.1584		103.28	P	105.98	P	105.86	P	131.24	P	128.52	P	126.65	P	105.04	128.803	1.22623		gb:C98684 /DB_XREF=gi:3761436 /DB_XREF=C98684 /CLONE=E1307_1Z /TID=Os.18054.1 /CNT=2 /FEA=EST /TIER=ConsEnd /STK=0 /UG=Os.18054 /UG_TITLE=Transcribed sequence with weak similarity to protein ref:NP_176911.1 (A.thaliana) hypothetical protein (Arabidopsis t
Os.18066.1.S1_a_at	576.07	P	547.71	P	576.15	P	489.88	P	546.75	P	479.1	P	566.643	505.243	-1.12153		535.18	P	556.42	P	516.13	P	457.67	P	436.7	P	415.47	P	535.91	436.613	-1.22742		600.1	P	649.18	P	599.53	P	501.46	P	482.77	P	467.38	P	616.27	483.87	-1.27363		gb:AK121787.1 /DB_XREF=gi:37991410 /TID=Os.18066.1 /CNT=4 /FEA=FLmRNA /TIER=FL /STK=2 /UG=Os.18066 /UG_TITLE=(japonica cultivar-group) Unknown protein (OJ1263H11.13), mRNA /DEF=Oryza sativa (japonica cultivar-group) cDNA clone:J033094C20, full insert sequ
Os.18087.1.S1_at	629.03	P	593.36	P	614.82	P	595.76	P	690.81	P	652.31	P	612.403	646.293	1.05534		752.75	P	766.15	P	742.75	P	933.77	P	932.28	P	969.85	P	753.883	945.3	1.25391		646.34	P	684.64	P	732.83	P	781.26	P	847.95	P	887.48	P	687.937	838.897	1.21944		gb:AK073482.1 /DB_XREF=gi:32983505 /TID=Os.18087.1 /CNT=2 /FEA=FLmRNA /TIER=FL /STK=1 /UG=Os.18087 /UG_TITLE=(japonica cultivar-group) cDNA clone:002-101-A06, full insert sequence /DEF=Oryza sativa (japonica cultivar-group) cDNA clone:J033043P22, full ins
Os.18101.1.S1_at	610.12	P	654.26	P	612.74	P	534.58	P	507.55	P	516.96	P	625.707	519.697	-1.20398		553.96	P	567	P	561.67	P	580.95	P	570.64	P	563.28	P	560.877	571.623	1.01916		554.1	P	572.97	P	554.62	P	671.05	P	624.84	P	685.8	P	560.563	660.563	1.17839		gb:AK103159.1 /DB_XREF=gi:32988368 /TID=Os.18101.1 /CNT=6 /FEA=FLmRNA /TIER=FL /STK=0 /UG=Os.18101 /UG_TITLE=(japonica cultivar-group) cDNA clone:J033121B21, full insert sequence /DEF=Oryza sativa (japonica cultivar-group) cDNA clone:J033121B21, full inse
Os.18124.1.S1_x_at	172.44	P	213.71	P	180.73	P	135.58	P	158.14	P	145.7	P	188.96	146.473	-1.29006		194.78	P	256.13	P	272.99	P	161.26	P	196.66	P	175.44	P	241.3	177.787	-1.35724		210.17	P	226.86	P	202.26	P	170.87	P	167.94	P	172.98	P	213.097	170.597	-1.24913		gb:C97872 /DB_XREF=gi:3760618 /DB_XREF=C97872 /CLONE=C0040_12Z /TID=Os.18124.1 /CNT=1 /FEA=EST /TIER=ConsEnd /STK=1 /UG=Os.18124 /UG_TITLE=Transcribed sequence /REP_ORG=O. sativa
Os.1814.1.S1_a_at	176	P	153.76	P	173.18	P	142.5	P	167.02	P	167.49	P	167.647	159.003	-1.05436		83.34	P	131.68	P	112.8	P	92.65	P	90.78	P	94.64	P	109.273	92.69	-1.17891		71.74	P	98.32	P	96.28	P	149.66	P	153.57	P	141.89	P	88.78	148.373	1.67125		gb:AB059416.1 /DB_XREF=gi:13568427 /GEN=OsGA2ox1 /TID=Os.1814.1 /CNT=1 /FEA=FLmRNA /TIER=FL /STK=1 /UG=Os.1814 /DEF=Oryza sativa mRNA for OsGA2ox1, complete cds. /PROD=OsGA2ox1 /FL=gb:AB059416.1 /REP_ORG=O. sativa
Os.18172.1.S1_at	156.92	P	171.15	P	162.22	P	164.87	P	170.41	P	183.88	P	163.43	173.053	1.05888		146.28	P	132.62	P	149.11	P	178.18	P	178.69	P	189.04	P	142.67	181.97	1.27546		138.1	P	146.99	P	138.76	P	166.38	P	174.49	P	180.46	P	141.283	173.777	1.22999		gb:AK102256.1 /DB_XREF=gi:32987465 /TID=Os.18172.1 /CNT=1 /FEA=FLmRNA /TIER=FL /STK=1 /UG=Os.18172 /UG_TITLE=(japonica cultivar-group) cDNA clone:J033088I10, full insert sequence /DEF=Oryza sativa (japonica cultivar-group) cDNA clone:J033088I10, full inse
Os.1818.1.S1_at	210.61	P	241.8	P	198.7	P	297.89	P	300.26	P	240.06	P	217.037	279.403	1.28736		235.46	P	209.03	P	154.87	P	335.12	P	276.97	P	320.66	P	199.787	310.917	1.55624		163.94	P	157.21	P	164	P	276.65	P	257.92	P	243.8	P	161.717	259.457	1.60439		gb:AK063835.1 /DB_XREF=gi:32973853 /TID=Os.1818.1 /CNT=40 /FEA=FLmRNA /TIER=FL+Stack /STK=12 /UG=Os.1818 /UG_TITLE=(japonica cultivar-group) cDNA clone:001-122-B07, full insert sequence /DEF=Oryza sativa (japonica cultivar-group) cDNA clone:001-122-B07, f
Os.18193.1.S1_at	490.16	P	399.85	P	389.96	P	418.17	P	402.74	P	407.58	P	426.657	409.497	-1.04191		401.45	P	405.45	P	425.22	P	367.03	P	295.41	P	320.67	P	410.707	327.703	-1.25329		464.9	P	462.66	P	416.78	P	318.7	P	300.59	P	295.3	P	448.113	304.863	-1.46988		gb:AK103671.1 /DB_XREF=gi:32988880 /TID=Os.18193.1 /CNT=5 /FEA=FLmRNA /TIER=FL /STK=2 /UG=Os.18193 /UG_TITLE=(japonica cultivar-group) cDNA clone:J033135O21, full insert sequence /DEF=Oryza sativa (japonica cultivar-group) cDNA clone:J033135O21, full inse
Os.18257.1.S1_at	294.23	P	232.43	P	260.34	P	259.78	P	302.05	P	244.56	P	262.333	268.797	1.02464		276.55	P	288.88	P	225	P	737.19	P	609.09	P	800.75	P	263.477	715.677	2.71628		227.25	P	235.86	P	251.3	P	522.31	P	491.03	P	411.49	P	238.137	474.943	1.99441		gb:AK120944.1 /DB_XREF=gi:37990567 /TID=Os.18257.1 /CNT=28 /FEA=FLmRNA /TIER=FL+Stack /STK=6 /UG=Os.18257 /UG_TITLE=(japonica cultivar-group) cDNA clone:J023037N02, full insert sequence /DEF=Oryza sativa (japonica cultivar-group) cDNA clone:J023037N02, fu
Os.18269.1.S1_at	315.78	P	299.74	P	280.2	P	277.37	P	285.51	P	269.9	P	298.573	277.593	-1.07558		263.4	P	277.62	P	271.52	P	315.39	P	296.83	P	353.53	P	270.847	321.917	1.18856		270.85	P	264.36	P	267.24	P	331.22	P	329.49	P	315.49	P	267.483	325.4	1.21652		gb:AK063046.1 /DB_XREF=gi:32973064 /TID=Os.18269.1 /CNT=3 /FEA=FLmRNA /TIER=FL /STK=1 /UG=Os.18269 /UG_TITLE=(japonica cultivar-group) cDNA clone:J013158I20, full insert sequence /DEF=Oryza sativa (japonica cultivar-group) cDNA clone:001-110-D11, full ins
Os.18285.1.S1_at	1952.05	P	1731.27	P	1810.33	P	1745.03	P	1708.58	P	1689.51	P	1831.22	1714.37	-1.06816		2002.32	P	1898.73	P	1886.41	P	1866.31	P	1726.48	P	1638.09	P	1929.15	1743.63	-1.1064		2142.54	P	2070.05	P	1936.6	P	1633.78	P	1572.95	P	1497.5	P	2049.73	1568.08	-1.30716		gb:CA762923 /DB_XREF=gi:25806962 /DB_XREF=BR060005B10A12.ab1 /CLONE=BR060005B10A12.ab1 /TID=Os.18285.1 /CNT=4 /FEA=mRNA /TIER=ConsEnd /STK=2 /UG=Os.18285 /UG_TITLE=(japonica cultivar-group) putative beta-glucosidase (P0674H09.17), mRNA /REP_ORG=O. sativa
Os.18296.1.S1_x_at	100.46	P	91.17	P	94.93	P	119	P	125.81	P	142.24	P	95.52	129.017	1.35068		68.35	P	82.1	P	93.76	P	106.82	P	114.53	P	143.32	P	81.4033	121.557	1.49326		71.08	P	56.92	P	89.66	P	97.56	P	108.48	P	93.22	P	72.5533	99.7533	1.3749		gb:C98975 /DB_XREF=gi:3761727 /DB_XREF=C98975 /CLONE=E3467_1Z /TID=Os.18296.1 /CNT=2 /FEA=EST /TIER=ConsEnd /STK=0 /UG=Os.18296 /UG_TITLE=Transcribed sequences /REP_ORG=O. sativa
Os.18299.1.S1_at	818.51	P	687.46	P	658.44	P	739.01	P	722.25	P	770.23	P	721.47	743.83	1.03099		607.73	P	753.35	P	720.13	P	945.37	P	824.67	P	971.4	P	693.737	913.813	1.31723		792.35	P	805.89	P	751.24	P	1148.16	P	1127.32	P	998.41	P	783.16	1091.3	1.39345		gb:AK121818.1 /DB_XREF=gi:37991441 /TID=Os.18299.1 /CNT=16 /FEA=FLmRNA /TIER=FL+Stack /STK=8 /UG=Os.18299 /UG_TITLE=(japonica cultivar-group) cDNA clone:001-007-F03, full insert sequence /DEF=Oryza sativa (japonica cultivar-group) cDNA clone:J033099A15, f
Os.18321.1.S1_at	425.95	P	410.66	P	458.35	P	408.65	P	439.56	P	430.48	P	431.653	426.23	-1.01272		453.78	P	448.53	P	495.97	P	544.54	P	570.81	P	575.38	P	466.093	563.577	1.20915		461.72	P	444.97	P	440.22	P	572.76	P	568.32	P	594.27	P	448.97	578.45	1.28839		gb:AK106165.1 /DB_XREF=gi:32991374 /TID=Os.18321.1 /CNT=4 /FEA=FLmRNA /TIER=FL /STK=1 /UG=Os.18321 /UG_TITLE=(japonica cultivar-group) cDNA clone:002-182-E03, full insert sequence /DEF=Oryza sativa (japonica cultivar-group) cDNA clone:001-208-B06, full in
Os.18335.3.S1_x_at	328.4	P	271.53	P	263.81	P	330.34	P	321.15	P	339.89	P	287.913	330.46	1.14778		482.62	P	379.41	P	276.9	P	607.51	P	413.95	P	520.9	P	379.643	514.12	1.35422		482.76	P	558.53	P	463.91	P	726.15	P	819.25	P	679.37	P	501.733	741.59	1.47806		gb:CB662296 /DB_XREF=gi:29666021 /DB_XREF=OSJNEd06C21.r /CLONE=OSJNEd06C21 /TID=Os.18335.3 /CNT=619 /FEA=FLmRNA /TIER=Stack /STK=19 /UG=Os.18335 /UG_TITLE=(japonica cultivar-group) cDNA clone:001-205-A10, full insert sequence /FL=gb:AK073758.1 gb:AK104899
Os.18354.1.S1_at	77.35	P	84.17	P	64.44	P	76.68	P	89.24	P	73.76	P	75.32	79.8933	1.06072		77.9	P	87.77	P	78.34	P	102.98	P	107.18	P	110.38	P	81.3367	106.847	1.31363		82.73	P	78.48	P	73.2	P	126.19	P	134.97	P	141.46	P	78.1367	134.207	1.71759		gb:AK061086.1 /DB_XREF=gi:32971104 /TID=Os.18354.1 /CNT=4 /FEA=FLmRNA /TIER=FL /STK=1 /UG=Os.18354 /UG_TITLE=(japonica cultivar-group) cDNA clone:006-206-G05, full insert sequence /DEF=Oryza sativa (japonica cultivar-group) cDNA clone:006-206-G05, full in
Os.18355.1.A1_at	286.14	P	282.77	P	239.17	P	229.52	P	260.97	P	249.56	P	269.36	246.683	-1.09193		285.44	P	295.8	P	330.73	P	236.41	P	224.21	P	275.71	P	303.99	245.443	-1.23853		294.5	P	276.34	P	311.91	P	213.43	P	198.84	P	193.76	P	294.25	202.01	-1.45661		gb:C99457 /DB_XREF=gi:3762209 /DB_XREF=C99457 /CLONE=E20072_6Z /TID=Os.18355.1 /CNT=2 /FEA=EST /TIER=ConsEnd /STK=0 /UG=Os.18355 /UG_TITLE=Transcribed sequences /REP_ORG=O. sativa
Os.18356.2.S1_at	1197.18	P	905.18	P	879.77	P	993.49	P	989.89	P	958.53	P	994.043	980.637	-1.01367		714.71	P	843.47	P	802.75	P	632.01	P	511.91	P	713.6	P	786.977	619.173	-1.27101		684.13	P	746.02	P	756.76	P	521.91	P	477.16	P	429.56	P	728.97	476.21	-1.53077		gb:AK061667.1 /DB_XREF=gi:32971685 /TID=Os.18356.2 /CNT=8 /FEA=FLmRNA /TIER=FL /STK=0 /UG=Os.18356 /UG_TITLE=(japonica cultivar-group) cDNA clone:J013073M15, full insert sequence /DEF=Oryza sativa (japonica cultivar-group) cDNA clone:001-036-F06, full ins
Os.18376.1.S1_at	116.69	P	126.17	P	107.82	P	115.06	P	119.18	P	136.6	P	116.893	123.613	1.05749		88.25	P	142.69	P	134.89	P	203.92	P	185.26	P	204.62	P	121.943	197.933	1.62316		109.65	P	133.7	P	108.84	P	167.31	P	173.46	P	177.99	P	117.397	172.92	1.47295		gb:AK108872.1 /DB_XREF=gi:32994081 /TID=Os.18376.1 /CNT=2 /FEA=FLmRNA /TIER=FL /STK=1 /UG=Os.18376 /UG_TITLE=(japonica cultivar-group) cDNA clone:002-152-C10, full insert sequence /DEF=Oryza sativa (japonica cultivar-group) cDNA clone:002-152-C10, full in
Os.18378.1.S1_s_at	97.26	P	61.75	P	20.06	P	29.94	P	38.22	P	59.21	P	59.69	42.4567	-1.4059		202.8	P	144.61	P	152.56	P	229.71	P	157.89	P	197.09	P	166.657	194.897	1.16945		157.29	P	123.05	P	116.55	P	54.65	P	44.6	P	35.79	P	132.297	45.0133	-2.93906		gb:NM_195802.1 /DB_XREF=gi:37532963 /TID=Os.18378.1 /CNT=1 /FEA=mRNA /TIER=ConsEnd /STK=0 /UG=Os.18378 /DEF=Oryza sativa (japonica cultivar-group) putative disease resistance response protein (OJ1325D05.13), mRNA. /PROD=putative disease resistance respons
Os.18392.1.S1_at	299.33	P	336.93	P	317.44	P	290.82	P	284.3	P	276.26	P	317.9	283.793	-1.12018		246.37	P	253.57	P	251.35	P	216.31	P	219.15	P	218.13	P	250.43	217.863	-1.14948		359.91	P	354.99	P	299.34	P	222.83	P	218.76	P	203.31	P	338.08	214.967	-1.57271		gb:AK068138.1 /DB_XREF=gi:32978156 /TID=Os.18392.1 /CNT=3 /FEA=FLmRNA /TIER=FL /STK=1 /UG=Os.18392 /UG_TITLE=(japonica cultivar-group) cDNA clone:J013135D01, full insert sequence /DEF=Oryza sativa (japonica cultivar-group) cDNA clone:J013135D01, full inse
Os.18397.1.S1_at	317.95	P	299.02	P	297.86	P	294.38	P	311.32	P	270.62	P	304.943	292.107	-1.04395		335.86	P	348.24	P	315.1	P	380.81	P	375.65	P	397.56	P	333.067	384.673	1.15494		306.51	P	334.37	P	330.11	P	429.34	P	416.7	P	419.34	P	323.663	421.793	1.30319		gb:AK071581.1 /DB_XREF=gi:32981604 /TID=Os.18397.1 /CNT=10 /FEA=FLmRNA /TIER=FL /STK=2 /UG=Os.18397 /UG_TITLE=(japonica cultivar-group) cDNA clone:001-025-C06, full insert sequence /DEF=Oryza sativa (japonica cultivar-group) cDNA clone:J023100A17, full in
Os.18406.1.S1_at	49.69	P	53.61	P	56.29	A	51.22	A	56.27	P	55.24	P	53.1967	54.2433	1.01968		88.89	P	66.62	P	80.97	P	83.32	P	125.54	P	94.51	P	78.8267	101.123	1.28286		69.69	P	77.68	P	81.7	A	140.32	P	141.49	P	151.73	P	76.3567	144.513	1.89261		gb:AK105325.1 /DB_XREF=gi:32990534 /TID=Os.18406.1 /CNT=4 /FEA=FLmRNA /TIER=FL /STK=1 /UG=Os.18406 /UG_TITLE=(japonica cultivar-group) cDNA clone:001-117-H09, full insert sequence /DEF=Oryza sativa (japonica cultivar-group) cDNA clone:001-117-H09, full in
Os.18410.1.S1_at	293.27	P	186.69	P	200.67	P	218.39	P	201.53	P	201.09	P	226.877	207.003	-1.096		238.83	P	172.17	P	190.98	P	183.02	P	164.92	P	190.68	P	200.66	179.54	-1.11763		144.6	P	153.6	P	165.79	P	278.37	P	269.82	P	273.56	P	154.663	273.917	1.77105		gb:AK120190.1 /DB_XREF=gi:37989813 /TID=Os.18410.1 /CNT=4 /FEA=FLmRNA /TIER=FL /STK=1 /UG=Os.18410 /UG_TITLE=(japonica cultivar-group) cDNA clone:J013035B07, full insert sequence /DEF=Oryza sativa (japonica cultivar-group) cDNA clone:J013035B07, full inse
Os.18440.1.S1_at	273.13	P	283.36	P	278.35	P	284.03	P	283.87	P	266.64	P	278.28	278.18	0.999641		301.49	P	300.65	P	305.54	P	252.9	P	223.22	P	274.11	P	302.56	250.077	-1.20987		247.66	P	268.71	P	263.13	P	188.91	P	178.54	P	185.57	P	259.833	184.34	-1.40953		gb:AK072445.1 /DB_XREF=gi:32982468 /TID=Os.18440.1 /CNT=3 /FEA=FLmRNA /TIER=FL /STK=1 /UG=Os.18440 /UG_TITLE=(japonica cultivar-group) cDNA clone:J023110M11, full insert sequence /DEF=Oryza sativa (japonica cultivar-group) cDNA clone:J023110M11, full inse
Os.18441.1.S1_at	207.96	P	233.47	P	233.07	P	232.74	P	232.16	P	229.83	P	224.833	231.577	1.02999		220.68	P	218.37	P	224.57	P	269.62	P	268.76	P	288.21	P	221.207	275.53	1.24558		192.6	P	208.53	P	226.66	P	241.97	P	241.46	P	250.23	P	209.263	244.553	1.16864		gb:AK071215.1 /DB_XREF=gi:32981238 /TID=Os.18441.1 /CNT=5 /FEA=FLmRNA /TIER=FL /STK=1 /UG=Os.18441 /UG_TITLE=(japonica cultivar-group) cDNA clone:J023084I15, full insert sequence /DEF=Oryza sativa (japonica cultivar-group) cDNA clone:J023084I15, full inse
Os.18474.1.S1_at	671.41	P	684.08	P	676.85	P	568.91	P	674.09	P	666.92	P	677.447	636.64	-1.0641		727.68	P	708.93	P	795.45	P	590.43	P	558.81	P	612.52	P	744.02	587.253	-1.26695		749.82	P	701.42	P	766.74	P	483.78	P	514.78	P	515.01	P	739.327	504.523	-1.4654		gb:AU029808 /DB_XREF=gi:3763056 /DB_XREF=AU029808 /CLONE=E31962_8Z /TID=Os.18474.1 /CNT=3 /FEA=EST /TIER=ConsEnd /STK=0 /UG=Os.18474 /UG_TITLE=Transcribed sequence with weak similarity to protein pir:T47967 (A.thaliana) T47967 hypothetical protein F15G16.
Os.18485.1.S1_s_at	294.57	P	344.35	P	363.72	P	346.34	P	408.6	P	426.87	P	334.213	393.937	1.1787		320.18	P	261.63	P	258.06	P	397.76	P	387.86	P	413.46	P	279.957	399.693	1.4277		279.57	P	229.03	P	337.77	P	467.16	P	449.92	P	374.21	P	282.123	430.43	1.52568		gb:AK068443.1 /DB_XREF=gi:32978461 /TID=Os.18485.1 /CNT=3 /FEA=FLmRNA /TIER=FL /STK=1 /UG=Os.18485 /UG_TITLE=(japonica cultivar-group) cDNA clone:J013153J23, full insert sequence /DEF=Oryza sativa (japonica cultivar-group) cDNA clone:J013153J23, full inse
Os.1849.1.S1_at	55.64	P	59.22	P	53.88	P	55.31	P	65.49	P	54.78	P	56.2467	58.5267	1.04054		64.12	P	64.49	P	62.95	P	67.45	P	79.04	P	94.43	P	63.8533	80.3067	1.25767		75.36	P	68.64	P	81.38	P	102.8	P	106.54	P	106.1	P	75.1267	105.147	1.39959		gb:AK068451.1 /DB_XREF=gi:32978469 /TID=Os.1849.1 /CNT=5 /FEA=FLmRNA /TIER=FL /STK=1 /UG=Os.1849 /UG_TITLE=(japonica cultivar-group) receptor-like kinase (OJ1212_B09.10), mRNA /DEF=Oryza sativa (japonica cultivar-group) cDNA clone:J013152M16, full insert
Os.18506.1.S1_at	603.2	P	529.01	P	505.78	P	585.29	P	572.61	P	584.41	P	545.997	580.77	1.06369		319.9	P	373.48	P	337.23	P	282.34	P	257.65	P	252.06	P	343.537	264.017	-1.30119		497.02	P	496.02	P	377.18	P	292.78	P	291.72	P	266.04	P	456.74	283.513	-1.611		gb:CB679017 /DB_XREF=gi:29682742 /DB_XREF=OSJNEf02A10.r /CLONE=OSJNEf02A10 /TID=Os.18506.1 /CNT=4 /FEA=EST /TIER=ConsEnd /STK=1 /UG=Os.18506 /UG_TITLE=Transcribed sequence with weak similarity to protein ref:NP_564913.1 (A.thaliana) putative protein kinas
Os.18513.1.S1_at	1179.45	P	1101.39	P	1030.96	P	1064.49	P	1182	P	1068.09	P	1103.93	1104.86	1.00084		961.16	P	908.77	P	925.28	P	732.94	P	651.59	P	780.77	P	931.737	721.767	-1.29091		816.28	P	928.9	P	924.5	P	664.24	P	677.44	P	616.14	P	889.893	652.607	-1.3636		gb:AK105661.1 /DB_XREF=gi:32990870 /TID=Os.18513.1 /CNT=11 /FEA=FLmRNA /TIER=FL /STK=4 /UG=Os.18513 /UG_TITLE=(japonica cultivar-group) cDNA clone:001-200-H03, full insert sequence /DEF=Oryza sativa (japonica cultivar-group) cDNA clone:001-200-H03, full i
Os.18539.1.S1_at	1422.49	P	1200.57	P	1054.14	P	1537.92	P	1398.4	P	1474.18	P	1225.73	1470.17	1.19942		1082.27	P	1293.98	P	1325.52	P	1928.54	P	1537.85	P	1818.62	P	1233.92	1761.67	1.4277		1369.63	P	1331.65	P	1305.39	P	2003.14	P	1739.57	P	1622.51	P	1335.56	1788.41	1.33907		gb:AK069359.1 /DB_XREF=gi:32979383 /TID=Os.18539.1 /CNT=3 /FEA=FLmRNA /TIER=FL /STK=2 /UG=Os.18539 /UG_TITLE=(japonica cultivar-group) cDNA clone:002-154-D05, full insert sequence /DEF=Oryza sativa (japonica cultivar-group) cDNA clone:J023016K03, full ins
Os.18556.1.S1_x_at	364.47	P	413.61	P	371	P	346.94	P	363.92	P	398.88	P	383.027	369.913	-1.03545		391.15	P	412.75	P	458.54	P	327.88	P	335.73	P	318.49	P	420.813	327.367	-1.28545		432.07	P	436.26	P	367.58	P	302.13	P	317.75	P	304.83	P	411.97	308.237	-1.33654		gb:AK072880.1 /DB_XREF=gi:32982903 /TID=Os.18556.1 /CNT=3 /FEA=FLmRNA /TIER=FL /STK=1 /UG=Os.18556 /UG_TITLE=(japonica cultivar-group) cDNA clone:J023146D23, full insert sequence /DEF=Oryza sativa (japonica cultivar-group) cDNA clone:J023146D23, full inse
Os.18590.1.S1_a_at	183.28	P	203.95	P	186.26	P	153.52	P	169.12	P	182.21	P	191.163	168.283	-1.13596		204.64	P	221.96	P	228.43	P	126.09	P	165.72	P	143.65	P	218.343	145.153	-1.50423		207.24	P	218.38	P	196.84	P	156.85	P	149.73	P	159.94	P	207.487	155.507	-1.33426		gb:AK122176.1 /DB_XREF=gi:37991822 /TID=Os.18590.1 /CNT=6 /FEA=FLmRNA /TIER=FL /STK=2 /UG=Os.18590 /UG_TITLE=(japonica cultivar-group) cDNA clone:J033148L17, full insert sequence /DEF=Oryza sativa (japonica cultivar-group) cDNA clone:J033148L17, full inse
Os.18595.1.A1_at	222.9	P	207.71	P	169.67	P	179.88	P	209.51	P	152.64	P	200.093	180.677	-1.10747		139.93	P	157.35	P	145.55	P	114.54	P	83.09	P	106.87	P	147.61	101.5	-1.45429		141.94	P	148.17	P	164.24	P	186.67	P	166.3	P	175.18	P	151.45	176.05	1.16243		gb:AK068606.1 /DB_XREF=gi:32978623 /TID=Os.18595.1 /CNT=19 /FEA=FLmRNA /TIER=FL+Stack /STK=6 /UG=Os.18595 /UG_TITLE=(japonica cultivar-group) cDNA clone:J013157G23, full insert sequence /DEF=Oryza sativa (japonica cultivar-group) cDNA clone:J013157G23, fu
Os.18598.1.S1_at	376.49	P	403.81	P	401.11	P	368.64	P	355.31	P	373.99	P	393.803	365.98	-1.07602		207.24	P	313.34	P	349.36	P	160.76	P	193.88	P	166.79	P	289.98	173.81	-1.66837		339.15	P	338.21	P	290.31	P	183.85	P	212.59	P	213.29	P	322.557	203.243	-1.58705		gb:AB099850.1 /DB_XREF=gi:38636548 /GEN=r9-LOX1 /TID=Os.18598.1 /CNT=6 /FEA=FLmRNA /TIER=FL /STK=1 /UG=Os.18598 /DEF=Oryza sativa (japonica cultivar-group) r9-LOX1 mRNA for 9-lipoxigenase, complete cds. /PROD=9-lipoxigenase /FL=gb:AK103565.1 gb:AB099850.1
Os.18612.1.S1_s_at	730.9	P	752.56	P	727.42	P	692.81	P	751.75	P	743.77	P	736.96	729.443	-1.0103		691.97	P	734.88	P	777.45	P	669.6	P	675.47	P	637.12	P	734.767	660.73	-1.11205		753.34	P	731.51	P	701.28	P	579.47	P	610.26	P	610.43	P	728.71	600.053	-1.21441		gb:AK067882.1 /DB_XREF=gi:32977900 /TID=Os.18612.1 /CNT=1 /FEA=FLmRNA /TIER=FL /STK=1 /UG=Os.18612 /UG_TITLE=(japonica cultivar-group) cDNA clone:J023064G12, full insert sequence /DEF=Oryza sativa (japonica cultivar-group) cDNA clone:J013122N14, full inse
Os.18637.1.S1_at	896.12	P	758.91	P	761.38	P	633.7	P	628.19	P	643.99	P	805.47	635.293	-1.26787		547.63	P	711.38	P	655.09	P	617.96	P	570.63	P	601.81	P	638.033	596.8	-1.06909		667.02	P	681.73	P	670.85	P	505.43	P	524.3	P	507.59	P	673.2	512.44	-1.31371		gb:AK110750.1 /DB_XREF=gi:32995959 /TID=Os.18637.1 /CNT=6 /FEA=FLmRNA /TIER=FL /STK=0 /UG=Os.18637 /UG_TITLE=(japonica cultivar-group) cDNA clone:002-170-G06, full insert sequence /DEF=Oryza sativa (japonica cultivar-group) cDNA clone:002-170-G06, full in
Os.18648.1.S1_at	1687.19	P	1627.16	P	1423.46	P	1187.38	P	1491.95	P	1140.9	P	1579.27	1273.41	-1.24019		2086.43	P	2237.43	P	2157.07	P	1545.78	P	1076.34	P	1399.82	P	2160.31	1340.65	-1.61139		1770	P	1905.58	P	2054.09	P	1396.18	P	1346.92	P	1226.12	P	1909.89	1323.07	-1.44353		gb:AK108823.1 /DB_XREF=gi:32994032 /TID=Os.18648.1 /CNT=4 /FEA=FLmRNA /TIER=FL /STK=1 /UG=Os.18648 /UG_TITLE=(japonica cultivar-group) hypothetical protein~predicted by GlimmerM (OJ1351_C05.20), mRNA /DEF=Oryza sativa (japonica cultivar-group) cDNA clone:
Os.18654.1.S1_x_at	1059.41	P	853.98	P	905.74	P	700.09	P	763.41	P	726.16	P	939.71	729.887	-1.28747		718.82	P	713.76	P	688.1	P	495.52	P	398.56	P	482.31	P	706.893	458.797	-1.54076		863.48	P	780.11	P	806.27	P	420.16	P	423.11	P	379.32	P	816.62	407.53	-2.00383		gb:AK060039.1 /DB_XREF=gi:32970057 /TID=Os.18654.1 /CNT=1 /FEA=FLmRNA /TIER=FL /STK=1 /UG=Os.18654 /UG_TITLE=(japonica cultivar-group) cDNA clone:006-304-B06, full insert sequence /DEF=Oryza sativa (japonica cultivar-group) cDNA clone:006-304-B06, full in
Os.18663.1.S1_at	508.12	P	458.2	P	466.3	P	538.97	P	566.61	P	535.21	P	477.54	546.93	1.14531		499.33	P	508.02	P	545.43	P	569.12	P	567.25	P	548.24	P	517.593	561.537	1.0849		557.86	P	519.74	P	513.88	P	663.44	P	659.77	P	637.51	P	530.493	653.573	1.23201		gb:AK072690.1 /DB_XREF=gi:32982713 /TID=Os.18663.1 /CNT=13 /FEA=FLmRNA /TIER=FL /STK=2 /UG=Os.18663 /UG_TITLE=(japonica cultivar-group) cDNA clone:J023139F03, full insert sequence /DEF=Oryza sativa (japonica cultivar-group) cDNA clone:J023139F03, full ins
Os.18664.2.S1_x_at	1259.67	P	1351.6	P	1236.67	P	1160.82	P	1247.01	P	1121.93	P	1282.65	1176.59	-1.09014		756.91	P	734.24	P	694.12	P	491.38	P	466.74	P	585.5	P	728.423	514.54	-1.41568		914.82	P	848.63	P	854.74	P	708.02	P	700.26	P	606.23	P	872.73	671.503	-1.29967		gb:AU031458 /DB_XREF=gi:3767348 /DB_XREF=AU031458 /CLONE=E61603_2Z /TID=Os.18664.2 /CNT=3 /FEA=mRNA /TIER=ConsEnd /STK=0 /UG=Os.18664 /UG_TITLE=(japonica cultivar-group) putative glucan endo-1,3-beta-D-glucosidase (P0614D08.32), mRNA /REP_ORG=O. sativa
Os.18672.1.S1_s_at	984.23	P	1168.79	P	1166.68	P	1205.72	P	1260.4	P	1236.44	P	1106.57	1234.19	1.11533		1098.9	P	1138.54	P	1179.95	P	1140.47	P	1176.26	P	1246.17	P	1139.13	1187.63	1.04258		1057.38	P	1029.68	P	1078.5	P	1310.8	P	1438.86	P	1443.4	P	1055.19	1397.69	1.32459		gb:AU031600 /DB_XREF=gi:3767490 /DB_XREF=AU031600 /CLONE=E61930_2Z /TID=Os.18672.1 /CNT=6 /FEA=EST /TIER=ConsEnd /STK=0 /UG=Os.18672 /UG_TITLE=Transcribed sequence with moderate similarity to protein ref:NP_175036.1 (A.thaliana) histidine decarboxylase, p
Os.18689.1.S1_at	235.56	A	178.66	P	176.18	P	163.74	P	170.8	A	179.41	P	196.8	171.317	-1.14875		183.01	P	187.29	P	197.42	P	117.32	P	104.1	P	139.55	A	189.24	120.323	-1.57276		176.54	P	157.67	P	179.35	P	86.12	P	98.93	P	82.69	P	171.187	89.2467	-1.91813		gb:AU031682 /DB_XREF=gi:3767655 /DB_XREF=AU031682 /CLONE=R0503_6Z /TID=Os.18689.1 /CNT=5 /FEA=mRNA /TIER=ConsEnd /STK=0 /UG=Os.18689 /UG_TITLE=(japonica cultivar-group) contains EST AU031682(R0503)~similar to GABA permease~unknown protein (P0660F12.27), m
Os.18700.1.S1_at	814.57	P	701.81	P	765.02	P	806.18	P	902.35	P	840.15	P	760.467	849.56	1.11716		594.67	P	735.77	P	803.62	P	697.94	P	695.95	P	708.31	P	711.353	700.733	-1.01516		911.17	P	893.13	P	794.42	P	635.63	P	665.77	P	595.68	P	866.24	632.36	-1.36985		gb:AK062246.1 /DB_XREF=gi:32972264 /TID=Os.18700.1 /CNT=25 /FEA=FLmRNA /TIER=FL /STK=5 /UG=Os.18700 /UG_TITLE=(japonica cultivar-group) cDNA clone:001-047-F05, full insert sequence /DEF=Oryza sativa (japonica cultivar-group) cDNA clone:001-047-F05, full i
Os.18707.1.S1_at	22.15	P	40.88	P	28.49	P	38.71	P	72.22	P	43.71	P	30.5067	51.5467	1.68969		103.8	P	92.65	P	99	P	195.1	P	194.09	P	241.27	P	98.4833	210.153	2.1339		79.55	P	84.89	P	83.21	P	344.2	P	257.82	P	195.08	P	82.55	265.7	3.21866		gb:AK069533.1 /DB_XREF=gi:32979557 /TID=Os.18707.1 /CNT=5 /FEA=FLmRNA /TIER=FL /STK=1 /UG=Os.18707 /UG_TITLE=(japonica cultivar-group) cDNA clone:J023019M18, full insert sequence /DEF=Oryza sativa (japonica cultivar-group) cDNA clone:J023019M18, full inse
Os.18711.1.S1_at	1382.72	P	1888.36	P	1642.35	P	1546.01	P	1118.41	P	1691.95	P	1637.81	1452.12	-1.12787		1708.24	P	1686.75	P	2066.91	P	2501.45	P	2496.39	P	2229.5	P	1820.63	2409.11	1.32323		1962.17	P	1823.3	P	1637.41	P	2378.25	P	2918.94	P	2790.47	P	1807.63	2695.89	1.4914		gb:CA757605 /DB_XREF=gi:25801644 /DB_XREF=OE04A12-T3.ab1 /CLONE=OE04A12-T3.ab1 /TID=Os.18711.1 /CNT=5 /FEA=mRNA /TIER=ConsEnd /STK=0 /UG=Os.18711 /UG_TITLE=(japonica cultivar-group) putative glycine-rich protein (OSJNBa0068N06.5), mRNA /REP_ORG=O. sativa
Os.18712.1.S1_at	1414.41	P	1487.83	P	1401.65	P	1444.67	P	1568.43	P	1530.5	P	1434.63	1514.53	1.0557		1127.8	P	1289.53	P	1232.45	P	1578.55	P	1826.2	P	1711.69	P	1216.59	1705.48	1.40185		1352.12	P	1352.78	P	1274.73	P	2097.21	P	2062.46	P	2162.63	P	1326.54	2107.43	1.58867		gb:AK108985.1 /DB_XREF=gi:32994194 /TID=Os.18712.1 /CNT=4 /FEA=FLmRNA /TIER=FL /STK=1 /UG=Os.18712 /UG_TITLE=(japonica cultivar-group) cDNA clone:002-153-F05, full insert sequence /DEF=Oryza sativa (japonica cultivar-group) cDNA clone:002-153-F05, full in
Os.18713.1.S1_at	2684.06	P	2308.41	P	2268.84	P	2354.92	P	2493.18	P	2168.33	P	2420.44	2338.81	-1.0349		2550.08	P	2706.35	P	2793.78	P	2139.4	P	1606.2	P	2058.22	P	2683.4	1934.61	-1.38705		2832.29	P	2753.81	P	2729.56	P	1980.21	P	1750.22	P	1542.3	P	2771.89	1757.58	-1.57711		gb:AK063672.1 /DB_XREF=gi:32973690 /TID=Os.18713.1 /CNT=6 /FEA=FLmRNA /TIER=FL /STK=0 /UG=Os.18713 /UG_TITLE=(japonica cultivar-group) cDNA clone:001-119-D08, full insert sequence /DEF=Oryza sativa (japonica cultivar-group) cDNA clone:001-119-D08, full in
Os.18714.1.S1_a_at	108.7	P	111.89	P	98.18	P	85.11	P	89.11	P	92.3	P	106.257	88.84	-1.19605		52.35	P	75.43	P	79.72	P	97.19	P	124.96	P	102.87	P	69.1667	108.34	1.56636		98.12	P	112.52	P	79.58	P	198.1	P	183.22	P	220.01	P	96.74	200.443	2.07198		gb:AK062163.1 /DB_XREF=gi:32972181 /TID=Os.18714.1 /CNT=26 /FEA=FLmRNA /TIER=FL /STK=5 /UG=Os.18714 /UG_TITLE=(japonica cultivar-group) putative nodulin-like protein (OSJNBa0082N11.14), mRNA /DEF=Oryza sativa (japonica cultivar-group) cDNA clone:001-046-B
Os.18721.1.S1_at	236.6	P	222.99	P	196.99	P	215.1	P	224.12	P	209.14	P	218.86	216.12	-1.01268		206.41	P	219.38	P	208.82	P	276.34	P	235.71	P	267.08	P	211.537	259.71	1.22773		208.96	P	202.61	P	212.24	P	264.59	P	260.53	P	251.34	P	207.937	258.82	1.24471		gb:AK068640.1 /DB_XREF=gi:32978657 /TID=Os.18721.1 /CNT=1 /FEA=FLmRNA /TIER=FL /STK=1 /UG=Os.18721 /UG_TITLE=(japonica cultivar-group) cDNA clone:J013157C18, full insert sequence /DEF=Oryza sativa (japonica cultivar-group) cDNA clone:J013157C18, full inse
Os.18723.1.S1_at	349	P	313.97	P	288.14	P	559.02	P	527.13	P	486.99	P	317.037	524.38	1.654		119.35	P	155.44	P	169.26	P	255	P	185.88	P	281.93	P	148.017	240.937	1.62777		232.25	P	186.82	P	183.31	P	461.27	P	372.35	P	290.44	P	200.793	374.687	1.86603		gb:AK108679.1 /DB_XREF=gi:32993888 /TID=Os.18723.1 /CNT=3 /FEA=FLmRNA /TIER=FL /STK=2 /UG=Os.18723 /UG_TITLE=(japonica cultivar-group) cDNA clone:002-149-B01, full insert sequence /DEF=Oryza sativa (japonica cultivar-group) cDNA clone:002-149-B01, full in
Os.18724.1.S1_a_at	615.73	P	520.33	P	568.31	P	569.37	P	565.12	P	578.81	P	568.123	571.1	1.00524		543.96	P	524.31	P	482.95	P	399.84	P	417.25	P	419.2	P	517.073	412.097	-1.25474		832.5	P	774.9	P	747.85	P	609.74	P	581.62	P	557.55	P	785.083	582.97	-1.3467		gb:AK100475.1 /DB_XREF=gi:32985684 /TID=Os.18724.1 /CNT=21 /FEA=FLmRNA /TIER=FL /STK=4 /UG=Os.18724 /UG_TITLE=(japonica cultivar-group) putative cellulose synthase (P0046E05.5), mRNA /DEF=Oryza sativa (japonica cultivar-group) cDNA clone:J023093O20, full
Os.18736.1.S1_at	1477.83	P	1341.15	P	1394.55	P	1373.07	P	1411.81	P	1427.6	P	1404.51	1404.16	0.999751		1423.81	P	1306.08	P	1339.49	P	1232.5	P	1155.23	P	1227.97	P	1356.46	1205.23	-1.12548		1628.64	P	1496.54	P	1524.35	P	1282.29	P	1286.25	P	1216.68	P	1549.84	1261.74	-1.22834		gb:AU032020 /DB_XREF=gi:3767993 /DB_XREF=AU032020 /CLONE=R3208_6Z /TID=Os.18736.1 /CNT=10 /FEA=mRNA /TIER=ConsEnd /STK=0 /UG=Os.18736 /UG_TITLE=(japonica cultivar-group) contains EST D24978(R2878)~similar to Arabidopsis thaliana chromosome 1, At1g27440~un
Os.18740.1.S1_at	426.02	P	397.39	P	387.73	P	369.05	P	393.95	P	366.44	P	403.713	376.48	-1.07234		395.73	P	387.27	P	348.42	P	282.41	P	296.05	P	342.42	P	377.14	306.96	-1.22863		411.3	P	387.65	P	397.73	P	330.37	P	332.44	P	322.22	P	398.893	328.343	-1.21487		gb:AK059363.1 /DB_XREF=gi:32969381 /TID=Os.18740.1 /CNT=18 /FEA=FLmRNA /TIER=FL /STK=0 /UG=Os.18740 /UG_TITLE=(japonica cultivar-group) cDNA clone:J023118L21, full insert sequence /DEF=Oryza sativa (japonica cultivar-group) cDNA clone:001-026-E03, full in
Os.18742.1.A1_at	306.72	P	254.93	P	277.09	P	276.66	P	253.37	P	248.61	P	279.58	259.547	-1.07719		293.52	P	282.03	P	341.32	P	416.81	P	306.45	P	291.22	P	305.623	338.16	1.10646		433.01	P	412.56	P	300.22	P	311.73	P	299.69	P	229.59	P	381.93	280.337	-1.3624		gb:CA757967 /DB_XREF=gi:25802006 /DB_XREF=OE13H03_T3.ab1 /CLONE=OE13H03_T3.ab1 /TID=Os.18742.1 /CNT=4 /FEA=EST /TIER=ConsEnd /STK=1 /UG=Os.18742 /UG_TITLE=Transcribed sequence with weak similarity to protein ref:NP_187344.1 (A.thaliana) hypothetical prote
Os.18743.2.S1_x_at	166.44	P	196.85	P	203.54	P	184.76	P	206.78	P	191.6	P	188.943	194.38	1.02877		138.06	P	141.12	P	143.88	P	215.61	P	171.06	P	201.9	P	141.02	196.19	1.39122		155.08	P	165.88	P	147.71	P	207.38	P	195.44	P	207.01	P	156.223	203.277	1.30119		gb:AK102456.1 /DB_XREF=gi:32987665 /TID=Os.18743.2 /CNT=1 /FEA=FLmRNA /TIER=FL /STK=1 /UG=Os.18743 /UG_TITLE=(japonica cultivar-group) putative serine proteinase (B1143G03.14), mRNA /DEF=Oryza sativa (japonica cultivar-group) cDNA clone:J033094B09, full i
Os.18744.1.S1_at	904.88	P	785.15	P	872.38	P	786.38	P	901.22	P	739.69	P	854.137	809.097	-1.05567		608.38	P	656.44	P	713.39	P	174.67	P	222.46	P	264.55	P	659.403	220.56	-2.98968		867.06	P	885.08	P	896.85	P	222.15	P	221.87	P	170.27	P	882.997	204.763	-4.31228		gb:AU032052 /DB_XREF=gi:3768025 /DB_XREF=AU032052 /CLONE=R3369_3Z /TID=Os.18744.1 /CNT=4 /FEA=mRNA /TIER=ConsEnd /STK=1 /UG=Os.18744 /UG_TITLE=(japonica cultivar-group) receptor protein kinase-like (P0468B07.23), mRNA /REP_ORG=O. sativa
Os.18786.1.S1_at	206.11	P	186.7	P	182.59	P	181.88	P	199.24	P	192.27	P	191.8	191.13	0.996507		117.72	P	149.51	P	148.29	P	100.15	P	111.57	P	120.08	P	138.507	110.6	-1.25232		194.66	P	188.59	P	193.19	P	117	P	119.88	P	118.9	P	192.147	118.593	-1.62021		gb:AK065978.1 /DB_XREF=gi:32975996 /TID=Os.18786.1 /CNT=5 /FEA=FLmRNA /TIER=FL /STK=1 /UG=Os.18786 /UG_TITLE=(japonica cultivar-group) cDNA clone:001-032-B04, full insert sequence /DEF=Oryza sativa (japonica cultivar-group) cDNA clone:J013049K21, full ins
Os.18830.1.S2_at	197.64	P	236.45	P	218.91	P	213.52	P	202.92	P	194.34	P	217.667	203.593	-1.06912		181.97	P	205.17	P	212.3	P	294.68	P	277.49	P	251.35	P	199.813	274.507	1.37382		220.35	P	221.43	P	206.93	P	270.4	P	276.84	P	289.2	P	216.237	278.813	1.28939		gb:AK099445.1 /DB_XREF=gi:32984654 /TID=Os.18830.1 /CNT=7 /FEA=FLmRNA /TIER=FL /STK=0 /UG=Os.18830 /UG_TITLE=(japonica cultivar-group) cDNA clone:002-135-H04, full insert sequence /DEF=Oryza sativa (japonica cultivar-group) cDNA clone:J013021G10, full ins
Os.18839.1.S1_at	84.73	P	86.67	P	68.73	P	55.16	P	66.86	P	66.01	P	80.0433	62.6767	-1.27708		107.33	P	134.37	P	133.05	P	203.37	P	194.62	P	208.26	P	124.917	202.083	1.61775		116.26	P	130.84	P	139.25	P	208.2	P	230.54	P	229.8	P	128.783	222.847	1.7304		gb:AK064105.1 /DB_XREF=gi:32974123 /TID=Os.18839.1 /CNT=3 /FEA=FLmRNA /TIER=FL /STK=1 /UG=Os.18839 /UG_TITLE=(japonica cultivar-group) cDNA clone:002-113-E02, full insert sequence /DEF=Oryza sativa (japonica cultivar-group) cDNA clone:002-101-D08, full in
Os.18847.1.S1_at	310.93	P	324.15	P	303.51	P	212.69	P	251.96	P	224.61	P	312.863	229.753	-1.36174		306.24	P	317.6	P	294.25	P	152.47	P	176.24	P	158.52	P	306.03	162.41	-1.88431		359.92	P	390.63	P	402.45	P	196.91	P	169.32	P	170.12	P	384.333	178.783	-2.14972		gb:BM418832 /DB_XREF=gi:18385633 /DB_XREF=R005D07 /CLONE=R005D07 /TID=Os.18847.1 /CNT=1 /FEA=EST /TIER=ConsEnd /STK=1 /UG=Os.18847 /UG_TITLE=Transcribed sequence /REP_ORG=O. sativa
Os.18879.1.S2_at	1952.87	P	1738.71	P	1662.06	P	1942.06	P	2083.42	P	2071.64	P	1784.55	2032.37	1.13887		1937.81	P	2287.53	P	2316.97	P	3099.71	P	2634.6	P	2775.2	P	2180.77	2836.5	1.30069		2396.67	P	2341.25	P	2242.35	P	3127.89	P	3038.87	P	2924.38	P	2326.76	3030.38	1.30241		gb:AK070617.1 /DB_XREF=gi:32980641 /TID=Os.18879.1 /CNT=15 /FEA=FLmRNA /TIER=FL /STK=0 /UG=Os.18879 /UG_TITLE=(japonica cultivar-group) cDNA clone:J023099M11, full insert sequence /DEF=Oryza sativa (japonica cultivar-group) cDNA clone:J023062N03, full ins
Os.18913.1.S1_x_at	77.18	P	101.84	P	71.51	P	59.54	P	89.59	P	79.66	P	83.51	76.2633	-1.09502		97.6	P	116.69	P	124.88	P	159.73	P	190.42	P	141.46	P	113.057	163.87	1.44945		120.85	P	150.45	P	142.91	P	282.77	P	247.27	P	262.37	P	138.07	264.137	1.91306		gb:AK066119.1 /DB_XREF=gi:32976137 /TID=Os.18913.1 /CNT=1 /FEA=FLmRNA /TIER=FL /STK=1 /UG=Os.18913 /UG_TITLE=(japonica cultivar-group) cDNA clone:001-201-H09, full insert sequence /DEF=Oryza sativa (japonica cultivar-group) cDNA clone:J013058N11, full ins
Os.18919.1.A1_at	735.81	P	690.02	P	724.75	P	668.87	P	727.61	P	666.49	P	716.86	687.657	-1.04247		571.02	P	592.46	P	609.35	P	435.59	P	484.54	P	495.56	P	590.943	471.897	-1.25227		589.8	P	630.51	P	723.47	P	552.68	P	578.46	P	599.66	P	647.927	576.933	-1.12305		gb:AK111846.1 /DB_XREF=gi:37988509 /TID=Os.18919.1 /CNT=19 /FEA=FLmRNA /TIER=FL+Stack /STK=6 /UG=Os.18919 /UG_TITLE=(japonica cultivar-group) cDNA clone:J023143O14, full insert sequence /DEF=Oryza sativa (japonica cultivar-group) cDNA clone:J023143O14, fu
Os.18922.2.S1_at	1160.39	P	1611.67	P	1962.25	P	1468.34	P	1716.68	P	1813.59	P	1578.1	1666.2	1.05583		1585.2	P	1596.34	P	1501.32	P	2083.4	P	2217.61	P	2408.67	P	1560.95	2236.56	1.43282		1304.71	P	989.33	P	1596.52	P	1590.26	P	1726.6	P	1684.21	P	1296.85	1667.02	1.28544		gb:AK062671.1 /DB_XREF=gi:32972689 /TID=Os.18922.2 /CNT=5 /FEA=FLmRNA /TIER=FL /STK=0 /UG=Os.18922 /UG_TITLE=(japonica cultivar-group) cDNA clone:J013009J14, full insert sequence /DEF=Oryza sativa (japonica cultivar-group) cDNA clone:001-105-G04, full ins
Os.18927.1.S1_at	268.17	P	251.86	P	253.82	P	309.9	P	298.11	P	276.75	P	257.95	294.92	1.14332		195.43	P	236.16	P	222.26	P	189.93	P	197.96	P	216.77	P	217.95	201.553	-1.08135		252.37	P	235.16	P	255.8	P	193.39	P	205.4	P	195.36	P	247.777	198.05	-1.25108		gb:AK120223.1 /DB_XREF=gi:37989846 /TID=Os.18927.1 /CNT=7 /FEA=FLmRNA /TIER=FL /STK=0 /UG=Os.18927 /UG_TITLE=(japonica cultivar-group) cDNA clone:J013041M06, full insert sequence /DEF=Oryza sativa (japonica cultivar-group) cDNA clone:J013041M06, full inse
Os.18948.1.S1_at	170.5	P	145.36	P	139.77	P	149.78	P	163.61	P	141.25	P	151.877	151.547	0.997827		174.38	P	243.93	P	228.33	P	310.41	P	317.61	P	335.3	P	215.547	321.107	1.48973		225.38	P	226.78	P	226.43	P	420.59	P	418.91	P	392.12	P	226.197	410.54	1.81497		gb:AK067279.1 /DB_XREF=gi:32977297 /TID=Os.18948.1 /CNT=5 /FEA=FLmRNA /TIER=FL /STK=1 /UG=Os.18948 /UG_TITLE=(japonica cultivar-group) cDNA clone:J033075P06, full insert sequence /DEF=Oryza sativa (japonica cultivar-group) cDNA clone:J013097O08, full inse
Os.18955.1.S1_at	30.09	P	29.68	P	33.82	P	41.34	P	45.91	P	43.33	P	31.1967	43.5267	1.39523		69.82	P	63.76	P	53.45	P	111.57	P	111.31	P	87.72	P	62.3433	103.533	1.6607		116.65	P	134.39	P	123.9	P	158.46	P	144	P	124.86	P	124.98	142.44	1.1397		gb:AK111637.1 /DB_XREF=gi:37988300 /TID=Os.18955.1 /CNT=9 /FEA=FLmRNA /TIER=FL /STK=4 /UG=Os.18955 /UG_TITLE=(japonica cultivar-group) cDNA clone:002-130-E11, full insert sequence /DEF=Oryza sativa (japonica cultivar-group) cDNA clone:J013123B09, full ins
Os.18966.1.S1_a_at	137.04	P	158.48	P	135.43	P	171.35	P	151.8	P	147.29	P	143.65	156.813	1.09163		126.21	P	149.72	P	130.3	P	199.28	P	187.34	P	164.4	P	135.41	183.673	1.35642		158.24	P	136.53	P	126.46	P	171.71	P	179.46	P	167.56	P	140.41	172.91	1.23146		gb:AK066783.1 /DB_XREF=gi:32976801 /TID=Os.18966.1 /CNT=5 /FEA=FLmRNA /TIER=FL /STK=1 /UG=Os.18966 /UG_TITLE=(japonica cultivar-group) cDNA clone:J033067A07, full insert sequence /DEF=Oryza sativa (japonica cultivar-group) cDNA clone:J013075O09, full inse
Os.18993.2.S1_at	192.62	P	158.29	P	159.56	P	186.8	P	171.7	P	177.22	P	170.157	178.573	1.04946		123.22	P	158.96	P	166.92	P	238.47	P	191.43	P	224.2	P	149.7	218.033	1.45647		164.51	P	157.42	P	137.52	P	215.81	P	197.75	P	185.15	P	153.15	199.57	1.3031		gb:AK074023.1 /DB_XREF=gi:32984046 /TID=Os.18993.2 /CNT=12 /FEA=FLmRNA /TIER=FL /STK=1 /UG=Os.18993 /UG_TITLE=(japonica cultivar-group) cDNA clone:J033075N18, full insert sequence /DEF=Oryza sativa (japonica cultivar-group) cDNA clone:J033075N18, full ins
Os.19003.1.S1_a_at	239.11	P	269.03	P	234.23	P	332.28	P	319.33	P	292.81	P	247.457	314.807	1.27217		165.6	P	224.99	P	198.17	P	274.65	P	248	P	279.76	P	196.253	267.47	1.36288		238.65	P	232.07	P	244.88	P	363.2	P	363.99	P	317.39	P	238.533	348.193	1.45973		gb:AK067157.1 /DB_XREF=gi:32977175 /TID=Os.19003.1 /CNT=8 /FEA=FLmRNA /TIER=FL /STK=3 /UG=Os.19003 /UG_TITLE=(japonica cultivar-group) putative branched chain alpha-keto acid dehydrogenase E2 subunit (B1011A07.31), mRNA /DEF=Oryza sativa (japonica cultiva
Os.19026.1.S1_at	141.11	P	105.13	P	96.76	P	101.5	P	97.88	P	102.67	P	114.333	100.683	-1.13557		99.22	P	104.3	P	81.76	P	117.15	P	102.66	P	118.07	P	95.0933	112.627	1.18438		85	P	87.17	P	92.07	P	110.01	P	107.86	P	108.86	P	88.08	108.91	1.23649		gb:AK073022.1 /DB_XREF=gi:32983045 /TID=Os.19026.1 /CNT=12 /FEA=FLmRNA /TIER=FL /STK=0 /UG=Os.19026 /UG_TITLE=(japonica cultivar-group) cDNA clone:J023149P22, full insert sequence /DEF=Oryza sativa (japonica cultivar-group) cDNA clone:J023149P22, full ins
Os.19070.1.S1_at	41.71	P	67.65	P	60.55	P	47.19	P	69.38	P	70.48	P	56.6367	62.35	1.10088		61.92	P	85.81	A	100.31	P	99.54	P	113.93	P	129.74	P	82.68	114.403	1.38369		63.12	P	52.41	P	72.5	P	115.61	P	148.55	P	140.66	P	62.6767	134.94	2.15295		gb:AK068003.1 /DB_XREF=gi:32978021 /TID=Os.19070.1 /CNT=13 /FEA=FLmRNA /TIER=FL /STK=3 /UG=Os.19070 /UG_TITLE=(japonica cultivar-group) cDNA clone:001-035-E06, full insert sequence /DEF=Oryza sativa (japonica cultivar-group) cDNA clone:J013129H02, full in
Os.19114.1.S2_at	402.3	P	384.19	P	407.34	P	406.81	P	391.76	P	428.21	P	397.943	408.927	1.0276		376.46	P	407.96	P	400.07	P	293.56	P	334.51	P	322.51	P	394.83	316.86	-1.24607		358.9	P	370.26	P	356.2	P	452.9	P	446.53	P	472.13	P	361.787	457.187	1.26369		gb:AK098928.1 /DB_XREF=gi:32984137 /TID=Os.19114.1 /CNT=13 /FEA=FLmRNA /TIER=FL /STK=0 /UG=Os.19114 /UG_TITLE=(japonica cultivar-group) cDNA clone:001-032-G06, full insert sequence /DEF=Oryza sativa (japonica cultivar-group) cDNA clone:J013023N16, full in
Os.19116.2.S1_at	220.2	P	200.22	P	166.83	P	198.74	P	203.54	P	183.07	P	195.75	195.117	0.996765		198.34	P	194.82	P	193.18	P	222.86	P	177.48	P	187.99	P	195.447	196.11	1.00339		193.86	P	206.67	P	195.88	P	267.78	P	247.44	P	237.94	P	198.803	251.053	1.26282		gb:AK120586.1 /DB_XREF=gi:37990209 /TID=Os.19116.2 /CNT=3 /FEA=FLmRNA /TIER=FL /STK=1 /UG=Os.19116 /UG_TITLE=(japonica cultivar-group) cDNA clone:002-121-D05, full insert sequence /DEF=Oryza sativa (japonica cultivar-group) cDNA clone:J013140B05, full ins
Os.19118.2.S1_x_at	106.2	P	105.54	P	97.26	P	104.05	P	109.32	P	97.2	P	103	103.523	1.00508		88.68	P	99.32	P	86.29	P	129.45	P	128.55	P	137.53	P	91.43	131.843	1.44201		84.63	P	96.27	P	100.17	P	125.46	P	116.6	P	114.73	P	93.69	118.93	1.2694		gb:AK059898.1 /DB_XREF=gi:32969916 /TID=Os.19118.2 /CNT=6 /FEA=FLmRNA /TIER=FL /STK=3 /UG=Os.19118 /UG_TITLE=(japonica cultivar-group) cDNA clone:006-208-F09, full insert sequence /DEF=Oryza sativa (japonica cultivar-group) cDNA clone:006-208-F09, full in
Os.19124.1.S1_at	342.04	P	316.81	P	352.07	P	309.11	P	323.77	P	306.16	P	336.973	313.013	-1.07655		362.05	P	332.6	P	345.86	P	294.08	P	307.87	P	293.57	P	346.837	298.507	-1.16191		390.99	P	373.06	P	343.73	P	292.49	P	313.87	P	273.07	P	369.26	293.143	-1.25966		gb:AK111685.1 /DB_XREF=gi:37988348 /TID=Os.19124.1 /CNT=8 /FEA=FLmRNA /TIER=FL /STK=0 /UG=Os.19124 /UG_TITLE=(japonica cultivar-group) cDNA clone:J013170M08, full insert sequence /DEF=Oryza sativa (japonica cultivar-group) cDNA clone:J013170M08, full inse
Os.19137.1.S1_at	449.89	P	369.63	P	377.53	P	347.56	P	387.54	P	341.3	P	399.017	358.8	-1.11209		338.91	P	386.58	P	375.49	P	289.92	P	264.43	P	308.93	P	366.993	287.76	-1.27535		409.62	P	417.73	P	434.24	P	283.41	P	288.29	P	267.47	P	420.53	279.723	-1.50338		gb:AK071164.1 /DB_XREF=gi:32981187 /TID=Os.19137.1 /CNT=3 /FEA=FLmRNA /TIER=FL /STK=1 /UG=Os.19137 /UG_TITLE=(japonica cultivar-group) cDNA clone:001-020-A04, full insert sequence /DEF=Oryza sativa (japonica cultivar-group) cDNA clone:J023081P19, full ins
Os.19161.1.S1_at	101.79	P	84.32	P	64.61	P	75.11	P	91.17	P	90.91	P	83.5733	85.73	1.02581		94.91	P	93.21	P	81.67	P	99.64	P	102.44	P	96.03	P	89.93	99.37	1.10497		73.84	P	77.99	P	88.87	P	107.84	P	109.96	P	120.6	P	80.2333	112.8	1.4059		gb:AK068152.1 /DB_XREF=gi:32978170 /TID=Os.19161.1 /CNT=13 /FEA=FLmRNA /TIER=FL /STK=1 /UG=Os.19161 /UG_TITLE=(japonica cultivar-group) putative naphthoate synthase (P0671D01.18), mRNA /DEF=Oryza sativa (japonica cultivar-group) cDNA clone:J013129J09, ful
Os.19186.1.S1_at	1053.72	P	866.62	P	888.82	P	908.7	P	924.33	P	932.48	P	936.387	921.837	-1.01578		970.89	P	942.18	P	947	P	835.23	P	760.68	P	830.67	P	953.357	808.86	-1.17864		897.4	P	999.52	P	923.92	P	729.4	P	758.05	P	690.92	P	940.28	726.123	-1.29493		gb:AK065330.1 /DB_XREF=gi:32975348 /TID=Os.19186.1 /CNT=9 /FEA=FLmRNA /TIER=FL /STK=2 /UG=Os.19186 /UG_TITLE=(japonica cultivar-group) cDNA clone:J013049H16, full insert sequence /DEF=Oryza sativa (japonica cultivar-group) cDNA clone:J013000A03, full inse
Os.19218.1.S1_x_at	310.25	P	267.85	P	307.44	P	291.33	P	285.58	P	271.72	P	295.18	282.877	-1.04349		298.22	P	241.65	P	287.38	P	280.26	P	266.14	P	239.86	P	275.75	262.087	-1.05213		332.71	P	331.02	P	313.92	P	270.46	P	273.37	P	257.49	P	325.883	267.107	-1.22005		gb:CA765726 /DB_XREF=gi:27547499 /DB_XREF=AF53-Rpf_08_K01_T7_013.ab1 /CLONE=C0002929 /TID=Os.19218.1 /CNT=5 /FEA=mRNA /TIER=ConsEnd /STK=0 /UG=Os.19218 /UG_TITLE=(japonica cultivar-group) P0011G08.15 (P0011G08.15), mRNA /REP_ORG=O. sativa
Os.19281.1.S1_at	832.32	P	924.71	P	925.62	P	871.69	P	850.97	P	910.02	P	894.217	877.56	-1.01898		867.09	P	822.27	P	867.66	P	778.81	P	804.55	P	736.24	P	852.34	773.2	-1.10235		942.76	P	929.48	P	854.65	P	671.95	P	709.77	P	735.55	P	908.963	705.757	-1.28793		gb:AK067736.1 /DB_XREF=gi:32977754 /TID=Os.19281.1 /CNT=9 /FEA=FLmRNA /TIER=FL /STK=3 /UG=Os.19281 /UG_TITLE=(japonica cultivar-group) cDNA clone:J023068L16, full insert sequence /DEF=Oryza sativa (japonica cultivar-group) cDNA clone:J013117E08, full inse
Os.19321.1.S1_at	434.43	P	408.49	P	460.43	P	329.38	P	390.14	P	374.07	P	434.45	364.53	-1.19181		343.94	P	371.75	P	378	P	433.9	P	445.23	P	494.83	P	364.563	457.987	1.25626		406.45	P	375.18	P	428.52	P	462.2	P	487.52	P	519.84	P	403.383	489.853	1.21436		gb:AK073306.1 /DB_XREF=gi:32983329 /TID=Os.19321.1 /CNT=6 /FEA=FLmRNA /TIER=FL /STK=2 /UG=Os.19321 /UG_TITLE=(japonica cultivar-group) cDNA clone:J033025G07, full insert sequence /DEF=Oryza sativa (japonica cultivar-group) cDNA clone:J033025G07, full inse
Os.19340.1.S1_at	170.71	P	179.25	P	174.87	P	155.81	P	171.06	P	159.12	P	174.943	161.997	-1.07992		184.15	P	194.46	P	198.83	P	237.04	P	211.49	P	207.44	P	192.48	218.657	1.136		181.13	P	191.38	P	195.87	P	270.56	P	256.25	P	247.13	P	189.46	257.98	1.36166		gb:AK073520.1 /DB_XREF=gi:32983543 /TID=Os.19340.1 /CNT=6 /FEA=FLmRNA /TIER=FL /STK=1 /UG=Os.19340 /UG_TITLE=(japonica cultivar-group) hypothetical protein~similar to Arabidopsis thaliana chromosome 5, At5g53930 (P0585H11.13), mRNA /DEF=Oryza sativa (japo
Os.19374.2.S1_x_at	745.23	P	679.17	P	697.42	P	693.64	P	730.04	P	693.65	P	707.273	705.777	0.997884		719.69	P	655.84	P	663.81	P	563.9	P	557.37	P	606.11	P	679.78	575.793	-1.1806		722.17	P	714.17	P	750.64	P	617.87	P	603.36	P	580.41	P	728.993	600.547	-1.21388		gb:AK069674.1 /DB_XREF=gi:32979698 /TID=Os.19374.2 /CNT=8 /FEA=FLmRNA /TIER=FL /STK=0 /UG=Os.19374 /UG_TITLE=(japonica cultivar-group) P0485G01.28 (P0485G01.28), mRNA /DEF=Oryza sativa (japonica cultivar-group) cDNA clone:J023027J07, full insert sequence.
Os.19375.1.S1_at	790.23	P	904.76	P	1030.93	P	745.39	P	917.32	P	994.09	P	908.64	885.6	-1.02602		938	P	1037.63	P	1196.15	P	848.24	P	968.85	P	1121.44	P	1057.26	979.51	-1.07938		1076.79	P	905.38	P	1247.19	P	707.82	P	859.53	P	1004.06	P	1076.45	857.137	-1.25587		gb:AK120964.1 /DB_XREF=gi:37990587 /TID=Os.19375.1 /CNT=4 /FEA=FLmRNA /TIER=FL /STK=1 /UG=Os.19375 /UG_TITLE=(japonica cultivar-group) cDNA clone:J023040C04, full insert sequence /DEF=Oryza sativa (japonica cultivar-group) cDNA clone:J023040C04, full inse
Os.19377.1.S1_at	448.33	P	432.89	P	400.84	P	404.28	P	440.94	P	437.89	P	427.353	427.703	1.00082		355.23	P	397.26	P	371.2	P	342.71	P	324.19	P	360.12	P	374.563	342.34	-1.09413		460.66	P	448.41	P	431.71	P	352.89	P	359.18	P	344.31	P	446.927	352.127	-1.26922		gb:AK065144.1 /DB_XREF=gi:32975162 /TID=Os.19377.1 /CNT=11 /FEA=FLmRNA /TIER=FL /STK=3 /UG=Os.19377 /UG_TITLE=(japonica cultivar-group) cDNA clone:J013002A20, full insert sequence /DEF=Oryza sativa (japonica cultivar-group) cDNA clone:J013002A20, full ins
Os.19385.1.S1_at	208.77	P	258.98	P	337.1	P	210.69	P	296.07	P	313.55	P	268.283	273.437	1.01921		334.01	P	236.91	P	272.65	P	376.6	P	430.79	P	520.64	P	281.19	442.677	1.5743		195.95	P	160.1	P	295.69	P	275.55	P	326.09	P	367.1	P	217.247	322.913	1.48639		gb:AK107206.1 /DB_XREF=gi:32992415 /TID=Os.19385.1 /CNT=5 /FEA=FLmRNA /TIER=FL /STK=1 /UG=Os.19385 /UG_TITLE=(japonica cultivar-group) P0042A10.26 (P0042A10.26), mRNA /DEF=Oryza sativa (japonica cultivar-group) cDNA clone:002-125-B09, full insert sequence
Os.19393.1.S1_at	155.38	P	221.26	P	232.89	P	118.94	P	141.26	P	99.32	P	203.177	119.84	-1.6954		36.37	P	82.06	P	55.88	P	55.4	P	60.04	P	100.3	P	58.1033	71.9133	1.23768		60.49	P	54.58	P	67.82	P	66.99	P	73.64	P	67.82	P	60.9633	69.4833	1.13976		gb:AK105913.1 /DB_XREF=gi:32991122 /TID=Os.19393.1 /CNT=7 /FEA=FLmRNA /TIER=FL /STK=0 /UG=Os.19393 /UG_TITLE=(japonica cultivar-group) cDNA clone:001-204-H06, full insert sequence /DEF=Oryza sativa (japonica cultivar-group) cDNA clone:001-204-H06, full in
Os.19410.1.S1_at	1043.02	P	948.15	P	894.27	P	928.7	P	1001.46	P	967.85	P	961.813	966.003	1.00436		1064.4	P	1089.72	P	1057.54	P	1237.56	P	1092.18	P	1296.47	P	1070.55	1208.74	1.12908		1005.31	P	986	P	1004.58	P	1270.15	P	1216.43	P	1158.51	P	998.63	1215.03	1.2167		gb:AK111777.1 /DB_XREF=gi:37988440 /TID=Os.19410.1 /CNT=34 /FEA=FLmRNA /TIER=FL /STK=1 /UG=Os.19410 /UG_TITLE=(japonica cultivar-group) cDNA clone:J033055N03, full insert sequence /DEF=Oryza sativa (japonica cultivar-group) cDNA clone:J023077D02, full ins
Os.19417.1.S1_a_at	727.04	P	736.07	P	697.17	P	708.94	P	736.37	P	741.42	P	720.093	728.91	1.01224		705.09	P	646.34	P	713.7	P	668.34	P	722.07	P	720.49	P	688.377	703.633	1.02216		697.46	P	712.55	P	703.56	P	857.02	P	827.6	P	860.43	P	704.523	848.35	1.20415		gb:AK063161.1 /DB_XREF=gi:32973179 /TID=Os.19417.1 /CNT=34 /FEA=FLmRNA /TIER=FL+Stack /STK=15 /UG=Os.19417 /UG_TITLE=(japonica cultivar-group) cDNA clone:J013112F01, full insert sequence /DEF=Oryza sativa (japonica cultivar-group) cDNA clone:001-046-D04,
Os.19474.1.S1_a_at	41.33	A	39.34	P	29.63	P	28.7	P	40.28	P	41.92	A	36.7667	36.9667	1.00544		77.69	P	48.4	P	55.5	P	108.26	P	88.74	P	106.47	P	60.53	101.157	1.67118		69.61	P	79.5	P	76.21	P	118.37	P	121.49	P	131.72	A	75.1067	123.86	1.64912		gb:AK066789.1 /DB_XREF=gi:32976807 /TID=Os.19474.1 /CNT=11 /FEA=FLmRNA /TIER=FL /STK=4 /UG=Os.19474 /UG_TITLE=(japonica cultivar-group) cDNA clone:J013154D15, full insert sequence /DEF=Oryza sativa (japonica cultivar-group) cDNA clone:J013083O07, full ins
Os.19501.1.S1_a_at	305.12	P	298.94	P	276.69	P	290.01	P	324.25	P	299.83	P	293.583	304.697	1.03785		223.5	P	270.63	P	265.13	P	313.16	P	335.1	P	329.93	P	253.087	326.063	1.28835		267.67	P	290.16	P	259.79	P	367.66	P	370.51	P	354.74	P	272.54	364.303	1.3367		gb:AK106345.1 /DB_XREF=gi:32991554 /TID=Os.19501.1 /CNT=10 /FEA=FLmRNA /TIER=FL /STK=1 /UG=Os.19501 /UG_TITLE=(japonica cultivar-group) cDNA clone:002-101-H03, full insert sequence /DEF=Oryza sativa (japonica cultivar-group) cDNA clone:002-101-H03, full i
Os.19519.1.S1_s_at	1410.77	P	1291	P	1265.13	P	1195.13	P	1297.61	P	1320.6	P	1322.3	1271.11	-1.04027		416.99	P	467.31	P	380.67	P	1362.83	P	1307.77	P	1362.91	P	421.657	1344.5	3.18862		570.98	P	690.18	P	682.52	P	1525.83	P	1459.3	P	1408.37	P	647.893	1464.5	2.2604		gb:BM421682 /DB_XREF=gi:18388470 /DB_XREF=V018A09 /CLONE=V018A09 /TID=Os.19519.1 /CNT=1 /FEA=EST /TIER=ConsEnd /STK=1 /UG=Os.19519 /UG_TITLE=Transcribed sequence /REP_ORG=O. sativa
Os.19523.1.S1_at	140.35	P	136.36	P	118.68	P	130.77	P	137	P	144.66	P	131.797	137.477	1.0431		93.52	P	107.75	P	100.21	P	136.97	P	123.21	P	130.94	P	100.493	130.373	1.29733		107.02	P	109.35	P	92.86	P	104.87	P	108.23	P	98.9	P	103.077	104	1.00896		gb:AK107548.1 /DB_XREF=gi:32992757 /TID=Os.19523.1 /CNT=1 /FEA=FLmRNA /TIER=FL /STK=1 /UG=Os.19523 /UG_TITLE=(japonica cultivar-group) cDNA clone:002-130-A06, full insert sequence /DEF=Oryza sativa (japonica cultivar-group) cDNA clone:002-130-A06, full in
Os.19524.1.S1_at	330.86	P	342.07	P	304.26	P	323.17	P	330.15	P	339.53	P	325.73	330.95	1.01603		256.78	P	296	P	317.56	P	416.71	P	423.04	P	434.34	P	290.113	424.697	1.4639		331.31	P	345.92	P	343.11	P	508.76	P	501.81	P	459.51	P	340.113	490.027	1.44077		gb:AK103274.1 /DB_XREF=gi:32988483 /TID=Os.19524.1 /CNT=5 /FEA=FLmRNA /TIER=FL /STK=1 /UG=Os.19524 /UG_TITLE=(japonica cultivar-group) cDNA clone:J033124J10, full insert sequence /DEF=Oryza sativa (japonica cultivar-group) cDNA clone:J033124J10, full inse
Os.19575.1.A1_at	127.48	P	151.47	P	154.24	P	123.71	P	139.79	P	129.93	P	144.397	131.143	-1.10106		92.77	P	115.95	P	124.3	P	60.66	P	69.34	P	72.66	P	111.007	67.5533	-1.64324		155.17	P	169.8	P	179.21	P	65.28	P	69.7	P	66.22	P	168.06	67.0667	-2.50586		gb:CB628329 /DB_XREF=gi:29623318 /DB_XREF=OSIIEb03N07.r /CLONE=OSIIEb03N07 /TID=Os.19575.1 /CNT=3 /FEA=EST /TIER=ConsEnd /STK=2 /UG=Os.19575 /UG_TITLE=Transcribed sequence with weak similarity to protein ref:NP_173549.1 (A.thaliana) hypothetical protein (
Os.19584.1.A1_at	427.54	P	425.14	P	428.2	P	421.87	P	442.75	P	414.93	P	426.96	426.517	0.998962		278.01	P	257.63	P	264	P	215.2	P	200.42	P	240.82	P	266.547	218.813	-1.21815		332.59	P	337.98	P	357.03	P	238.24	P	267.81	P	258.55	P	342.533	254.867	-1.34397		gb:AK112096.1 /DB_XREF=gi:37988759 /TID=Os.19584.1 /CNT=4 /FEA=FLmRNA /TIER=FL /STK=1 /UG=Os.19584 /UG_TITLE=(japonica cultivar-group) cDNA clone:002-107-H06, full insert sequence /DEF=Oryza sativa (japonica cultivar-group) cDNA clone:002-107-H06, full in
Os.19588.1.S1_at	1226.42	P	1092.26	P	1212.75	P	1378.82	P	1443.36	P	1158.84	P	1177.14	1327.01	1.12731		1169.28	P	1137	P	1029.77	P	1017.23	P	934.43	P	964.77	P	1112.02	972.143	-1.14388		1244.63	P	1186.4	P	1195.14	P	964.32	P	846.96	P	878.02	P	1208.72	896.433	-1.34837		gb:AK064903.1 /DB_XREF=gi:32974921 /TID=Os.19588.1 /CNT=15 /FEA=FLmRNA /TIER=FL /STK=1 /UG=Os.19588 /UG_TITLE=(japonica cultivar-group) cDNA clone:J013001A19, full insert sequence /DEF=Oryza sativa (japonica cultivar-group) cDNA clone:J013000L18, full ins
Os.19608.1.S1_at	152.96	P	157.31	P	134.65	P	217.68	P	217.3	P	223.58	P	148.307	219.52	1.48018		124.35	P	140.39	P	141.8	P	208.54	P	161.99	P	226.47	P	135.513	199	1.46849		163.37	P	160.44	P	176.06	P	191.98	P	193.89	P	189.69	P	166.623	191.853	1.15142		gb:AK070682.1 /DB_XREF=gi:32980706 /TID=Os.19608.1 /CNT=15 /FEA=FLmRNA /TIER=FL /STK=1 /UG=Os.19608 /UG_TITLE=(japonica cultivar-group) cDNA clone:J023062B02, full insert sequence /DEF=Oryza sativa (japonica cultivar-group) cDNA clone:J023062B02, full ins
Os.19628.1.S1_a_at	238.02	P	215.56	P	201.35	P	216.91	P	223.76	P	217.16	P	218.31	219.277	1.00443		168.16	P	179.7	P	178.92	P	236.19	P	212.35	P	231.88	P	175.593	226.807	1.29166		192.56	P	202.16	P	190.41	P	254.71	P	230.82	P	236.8	P	195.043	240.777	1.23448		gb:AK121511.1 /DB_XREF=gi:37991134 /TID=Os.19628.1 /CNT=48 /FEA=FLmRNA /TIER=FL+Stack /STK=19 /UG=Os.19628 /UG_TITLE=3-methylcrotonyl CoA carboxylase biotin-containing subunit mRNA, partial cds /DEF=Oryza sativa (japonica cultivar-group) cDNA clone:J03302
Os.19632.1.S1_at	128.12	P	122.82	P	117.48	P	97.24	P	134.85	P	98.8	P	122.807	110.297	-1.11342		93.38	P	91.89	P	77.66	P	42.68	P	50.8	P	61.13	P	87.6433	51.5367	-1.7006		93.91	P	98.1	P	105.85	P	80.75	P	67.44	P	72.25	P	99.2867	73.48	-1.35121		gb:AB070226.1 /DB_XREF=gi:18700308 /GEN=OsIRT1 /TID=Os.19632.1 /CNT=5 /FEA=FLmRNA /TIER=FL /STK=3 /UG=Os.19632 /DEF=Oryza sativa OsIRT1 mRNA for iron regulated metal transporter, complete cds. /PROD=iron regulated metal transporter /FL=gb:AB070226.1 gb:AK
Os.19737.1.S1_at	1249.41	P	1148.11	P	1037.27	P	1219.23	P	1425.97	P	1359.02	P	1144.93	1334.74	1.16578		1383.09	P	1518.89	P	1675.48	P	1956.94	P	1790.53	P	2022.35	P	1525.82	1923.27	1.26049		1316.17	P	1308.52	P	1211.26	P	1659.38	P	1652.06	P	1436.24	P	1278.65	1582.56	1.23768		gb:AK073767.1 /DB_XREF=gi:32983790 /TID=Os.19737.1 /CNT=8 /FEA=FLmRNA /TIER=FL /STK=1 /UG=Os.19737 /UG_TITLE=(japonica cultivar-group) cDNA clone:J033068K22, full insert sequence /DEF=Oryza sativa (japonica cultivar-group) cDNA clone:J033068K22, full inse
Os.19742.1.S1_at	1818.97	P	1956.17	P	1828.03	P	1666.85	P	2010.69	P	1834.52	P	1867.72	1837.35	-1.01653		1908.32	P	2113.44	P	2237.29	P	1885.7	P	1862.12	P	1875.92	P	2086.35	1874.58	-1.11297		2282.55	P	2187.26	P	2280.16	P	1647.94	P	1742.89	P	1767.87	P	2249.99	1719.57	-1.30846		gb:AK101613.1 /DB_XREF=gi:32986822 /TID=Os.19742.1 /CNT=17 /FEA=FLmRNA /TIER=FL /STK=1 /UG=Os.19742 /UG_TITLE=(japonica cultivar-group) actin (OSJNBa0005K07.1), mRNA /DEF=Oryza sativa (japonica cultivar-group) cDNA clone:J033052E12, full insert sequence.
Os.19805.1.S1_at	357.36	P	360.9	P	377.5	P	374.46	P	378.95	P	415.14	P	365.253	389.517	1.06643		371.68	P	378.94	P	387.85	P	346.5	P	403.51	P	341.27	P	379.49	363.76	-1.04324		463.35	P	471.78	P	408.45	P	368	P	383.78	P	357.11	P	447.86	369.63	-1.21164		gb:AK058629.1 /DB_XREF=gi:32968647 /TID=Os.19805.1 /CNT=6 /FEA=FLmRNA /TIER=FL /STK=3 /UG=Os.19805 /UG_TITLE=(japonica cultivar-group) cDNA clone:001-018-C06, full insert sequence /DEF=Oryza sativa (japonica cultivar-group) cDNA clone:001-018-C06, full in
Os.19822.1.S1_at	592.39	P	471.71	P	492.77	P	514.85	P	632.31	P	532.34	P	518.957	559.833	1.07877		359.46	P	419.39	P	312.71	P	737.35	P	674.14	P	744.3	P	363.853	718.597	1.97496		344	P	400.21	P	425.7	P	1026.84	P	990.77	P	826.41	P	389.97	948.007	2.43097		gb:AK103007.1 /DB_XREF=gi:32988216 /TID=Os.19822.1 /CNT=5 /FEA=FLmRNA /TIER=FL /STK=2 /UG=Os.19822 /UG_TITLE=Putative sulphate transporter (Sultr1-1) mRNA, complete cds /DEF=Oryza sativa (japonica cultivar-group) cDNA clone:J033116I10, full insert sequenc
Os.19861.1.S1_at	4575.36	P	3828.54	P	3786.1	P	4041.1	P	4110.48	P	4048.62	P	4063.33	4066.73	1.00084		3927.77	P	4125.85	P	3989.82	P	2734.22	P	1805.01	P	2681.94	P	4014.48	2407.06	-1.6678		3582.62	P	3631.2	P	3684.5	P	1659.99	P	1241.41	P	992.59	P	3632.77	1298	-2.79875		gb:AF306651.1 /DB_XREF=gi:21304632 /TID=Os.19861.1 /CNT=14 /FEA=FLmRNA /TIER=FL /STK=2 /UG=Os.19861 /DEF=Oryza sativa pathogenesis-related protein 1 mRNA, complete cds. /PROD=pathogenesis-related protein 1 /FL=gb:AF306651.1 /REP_ORG=O. sativa
Os.19863.1.S1_a_at	407.75	P	379.32	P	397	P	375.9	P	399.38	P	403.51	P	394.69	392.93	0.995541		379.94	P	417.37	P	406.72	P	465.8	P	417.01	P	531.44	P	401.343	471.417	1.1746		349.81	P	392.93	P	415.08	P	519.17	P	503.69	P	484.79	P	385.94	502.55	1.30215		gb:AB069966.1 /DB_XREF=gi:21321021 /GEN=OsCLC-1 /TID=Os.19863.1 /CNT=6 /FEA=FLmRNA /TIER=FL /STK=3 /UG=Os.19863 /DEF=Oryza sativa (japonica cultivar-group) OsCLC-1 mRNA for chloride channel, complete cds. /PROD=chloride channel /FL=gb:AB069966.1 /REP_ORG=
Os.1993.1.S1_at	77.66	P	108.07	P	131.91	P	105.99	P	122.43	P	161	P	105.88	129.807	1.22598		213.32	P	169.58	P	190.94	P	168.68	P	193.81	P	218.1	P	191.28	193.53	1.01176		120.43	P	111.74	P	155.35	P	187.42	P	203.25	P	217.17	P	129.173	202.613	1.56854		gb:AK121118.1 /DB_XREF=gi:37990741 /TID=Os.1993.1 /CNT=32 /FEA=FLmRNA /TIER=FL /STK=1 /UG=Os.1993 /UG_TITLE=(japonica cultivar-group) P0638D12.11 (P0638D12.11), mRNA /DEF=Oryza sativa (japonica cultivar-group) cDNA clone:J023074B04, full insert sequence.
Os.19952.1.S1_at	111.71	P	130.2	P	118.91	P	122.01	P	121.27	P	126.85	P	120.273	123.377	1.0258		145.15	P	134.86	P	141.94	P	117.53	P	142.2	P	138.82	P	140.65	132.85	-1.05871		129.54	P	140.95	P	141.11	P	190.38	P	199.27	P	226.93	P	137.2	205.527	1.49801		gb:AK100314.1 /DB_XREF=gi:32985523 /TID=Os.19952.1 /CNT=6 /FEA=FLmRNA /TIER=FL /STK=1 /UG=Os.19952 /UG_TITLE=(japonica cultivar-group) P0710E05.9 (P0710E05.9), mRNA /DEF=Oryza sativa (japonica cultivar-group) cDNA clone:J023078N13, full insert sequence. /
Os.20077.1.S1_at	1052.76	P	921.92	P	891.59	P	917.72	P	1054.25	P	917.29	P	955.423	963.087	1.00802		861.56	P	885.38	P	843.35	P	1004.58	P	995.71	P	940.35	P	863.43	980.213	1.13526		934.84	P	960.09	P	931.8	P	1203.45	P	1148.08	P	1098.94	P	942.243	1150.16	1.22066		gb:AK107028.1 /DB_XREF=gi:32992237 /TID=Os.20077.1 /CNT=1 /FEA=FLmRNA /TIER=FL /STK=1 /UG=Os.20077 /UG_TITLE=(japonica cultivar-group) cDNA clone:002-188-D03, full insert sequence /DEF=Oryza sativa (japonica cultivar-group) cDNA clone:002-121-A09, full in
Os.20078.1.S1_at	43.29	P	43.55	P	36.1	P	47.93	P	44.03	P	46.38	P	40.98	46.1133	1.12526		64.84	P	70.34	P	55.47	P	62.81	P	79.87	P	76.16	P	63.55	72.9467	1.14786		76.13	P	74.27	P	72.04	P	121.53	P	124.09	P	112.33	P	74.1467	119.317	1.6092		gb:AK067272.1 /DB_XREF=gi:32977290 /TID=Os.20078.1 /CNT=13 /FEA=FLmRNA /TIER=FL /STK=4 /UG=Os.20078 /UG_TITLE=(japonica cultivar-group) cDNA clone:J013098D22, full insert sequence /DEF=Oryza sativa (japonica cultivar-group) cDNA clone:J013098D22, full ins
Os.20083.1.S1_at	333.76	P	287.59	P	267.45	P	292.97	P	323.84	P	305.89	P	296.267	307.567	1.03814		252.48	P	247.94	P	302.5	P	234.71	P	245.21	P	247.56	P	267.64	242.493	-1.1037		319.11	P	314.34	P	328.66	P	272.36	P	252.23	P	248.16	P	320.703	257.583	-1.24505		gb:AK120989.1 /DB_XREF=gi:37990612 /TID=Os.20083.1 /CNT=9 /FEA=FLmRNA /TIER=FL /STK=3 /UG=Os.20083 /UG_TITLE=(japonica cultivar-group) cDNA clone:J013104D05, full insert sequence /DEF=Oryza sativa (japonica cultivar-group) cDNA clone:J023042P03, full inse
Os.20092.1.S1_at	932.92	P	821.68	P	805.37	P	860.85	P	732.68	P	808.9	P	853.323	800.81	-1.06558		585.37	P	691.25	P	694.69	P	580.23	P	524.66	P	592.01	P	657.103	565.633	-1.16171		819.04	P	874.62	P	819.35	P	663.8	P	668.54	P	625.73	P	837.67	652.69	-1.28341		gb:AK121858.1 /DB_XREF=gi:37991481 /TID=Os.20092.1 /CNT=11 /FEA=FLmRNA /TIER=FL /STK=1 /UG=Os.20092 /UG_TITLE=(japonica cultivar-group) putative receptor-like protein kinase (OSJNBa0046L02.6), mRNA /DEF=Oryza sativa (japonica cultivar-group) cDNA clone:J0
Os.20157.1.A1_at	148.8	A	140.8	P	159.33	P	101.56	P	130.28	P	108.69	P	149.643	113.51	-1.31833		130.44	P	107.43	P	110.29	P	97.73	P	95.41	P	98.72	P	116.053	97.2867	-1.1929		95.72	P	124.28	P	133.99	P	127.97	P	124.03	P	139.85	P	117.997	130.617	1.10695		gb:CR288123 /DB_XREF=gi:44674689 /DB_XREF=CR288123 /CLONE=y698f12p3 /TID=Os.20157.1 /CNT=4 /FEA=EST /TIER=ConsEnd /STK=0 /UG=Os.20157 /UG_TITLE=Transcribed sequence with weak similarity to protein ref:NP_194145.1 (A.thaliana) putative protein (Arabidopsis
Os.20168.1.S1_at	489.07	P	458	P	388.62	P	481.28	P	460.01	P	491.76	P	445.23	477.683	1.07289		460.28	P	477.37	P	446.63	P	580.8	P	498.94	P	546.06	P	461.427	541.933	1.17447		442.05	P	432.37	P	433.55	P	546.19	P	530.76	P	531.51	P	435.99	536.153	1.22974		gb:AK069099.1 /DB_XREF=gi:32979123 /TID=Os.20168.1 /CNT=3 /FEA=FLmRNA /TIER=FL /STK=1 /UG=Os.20168 /UG_TITLE=(japonica cultivar-group) cDNA clone:J023007L05, full insert sequence /DEF=Oryza sativa (japonica cultivar-group) cDNA clone:J023007L05, full inse
Os.20169.1.S1_at	628.03	P	536.37	P	438.5	P	540.15	P	621.69	P	562.6	P	534.3	574.813	1.07583		770.85	P	862.46	P	866.99	P	1078.45	P	811.59	P	888.91	P	833.433	926.317	1.11145		788.97	P	793.52	P	765.04	P	1339.35	P	1343.23	P	1305.82	P	782.51	1329.47	1.69898		gb:AK108390.1 /DB_XREF=gi:32993599 /TID=Os.20169.1 /CNT=3 /FEA=FLmRNA /TIER=FL /STK=1 /UG=Os.20169 /UG_TITLE=(japonica cultivar-group) cDNA clone:002-142-F04, full insert sequence /DEF=Oryza sativa (japonica cultivar-group) cDNA clone:002-142-F04, full in
Os.2019.1.S1_at	150.56	P	138.97	P	106.49	P	117.05	P	151.93	P	120.71	P	132.007	129.897	-1.01624		106.85	P	130.9	P	125.82	P	89.13	P	70.15	P	95.62	P	121.19	84.9667	-1.42632		150.24	P	167.12	P	148.09	P	67.9	P	58.02	P	60.29	P	155.15	62.07	-2.4996		gb:AK059965.1 /DB_XREF=gi:32969983 /TID=Os.2019.1 /CNT=14 /FEA=FLmRNA /TIER=FL /STK=0 /UG=Os.2019 /UG_TITLE=(japonica cultivar-group) putative MtN3 (P0454A11.16), mRNA /DEF=Oryza sativa (japonica cultivar-group) cDNA clone:006-211-F10, full insert sequenc
Os.20204.3.S1_a_at	272.21	P	284.82	P	268.57	P	339.86	P	344.46	P	323.24	P	275.2	335.853	1.2204		242.01	P	280.5	P	279.04	P	447.8	P	416.99	P	429.18	P	267.183	431.323	1.61433		243.66	P	273.11	P	291.82	P	536.38	P	458.39	P	482.57	P	269.53	492.447	1.82706		gb:AK064000.1 /DB_XREF=gi:32974018 /TID=Os.20204.3 /CNT=6 /FEA=FLmRNA /TIER=FL /STK=1 /UG=Os.20204 /UG_TITLE=(japonica cultivar-group) histone deacetylase HDAC3 mRNA, complete cds; alternatively spliced /DEF=Oryza sativa (japonica cultivar-group) cDNA clo
Os.20206.1.S1_at	124.77	P	191.1	P	206.6	P	158.8	P	204.68	P	226.68	P	174.157	196.72	1.12956		296.5	P	269.56	P	326.32	P	287.91	P	372.35	P	388.34	P	297.46	349.533	1.17506		168.66	P	133.15	P	284.95	P	487.48	P	541.02	P	664.61	P	195.587	564.37	2.88552		gb:AK062480.1 /DB_XREF=gi:32972498 /TID=Os.20206.1 /CNT=4 /FEA=FLmRNA /TIER=FL /STK=1 /UG=Os.20206 /UG_TITLE=(japonica cultivar-group) cDNA clone:001-103-G03, full insert sequence /DEF=Oryza sativa (japonica cultivar-group) cDNA clone:001-103-G03, full in
Os.20234.2.S1_at	355.61	P	300.67	P	315.41	P	239.61	P	242.83	P	233.37	P	323.897	238.603	-1.35747		352.72	P	346.69	P	346.13	P	179.04	P	193.83	P	222.96	P	348.513	198.61	-1.75476		398.94	P	396.42	P	387.54	P	217.84	P	212.55	P	230.46	P	394.3	220.283	-1.78997		gb:AK069670.1 /DB_XREF=gi:32979694 /TID=Os.20234.2 /CNT=8 /FEA=FLmRNA /TIER=FL /STK=1 /UG=Os.20234 /UG_TITLE=(japonica cultivar-group) cDNA clone:J023140C10, full insert sequence /DEF=Oryza sativa (japonica cultivar-group) cDNA clone:J023026P09, full inse
Os.20242.1.S1_at	1323.95	P	1207.35	P	1217.8	P	1246.58	P	1300.75	P	1263.23	P	1249.7	1270.19	1.01639		916.54	P	964.68	P	986.14	P	607.36	P	535.2	P	680.38	P	955.787	607.647	-1.57293		1175.14	P	1217.01	P	1262.46	P	851.47	P	775.86	P	680.2	P	1218.2	769.177	-1.58378		gb:AK062443.1 /DB_XREF=gi:32972461 /TID=Os.20242.1 /CNT=2 /FEA=FLmRNA /TIER=FL /STK=1 /UG=Os.20242 /UG_TITLE=(japonica cultivar-group) cDNA clone:001-103-B02, full insert sequence /DEF=Oryza sativa (japonica cultivar-group) cDNA clone:001-103-B02, full in
Os.20260.1.S1_at	1092.38	P	1014.34	P	1103.74	P	859.59	P	970.6	P	781.87	P	1070.15	870.687	-1.22909		438.89	P	500.33	P	347.57	P	276.74	P	273.82	P	332.01	P	428.93	294.19	-1.458		492.66	P	568.67	P	561.39	P	398.33	P	386.27	P	374.37	P	540.907	386.323	-1.40014		gb:AK070715.1 /DB_XREF=gi:32980739 /TID=Os.20260.1 /CNT=11 /FEA=FLmRNA /TIER=FL /STK=1 /UG=Os.20260 /UG_TITLE=(japonica cultivar-group) putative peroxidase (B1135C02.10), mRNA /DEF=Oryza sativa (japonica cultivar-group) cDNA clone:J023058L02, full insert
Os.20262.1.S1_at	803.76	P	727.96	P	745.65	P	786.97	P	833.76	P	794.12	P	759.123	804.95	1.06037		748.78	P	740.69	P	717.84	P	656.22	P	617.77	P	617.2	P	735.77	630.397	-1.16715		871.07	P	944.15	P	794.35	P	612.63	P	626.01	P	569.86	P	869.857	602.833	-1.44295		gb:AK120892.1 /DB_XREF=gi:37990515 /TID=Os.20262.1 /CNT=7 /FEA=FLmRNA /TIER=FL /STK=0 /UG=Os.20262 /UG_TITLE=(japonica cultivar-group) cDNA clone:J023029N22, full insert sequence /DEF=Oryza sativa (japonica cultivar-group) cDNA clone:J023029N22, full inse
Os.20290.1.S1_at	3545.4	P	3087.71	P	2999.29	P	3089.07	P	3308.52	P	2989.15	P	3210.8	3128.91	-1.02617		3321.89	P	3225.7	P	3338.49	P	2936.95	P	2542.37	P	2978.41	P	3295.36	2819.24	-1.16888		3305.81	P	3336.25	P	3324.95	P	2890.01	P	2815.97	P	2553.91	P	3322.34	2753.3	-1.20668		gb:AK108824.1 /DB_XREF=gi:32994033 /TID=Os.20290.1 /CNT=14 /FEA=FLmRNA /TIER=FL /STK=5 /UG=Os.20290 /UG_TITLE=(japonica cultivar-group) contains ESTs D24331(R1744),AU083492(R1744)~peroxidase-like protein (P0446F04.29), mRNA /DEF=Oryza sativa (japonica cul
Os.20299.2.S1_at	222.19	P	209.87	P	208.32	P	243.61	P	243.28	P	237.81	P	213.46	241.567	1.13167		243.57	P	251.27	P	256.81	P	308.59	P	297.07	P	322.59	P	250.55	309.417	1.23495		236.15	P	223.82	P	235.9	P	297.35	P	277.87	P	286.15	P	231.957	287.123	1.23783		gb:AK069929.1 /DB_XREF=gi:32979953 /TID=Os.20299.2 /CNT=4 /FEA=FLmRNA /TIER=FL /STK=1 /UG=Os.20299 /UG_TITLE=(japonica cultivar-group) hypothetical protein~predicted by GeneMark.hmm (P0503D09.21), mRNA /DEF=Oryza sativa (japonica cultivar-group) cDNA clon
Os.20333.1.S1_at	170.6	P	214.44	P	211.92	P	279.98	P	248.09	P	278.1	P	198.987	268.723	1.35046		198.66	P	193.86	P	215.21	P	131.92	P	200.18	P	226.57	P	202.577	186.223	-1.08782		175.27	P	153.67	P	202.28	P	198.46	P	237.99	P	250.67	P	177.073	229.04	1.29348		gb:AK063712.1 /DB_XREF=gi:32973730 /TID=Os.20333.1 /CNT=4 /FEA=FLmRNA /TIER=FL /STK=2 /UG=Os.20333 /UG_TITLE=(japonica cultivar-group) cDNA clone:001-120-B12, full insert sequence /DEF=Oryza sativa (japonica cultivar-group) cDNA clone:001-120-B12, full in
Os.20337.1.S1_x_at	315.91	P	301.62	P	258.7	P	271.23	P	294.28	P	295.54	P	292.077	287.017	-1.01763		256.17	P	314.33	P	290.42	P	436.45	P	343.76	P	449.58	P	286.973	409.93	1.42846		253.84	P	210.12	P	251.4	P	355.15	P	334.12	P	315.83	P	238.453	335.033	1.40503		gb:AK107754.1 /DB_XREF=gi:32992963 /TID=Os.20337.1 /CNT=2 /FEA=FLmRNA /TIER=FL /STK=1 /UG=Os.20337 /UG_TITLE=(japonica cultivar-group) cDNA clone:002-133-A02, full insert sequence /DEF=Oryza sativa (japonica cultivar-group) cDNA clone:002-133-A02, full in
Os.20354.1.S1_at	366.7	P	388.92	P	422.78	P	322.69	P	424.41	P	456.09	P	392.8	401.063	1.02104		377.68	P	489.69	P	491.1	P	534.71	P	534.28	P	662.44	P	452.823	577.143	1.27454		374.21	P	319.88	P	404.69	P	481.41	P	513.82	P	512.13	P	366.26	502.453	1.37185		gb:AK121052.1 /DB_XREF=gi:37990675 /TID=Os.20354.1 /CNT=2 /FEA=FLmRNA /TIER=FL /STK=2 /UG=Os.20354 /UG_TITLE=(japonica cultivar-group) cDNA clone:J023055H11, full insert sequence /DEF=Oryza sativa (japonica cultivar-group) cDNA clone:J023055H11, full inse
Os.20355.1.S1_at	1105.81	P	1123.74	P	1412.37	P	1072.43	P	1242.67	P	1473	P	1213.97	1262.7	1.04014		1607.4	P	1519.01	P	1697.68	P	1836.24	P	1897.89	P	2120.14	P	1608.03	1951.42	1.21355		1374.98	P	1064.79	P	1573.83	P	1535.03	P	1735.13	P	1750.1	P	1337.87	1673.42	1.25081		gb:AK070662.1 /DB_XREF=gi:32980686 /TID=Os.20355.1 /CNT=18 /FEA=FLmRNA /TIER=FL+Stack /STK=7 /UG=Os.20355 /UG_TITLE=(japonica cultivar-group) cDNA clone:006-211-A05, full insert sequence /DEF=Oryza sativa (japonica cultivar-group) cDNA clone:J023058D06, f
Os.20364.1.S1_at	624.29	P	584.8	P	604.6	P	593.22	P	603.88	P	655.34	P	604.563	617.48	1.02137		582.29	P	563.78	P	594.75	P	430.89	P	408.35	P	491.48	P	580.273	443.573	-1.30818		550.26	P	608.51	P	681.98	P	465.9	P	484.45	P	442.94	P	613.583	464.43	-1.32115		gb:AB051864.1 /DB_XREF=gi:19909967 /GEN=OsAMT2;1 /TID=Os.20364.1 /CNT=5 /FEA=FLmRNA /TIER=FL /STK=4 /UG=Os.20364 /DEF=Oryza sativa OsAMT2;1 mRNA for ammonium transporter, complete cds. /PROD=ammonium transporter /FL=gb:AK065288.1 gb:AB051864.1 /REP_ORG=O.
Os.20371.1.A1_at	445	P	329.47	P	376.82	P	334.26	P	358.9	P	361.38	P	383.763	351.513	-1.09175		436.08	P	399.26	P	406.66	P	510.79	P	506.13	P	537.43	P	414	518.117	1.25149		303.37	P	304.67	P	355.1	P	423.69	P	407.99	P	401.41	P	321.047	411.03	1.28028		gb:AU225833 /DB_XREF=gi:24208806 /DB_XREF=AU225833 /CLONE=KP3-0861 /TID=Os.20371.1 /CNT=4 /FEA=mRNA /TIER=ConsEnd /STK=2 /UG=Os.20371 /UG_TITLE=Rice mRNA for signal recognition particle 7S RNA, partial sequence /REP_ORG=O. sativa
Os.20441.1.A1_at	594.6	P	501.3	P	551.74	P	475.06	P	476.14	P	470.6	P	549.213	473.933	-1.15884		586.33	P	539.69	P	508.15	P	521.37	P	467.37	P	485.14	P	544.723	491.293	-1.10875		600.91	P	611.28	P	593.36	P	478.39	P	472.93	P	522.59	P	601.85	491.303	-1.22501		gb:CA760868 /DB_XREF=gi:25804907 /DB_XREF=BR060008B10C05.ab1 /CLONE=BR060008B10C05.ab1 /TID=Os.20441.1 /CNT=2 /FEA=EST /TIER=ConsEnd /STK=0 /UG=Os.20441 /UG_TITLE=Transcribed sequences /REP_ORG=O. sativa
Os.20476.2.S1_a_at	145.08	P	136.41	P	141.17	P	140.54	P	141.23	P	124.12	P	140.887	135.297	-1.04132		165.64	P	112.26	P	146.47	P	131.02	P	148.79	P	139.52	P	141.457	139.777	-1.01202		140.12	P	144.26	P	140.83	P	171.09	P	177.48	P	171.85	P	141.737	173.473	1.22391		gb:AK066120.1 /DB_XREF=gi:32976138 /TID=Os.20476.2 /CNT=25 /FEA=FLmRNA /TIER=FL /STK=0 /UG=Os.20476 /UG_TITLE=(japonica cultivar-group) cDNA clone:J013055H16, full insert sequence /DEF=Oryza sativa (japonica cultivar-group) cDNA clone:J013055H16, full ins
Os.20482.1.S1_at	278.88	P	202.16	P	206.27	P	240.33	P	241.81	P	201.62	P	229.103	227.92	-1.00519		203.77	P	217.55	P	194.54	P	147.55	P	127.63	P	152.53	P	205.287	142.57	-1.4399		157.75	P	166.86	P	175.47	P	220.07	P	212.1	P	217.33	P	166.693	216.5	1.29879		gb:AK106276.1 /DB_XREF=gi:32991485 /TID=Os.20482.1 /CNT=7 /FEA=FLmRNA /TIER=FL /STK=1 /UG=Os.20482 /UG_TITLE=(japonica cultivar-group) cDNA clone:002-100-H04, full insert sequence /DEF=Oryza sativa (japonica cultivar-group) cDNA clone:002-100-H04, full in
Os.20501.1.S1_at	388.87	P	383.88	P	402.49	P	371.16	P	421.93	P	369.55	P	391.747	387.547	-1.01084		455.82	P	440.59	P	480.8	P	575.58	P	495.95	P	587.7	P	459.07	553.077	1.20478		362.5	P	330.83	P	374.57	P	461.78	P	425.15	P	476.07	P	355.967	454.333	1.27634		gb:AK120859.1 /DB_XREF=gi:37990482 /TID=Os.20501.1 /CNT=8 /FEA=FLmRNA /TIER=FL /STK=1 /UG=Os.20501 /UG_TITLE=(japonica cultivar-group) cDNA clone:J023024E09, full insert sequence /DEF=Oryza sativa (japonica cultivar-group) cDNA clone:J023024E09, full inse
Os.20504.1.A1_at	240.25	P	204.07	P	162.94	P	169.87	P	219.61	P	174.38	P	202.42	187.953	-1.07697		125.71	P	250.19	P	210.54	P	216.19	P	174.1	P	186.67	P	195.48	192.32	-1.01643		282.08	P	293.4	P	249.66	P	200.32	P	208.25	P	187.91	P	275.047	198.827	-1.38335		gb:AK072568.1 /DB_XREF=gi:32982591 /TID=Os.20504.1 /CNT=6 /FEA=FLmRNA /TIER=FL /STK=5 /UG=Os.20504 /UG_TITLE=(japonica cultivar-group) cDNA clone:J023131I01, full insert sequence /DEF=Oryza sativa (japonica cultivar-group) cDNA clone:J023131I01, full inse
Os.20548.1.S1_at	691.14	P	948.07	P	1093.91	P	593.5	P	816.28	P	905.74	P	911.04	771.84	-1.18035		726.21	P	849.97	P	979.44	P	889.37	P	1119.49	P	1228.75	P	851.873	1079.2	1.26686		587.52	P	430.11	P	760.51	P	629.43	P	784.94	P	912.6	P	592.713	775.657	1.30865		gb:AK066753.1 /DB_XREF=gi:32976771 /TID=Os.20548.1 /CNT=5 /FEA=FLmRNA /TIER=FL /STK=2 /UG=Os.20548 /UG_TITLE=(japonica cultivar-group) cDNA clone:J013090O07, full insert sequence /DEF=Oryza sativa (japonica cultivar-group) cDNA clone:J013078K12, full inse
Os.20575.1.S1_at	379.28	P	327.85	P	366.01	P	359.11	P	367.68	P	380	P	357.713	368.93	1.03136		439.62	P	366.82	P	392.86	P	316.36	P	331.18	P	335.59	P	399.767	327.71	-1.21988		413.28	P	405.22	P	425.83	P	298.62	P	270.02	P	247.69	P	414.777	272.11	-1.5243		gb:AK066994.1 /DB_XREF=gi:32977012 /TID=Os.20575.1 /CNT=13 /FEA=FLmRNA /TIER=FL /STK=2 /UG=Os.20575 /UG_TITLE=(japonica cultivar-group) cDNA clone:J013088J21, full insert sequence /DEF=Oryza sativa (japonica cultivar-group) cDNA clone:J013088J21, full ins
Os.20667.1.S1_at	258.39	P	262.01	P	278.23	P	198.02	P	239.15	P	214.18	P	266.21	217.117	-1.22611		266.18	P	231.79	P	202.38	P	222.38	P	217.55	P	200.92	P	233.45	213.617	-1.09285		250.59	P	265.74	P	233.27	P	229.94	P	239.95	P	216.98	P	249.867	228.957	-1.09133		gb:AK110983.1 /DB_XREF=gi:32996192 /TID=Os.20667.1 /CNT=4 /FEA=FLmRNA /TIER=FL /STK=1 /UG=Os.20667 /UG_TITLE=(japonica cultivar-group) cDNA clone:002-174-C11, full insert sequence /DEF=Oryza sativa (japonica cultivar-group) cDNA clone:002-174-C11, full in
Os.207.1.S1_at	1044.64	P	1096.32	P	1070.5	P	1162.62	P	1301.15	P	1172.06	P	1070.49	1211.94	1.13214		1048.97	P	1175.5	P	1089.92	P	1479.17	P	1392.31	P	1469.42	P	1104.8	1446.97	1.30971		1205.38	P	1114.13	P	1079.91	P	1257.27	P	1214.55	P	1242.71	P	1133.14	1238.18	1.0927		gb:AK059596.1 /DB_XREF=gi:32969614 /TID=Os.207.1 /CNT=38 /FEA=FLmRNA /TIER=FL+Stack /STK=7 /UG=Os.207 /UG_TITLE=(japonica cultivar-group) unnamed protein product (Gene), mRNA /DEF=Oryza sativa (japonica cultivar-group) cDNA clone:001-030-D11, full insert
Os.20701.1.S1_at	1667.73	P	1609.65	P	1484.07	P	1485.6	P	1614.31	P	1570.09	P	1587.15	1556.67	-1.01958		1451.43	P	1632.96	P	1669.31	P	1475.26	P	1344.08	P	1441.06	P	1584.57	1420.13	-1.11579		1764.09	P	1690.99	P	1721.93	P	1422.77	P	1389.57	P	1364.73	P	1725.67	1392.36	-1.23939		gb:AK072854.1 /DB_XREF=gi:32982877 /TID=Os.20701.1 /CNT=16 /FEA=FLmRNA /TIER=FL /STK=1 /UG=Os.20701 /UG_TITLE=(japonica cultivar-group) cDNA clone:J023138A15, full insert sequence /DEF=Oryza sativa (japonica cultivar-group) cDNA clone:J023138A15, full ins
Os.20702.1.S1_at	1739.77	P	1782.75	P	1664.64	P	1596.74	P	1818.19	P	1740.11	P	1729.05	1718.35	-1.00623		1952.04	P	1930.85	P	1867.57	P	1653.71	P	1590.09	P	1705	P	1916.82	1649.6	-1.16199		1894.98	P	1980.78	P	1838.61	P	1485.79	P	1542.87	P	1568.07	P	1904.79	1532.24	-1.24314		gb:AK099234.1 /DB_XREF=gi:32984443 /TID=Os.20702.1 /CNT=7 /FEA=FLmRNA /TIER=FL /STK=2 /UG=Os.20702 /UG_TITLE=(japonica cultivar-group) cDNA clone:J013106I02, full insert sequence /DEF=Oryza sativa (japonica cultivar-group) cDNA clone:J013106I02, full inse
Os.20717.1.S1_at	1251.07	P	1281.98	P	1203.02	P	1180.42	P	1290.31	P	1212.9	P	1245.36	1227.88	-1.01424		947.05	P	1083.83	P	1060.22	P	954.22	P	878.44	P	976.42	P	1030.37	936.36	-1.1004		1203.81	P	1187.56	P	1277.38	P	835.34	P	842.68	P	808.77	P	1222.92	828.93	-1.4753		gb:AK101671.1 /DB_XREF=gi:32986880 /TID=Os.20717.1 /CNT=13 /FEA=FLmRNA /TIER=FL+Stack /STK=7 /UG=Os.20717 /UG_TITLE=(japonica cultivar-group) P0446G04.14 (P0446G04.14), mRNA /DEF=Oryza sativa (japonica cultivar-group) cDNA clone:J033058D09, full insert se
Os.2075.1.S1_at	576.1	P	558.58	P	471.63	P	450.89	P	571.82	P	526.71	P	535.437	516.473	-1.03672		420.19	P	596.17	P	623.06	P	437.04	P	393.25	P	453.58	P	546.473	427.957	-1.27694		542.99	P	538.44	P	518.7	P	373.41	P	401.4	P	339.95	P	533.377	371.587	-1.4354		gb:AK105791.1 /DB_XREF=gi:32991000 /TID=Os.2075.1 /CNT=5 /FEA=FLmRNA /TIER=FL /STK=1 /UG=Os.2075 /UG_TITLE=(japonica cultivar-group) putative beta-xylosidase (OSJNBa0025P13.11), mRNA /DEF=Oryza sativa (japonica cultivar-group) cDNA clone:001-202-H06, full
Os.20826.1.S1_at	296.5	P	302.54	P	287.82	P	254.52	P	291.97	P	276.03	P	295.62	274.173	-1.07822		259.01	P	242.03	P	280.45	P	279.97	P	297.08	P	306	P	260.497	294.35	1.12996		302.03	P	301.8	P	275.2	P	364.29	P	354.96	P	375.2	P	293.01	364.817	1.24507		gb:AK100757.1 /DB_XREF=gi:32985966 /TID=Os.20826.1 /CNT=6 /FEA=FLmRNA /TIER=FL /STK=1 /UG=Os.20826 /UG_TITLE=(japonica cultivar-group) cDNA clone:J023118P13, full insert sequence /DEF=Oryza sativa (japonica cultivar-group) cDNA clone:J023118P13, full inse
Os.20861.1.S1_at	78.82	P	80.56	P	81.7	P	58.92	P	90.7	P	80.22	P	80.36	76.6133	-1.0489		70.12	P	97.28	P	109.12	P	62.72	P	57.4	P	67.8	P	92.1733	62.64	-1.47148		105.6	P	114.57	P	107.7	P	55.01	P	60.97	P	67.16	P	109.29	61.0467	-1.79027		gb:AK102251.1 /DB_XREF=gi:32987460 /TID=Os.20861.1 /CNT=5 /FEA=FLmRNA /TIER=FL /STK=1 /UG=Os.20861 /UG_TITLE=(japonica cultivar-group) cDNA clone:J033088G21, full insert sequence /DEF=Oryza sativa (japonica cultivar-group) cDNA clone:J033088G21, full inse
Os.20884.1.S1_at	235.41	P	235.67	P	212.7	P	234.19	P	236.28	P	241.69	P	227.927	237.387	1.0415		224.6	P	246.95	P	241.58	P	179.21	P	181.4	P	201.69	P	237.71	187.433	-1.26824		230.38	P	249.62	P	250.13	P	194.35	P	193.95	P	198.64	P	243.377	195.647	-1.24396		gb:AK065445.1 /DB_XREF=gi:32975463 /TID=Os.20884.1 /CNT=8 /FEA=FLmRNA /TIER=FL /STK=3 /UG=Os.20884 /UG_TITLE=(japonica cultivar-group) cDNA clone:J013002L22, full insert sequence /DEF=Oryza sativa (japonica cultivar-group) cDNA clone:J013002L22, full inse
Os.20885.1.S1_at	506.91	P	381.44	P	384.75	P	378.19	P	363.25	P	293.87	P	424.367	345.103	-1.22968		311.71	P	356.82	P	282	P	279.51	P	237.21	P	244.44	P	316.843	253.72	-1.24879		382.22	P	496.85	P	416.12	P	341.83	P	282.23	P	266.56	P	431.73	296.873	-1.45426		gb:AK107046.1 /DB_XREF=gi:32992255 /TID=Os.20885.1 /CNT=2 /FEA=FLmRNA /TIER=FL /STK=1 /UG=Os.20885 /UG_TITLE=(japonica cultivar-group) cDNA clone:002-121-C09, full insert sequence /DEF=Oryza sativa (japonica cultivar-group) cDNA clone:002-121-C09, full in
Os.20931.1.S1_s_at	161.9	P	158.63	P	160.52	P	192.73	P	218.52	P	214.06	P	160.35	208.437	1.29989		145.52	P	177.99	P	194.95	P	250.52	P	266.77	P	314.74	P	172.82	277.343	1.60481		148.3	P	144.43	P	165.41	P	211	P	230.18	P	221.3	P	152.713	220.827	1.44602		gb:BQ907173 /DB_XREF=gi:22305951 /DB_XREF=N004E03 /CLONE=N004E03 /TID=Os.20931.1 /CNT=2 /FEA=EST /TIER=ConsEnd /STK=0 /UG=Os.20931 /UG_TITLE=Transcribed sequence with weak similarity to protein ref:NP_194348.1 (A.thaliana) putative mitochondrial carrier p
Os.21046.1.S1_at	1419.74	P	1506.05	P	1454.57	P	1405.67	P	1530.58	P	1494.06	P	1460.12	1476.77	1.0114		1533.72	P	1514.36	P	1618.52	P	1303.97	P	1216.41	P	1297.16	P	1555.53	1272.51	-1.22241		1511.38	P	1482.85	P	1558.13	P	1223.47	P	1245.69	P	1227.55	P	1517.45	1232.24	-1.23146		gb:AK102741.1 /DB_XREF=gi:32987950 /TID=Os.21046.1 /CNT=13 /FEA=FLmRNA /TIER=FL /STK=1 /UG=Os.21046 /UG_TITLE=(japonica cultivar-group) cDNA clone:J033106F23, full insert sequence /DEF=Oryza sativa (japonica cultivar-group) cDNA clone:J033106F23, full ins
Os.21096.1.S1_at	408.24	P	372.15	P	384.3	P	382.73	P	413.25	P	406.62	P	388.23	400.867	1.03255		367.49	P	421.89	P	376.43	P	511.03	P	435.95	P	491	P	388.603	479.327	1.23346		388.15	P	371.93	P	383.75	P	439.56	P	426.57	P	419.42	P	381.277	428.517	1.1239		gb:AK059105.1 /DB_XREF=gi:32969123 /TID=Os.21096.1 /CNT=6 /FEA=FLmRNA /TIER=FL /STK=1 /UG=Os.21096 /UG_TITLE=(japonica cultivar-group) cDNA clone:J033086B08, full insert sequence /DEF=Oryza sativa (japonica cultivar-group) cDNA clone:001-022-D06, full ins
Os.21103.1.S1_x_at	1245.99	P	1149.2	P	1067.78	P	1036.92	P	1154.89	P	1148.72	P	1154.32	1113.51	-1.03665		853.52	P	926.03	P	836.76	P	2360.85	P	2193.12	P	2321.72	P	872.103	2291.9	2.62801		932.96	P	928.4	P	875.12	P	2539.55	P	2491.05	P	2625.31	P	912.16	2551.97	2.79772		gb:AK073307.1 /DB_XREF=gi:32983330 /TID=Os.21103.1 /CNT=2 /FEA=FLmRNA /TIER=FL /STK=1 /UG=Os.21103 /UG_TITLE=(japonica cultivar-group) cDNA clone:J033026A10, full insert sequence /DEF=Oryza sativa (japonica cultivar-group) cDNA clone:J033026A10, full inse
Os.21108.1.S1_at	273.93	P	244.38	P	238.45	P	270.39	P	256.49	P	206.21	P	252.253	244.363	-1.03229		223.42	P	234.69	P	227.43	P	200.42	P	174.11	P	198.6	P	228.513	191.043	-1.19613		281.53	P	263.62	P	259.91	P	194.99	P	186.52	P	187.27	P	268.353	189.593	-1.41542		gb:CB661567 /DB_XREF=gi:29665292 /DB_XREF=OSJNEd04J21.r /CLONE=OSJNEd04J21 /TID=Os.21108.1 /CNT=30 /FEA=FLmRNA /TIER=Stack /STK=10 /UG=Os.21108 /UG_TITLE=(japonica cultivar-group) cDNA clone:J023108I12, full insert sequence /FL=gb:AK071721.1 /REP_ORG=O. s
Os.21183.1.S1_at	397.63	P	353.03	P	336.83	P	339.49	P	373.36	P	357.25	P	362.497	356.7	-1.01625		384.13	P	431.36	P	448.1	P	366.68	P	316.6	P	358.13	P	421.197	347.137	-1.21335		393.13	P	416.08	P	401.32	P	307.05	P	304.41	P	271.27	P	403.51	294.243	-1.37135		gb:AK065526.1 /DB_XREF=gi:32975544 /TID=Os.21183.1 /CNT=5 /FEA=FLmRNA /TIER=FL /STK=0 /UG=Os.21183 /UG_TITLE=(japonica cultivar-group) cDNA clone:J013031H05, full insert sequence /DEF=Oryza sativa (japonica cultivar-group) cDNA clone:J013031H05, full inse
Os.2120.1.S1_at	638.75	P	654.74	P	676.06	P	576.7	P	636.55	P	648.4	P	656.517	620.55	-1.05796		561.5	P	636.89	P	688.63	P	768.46	P	735.9	P	725.55	P	629.007	743.303	1.18171		611.41	P	579.83	P	602.1	P	707.81	P	729.98	P	750.25	P	597.78	729.347	1.22009		gb:AK063801.1 /DB_XREF=gi:32973819 /TID=Os.2120.1 /CNT=20 /FEA=FLmRNA /TIER=FL /STK=2 /UG=Os.2120 /UG_TITLE=(japonica cultivar-group) putative ribosomal protein (P0504D03.22), mRNA /DEF=Oryza sativa (japonica cultivar-group) cDNA clone:001-121-F08, full i
Os.21276.1.S1_at	173.45	P	140.26	P	135.47	P	127.45	P	121.71	P	127.08	P	149.727	125.413	-1.19387		138.43	P	146.04	P	136.64	P	207.69	P	173.28	P	220.16	P	140.37	200.377	1.42749		130.72	P	107.38	P	126.7	P	196.64	P	215.92	P	203.89	P	121.6	205.483	1.68983		gb:AK071705.1 /DB_XREF=gi:32981728 /TID=Os.21276.1 /CNT=18 /FEA=FLmRNA /TIER=FL /STK=0 /UG=Os.21276 /UG_TITLE=(japonica cultivar-group) cDNA clone:001-008-E12, full insert sequence /DEF=Oryza sativa (japonica cultivar-group) cDNA clone:J023109G23, full in
Os.21282.1.S1_at	419.93	P	346.9	P	329.8	P	330.94	P	348.05	P	358.91	P	365.543	345.967	-1.05659		430.52	P	396.76	P	375.65	P	328.95	P	335.83	P	319.81	P	400.977	328.197	-1.22176		362.69	P	356.72	P	360.57	P	396.78	P	374.98	P	409.36	P	359.993	393.707	1.09365		gb:AK068149.1 /DB_XREF=gi:32978167 /TID=Os.21282.1 /CNT=12 /FEA=FLmRNA /TIER=FL /STK=1 /UG=Os.21282 /UG_TITLE=(japonica cultivar-group) cDNA clone:J023110G13, full insert sequence /DEF=Oryza sativa (japonica cultivar-group) cDNA clone:J013131M23, full ins
Os.2131.1.S1_s_at	278.26	P	326.05	P	302.99	P	329.65	P	305.66	P	343.8	P	302.433	326.37	1.07915		314.62	P	317.34	P	329.81	P	452.14	P	446.23	P	441.25	P	320.59	446.54	1.39287		328.4	P	330.33	P	324.06	P	412.24	P	440.08	P	431.31	P	327.597	427.877	1.30611		gb:AK122010.1 /DB_XREF=gi:37991633 /TID=Os.2131.1 /CNT=12 /FEA=FLmRNA /TIER=FL /STK=3 /UG=Os.2131 /UG_TITLE=(japonica cultivar-group) putative dihydroorotase (P0481E12.10), mRNA /DEF=Oryza sativa (japonica cultivar-group) cDNA clone:J033111I01, full inser
Os.21318.1.S1_at	212.63	P	255.95	P	261.01	P	264.46	P	275.49	P	270.21	P	243.197	270.053	1.11043		271.92	P	266.15	P	248.96	P	505.79	P	531.98	P	542.91	P	262.343	526.893	2.00841		198.23	P	204.41	P	200.9	P	476.74	P	442.69	P	457.4	P	201.18	458.943	2.28126		gb:AK069316.1 /DB_XREF=gi:32979340 /TID=Os.21318.1 /CNT=23 /FEA=FLmRNA /TIER=FL+Stack /STK=10 /UG=Os.21318 /UG_TITLE=(japonica cultivar-group) cDNA clone:001-046-F09, full insert sequence /DEF=Oryza sativa (japonica cultivar-group) cDNA clone:J023013C22,
Os.21335.1.A1_at	350.14	P	277.43	P	221.81	P	288.68	P	296.2	P	284.05	P	283.127	289.643	1.02302		216.55	P	251.68	P	266.23	P	206.59	P	168.05	P	200.77	P	244.82	191.803	-1.27641		258.04	P	284.79	P	259.36	P	244.59	P	224.61	P	202.59	P	267.397	223.93	-1.19411		gb:BQ908699 /DB_XREF=gi:22307477 /DB_XREF=T013D02 /CLONE=T013D02 /TID=Os.21335.1 /CNT=2 /FEA=EST /TIER=ConsEnd /STK=0 /UG=Os.21335 /UG_TITLE=Transcribed sequence with weak similarity to protein pir:T49085 (A.thaliana) T49085 hypothetical protein F4F15.170
Os.21356.1.S1_at	684.39	P	626	P	645.37	P	615.27	P	602.88	P	548.8	P	651.92	588.983	-1.10686		614.26	P	622.3	P	582.67	P	517.64	P	529.62	P	560.75	P	606.41	536.003	-1.13135		693.45	P	675.12	P	674.56	P	551.45	P	558.34	P	509.13	P	681.043	539.64	-1.26203		gb:NM_183435.1 /DB_XREF=gi:34893997 /GEN=P0672D08.7 /TID=Os.21356.1 /CNT=3 /FEA=mRNA /TIER=ConsEnd /STK=0 /UG=Os.21356 /DEF=Oryza sativa (japonica cultivar-group) putative sphingosine-1-phosphate lyase (P0672D08.7), mRNA. /PROD=putative sphingosine-1-phos
Os.21415.1.S1_at	854.22	P	891.58	P	880.23	P	825.1	P	842.74	P	830.4	P	875.343	832.747	-1.05115		897.86	P	817.55	P	838.27	P	741.64	P	754.48	P	775.97	P	851.227	757.363	-1.12393		865.62	P	900.76	P	922.92	P	755.43	P	736.25	P	742.02	P	896.433	744.567	-1.20397		gb:AK064843.1 /DB_XREF=gi:32974861 /TID=Os.21415.1 /CNT=9 /FEA=FLmRNA /TIER=FL /STK=3 /UG=Os.21415 /UG_TITLE=(japonica cultivar-group) cDNA clone:J013000G07, full insert sequence /DEF=Oryza sativa (japonica cultivar-group) cDNA clone:J013000G07, full inse
Os.21562.1.S1_at	89.02	P	102.48	P	91.92	P	96.04	P	106.48	P	98.49	P	94.4733	100.337	1.06206		66.35	P	84.9	P	73.71	P	74.81	P	72.72	P	75.95	P	74.9867	74.4933	-1.00662		112.28	P	106.29	P	97.54	P	78.13	P	85.46	P	74.13	P	105.37	79.24	-1.32976		gb:AF456245.1 /DB_XREF=gi:22652527 /GEN=YR5 /TID=Os.21562.1 /CNT=3 /FEA=FLmRNA /TIER=FL /STK=2 /UG=Os.21562 /DEF=Oryza sativa (japonica cultivar-group) NBS-LRR-like protein (YR5) mRNA, complete cds. /PROD=NBS-LRR-like protein /FL=gb:AF456245.1 /REP_ORG=O.
Os.21563.1.S1_a_at	155.58	P	176.69	P	130.06	P	130.7	P	181.7	P	184.04	P	154.11	165.48	1.07378		100.08	P	182.47	P	184.17	P	188.82	P	186.95	P	263.78	P	155.573	213.183	1.37031		153.57	P	163.71	P	152.49	P	189.04	P	196.53	P	194.57	P	156.59	193.38	1.23494		gb:AF300971.1 /DB_XREF=gi:22594970 /TID=Os.21563.1 /CNT=8 /FEA=FLmRNA /TIER=FL /STK=3 /UG=Os.21563 /DEF=Oryza sativa DRE binding protein 2 mRNA, complete cds. /PROD=DRE binding protein 2 /FL=gb:AF300971.1 gb:AK067313.1 gb:AK121956.1 /REP_ORG=O. sativa
Os.21565.1.S1_at	275.14	P	303.22	P	274.7	P	297.21	P	310.35	P	320.39	P	284.353	309.317	1.08779		260.36	P	282.77	P	289.56	P	270.63	P	279.76	P	255.42	P	277.563	268.603	-1.03336		336.43	P	338.16	P	308.76	P	254.16	P	264.58	P	258.45	P	327.783	259.063	-1.26526		gb:AK069501.1 /DB_XREF=gi:32979525 /TID=Os.21565.1 /CNT=11 /FEA=FLmRNA /TIER=FL /STK=1 /UG=Os.21565 /UG_TITLE=MRNA for beta 1,3-glycosyltransferase-like protein I (b3gt1 gene) /DEF=Oryza sativa (japonica cultivar-group) cDNA clone:J023020A13, full insert
Os.21615.1.S1_at	2687.39	P	2630.51	P	2534.53	P	2469.84	P	2645.4	P	2557.72	P	2617.48	2557.65	-1.02339		2342.43	P	2672.61	P	2510.71	P	2394.44	P	2232.32	P	2299.47	P	2508.58	2308.74	-1.08656		2766.11	P	2819.62	P	2667.11	P	2252.78	P	2324.23	P	2202.97	P	2750.95	2259.99	-1.21724		gb:AK061211.1 /DB_XREF=gi:32971229 /TID=Os.21615.1 /CNT=9 /FEA=FLmRNA /TIER=FL /STK=2 /UG=Os.21615 /UG_TITLE=(japonica cultivar-group) putative acetyl transferase (P0410E01.31), mRNA /DEF=Oryza sativa (japonica cultivar-group) cDNA clone:006-210-D05, full
Os.21634.1.S1_at	266.89	P	446.67	P	460.54	P	405.89	P	447.49	P	482.02	P	391.367	445.133	1.13738		176.93	P	290.99	P	342.24	P	400.85	P	453.06	P	521.27	P	270.053	458.393	1.69742		193.63	P	172.95	P	207.66	P	367.76	P	367.08	P	393.29	P	191.413	376.043	1.96456		gb:AK101713.1 /DB_XREF=gi:32986922 /TID=Os.21634.1 /CNT=6 /FEA=FLmRNA /TIER=FL /STK=1 /UG=Os.21634 /UG_TITLE=(japonica cultivar-group) putative GA 2-oxidase (OJ1414_E05.15), mRNA /DEF=Oryza sativa (japonica cultivar-group) cDNA clone:J033060N07, full inse
Os.21636.2.S1_a_at	296.71	P	272.82	P	236.22	P	221.81	P	246.01	P	207.41	P	268.583	225.077	-1.1933		280.79	P	283.14	P	283.95	P	239.81	P	217.11	P	223.73	P	282.627	226.883	-1.24569		340.91	P	418.23	P	383.98	P	273.12	P	274.62	P	278.21	P	381.04	275.317	-1.38401		gb:AK111740.1 /DB_XREF=gi:37988403 /TID=Os.21636.2 /CNT=5 /FEA=FLmRNA /TIER=FL /STK=1 /UG=Os.21636 /UG_TITLE=MRNA for Myb15 protein (myb15 gene) /DEF=Oryza sativa (japonica cultivar-group) cDNA clone:J023047I22, full insert sequence. /FL=gb:AK106039.1 gb:
Os.21762.2.S1_x_at	3138.09	P	2582.27	P	2479.61	P	2793.05	P	2529.34	P	2330.58	P	2733.32	2550.99	-1.07148		2660.13	P	2699.31	P	2276.32	P	2143.45	P	1859.16	P	1875.12	P	2545.25	1959.24	-1.2991		3505.26	P	2802.49	P	2668.49	P	2244.05	P	2185.43	P	2111.73	P	2992.08	2180.4	-1.37226		gb:BE040733 /DB_XREF=gi:8336117 /DB_XREF=OF05G09 /TID=Os.21762.2 /CNT=7 /FEA=mRNA /TIER=ConsEnd /STK=0 /UG=Os.21762 /UG_TITLE=O.sativa mRNA for alpha-tubulin (clone OSTA-136) /REP_ORG=O. sativa
Os.21792.1.S1_at	198.35	P	204.86	P	182.17	P	209.33	P	218.55	P	214.85	P	195.127	214.243	1.09797		177.43	P	172.76	P	193.27	P	245.81	P	230.65	P	233.25	P	181.153	236.57	1.30591		189.72	P	200.9	P	210.92	P	281.89	P	265.75	P	252.9	P	200.513	266.847	1.33082		gb:AK058569.1 /DB_XREF=gi:32968587 /TID=Os.21792.1 /CNT=7 /FEA=FLmRNA /TIER=FL /STK=1 /UG=Os.21792 /UG_TITLE=(japonica cultivar-group) cDNA clone:001-012-D11, full insert sequence /DEF=Oryza sativa (japonica cultivar-group) cDNA clone:001-017-E06, full in
Os.21796.1.S1_at	290.41	P	270.56	P	251.97	P	207.2	P	208.59	P	221.02	P	270.98	212.27	-1.27658		238.28	P	270.18	P	277.99	P	313.61	P	234.67	P	294.85	P	262.15	281.043	1.07207		221.7	P	241.17	P	228.43	P	288.6	P	253.99	P	247.13	P	230.433	263.24	1.14237		gb:AK062358.1 /DB_XREF=gi:32972376 /TID=Os.21796.1 /CNT=6 /FEA=FLmRNA /TIER=FL /STK=1 /UG=Os.21796 /UG_TITLE=(japonica cultivar-group) cDNA clone:001-101-H02, full insert sequence /DEF=Oryza sativa (japonica cultivar-group) cDNA clone:001-101-H02, full in
Os.21801.1.S1_at	73.93	P	104.56	P	69.92	P	113.73	P	88.61	P	123.59	P	82.8033	108.643	1.31206		71.4	P	87.21	P	106.16	P	117.53	P	128.24	P	210.7	P	88.2567	152.157	1.72402		69.66	P	45.78	P	87.13	P	177.44	P	266.98	P	262.13	P	67.5233	235.517	3.48793		gb:AK106157.1 /DB_XREF=gi:32991366 /TID=Os.21801.1 /CNT=3 /FEA=FLmRNA /TIER=FL /STK=1 /UG=Os.21801 /UG_TITLE=(japonica cultivar-group) cDNA clone:001-208-A06, full insert sequence /DEF=Oryza sativa (japonica cultivar-group) cDNA clone:001-208-A06, full in
Os.21803.1.S1_at	186.8	P	171.95	P	156.29	P	140.88	P	150.38	P	154.5	P	171.68	148.587	-1.15542		134.47	P	174.72	P	174.14	P	116.61	P	134.12	P	141.98	P	161.11	130.903	-1.23076		132.43	P	149.98	P	161.59	P	219.91	P	193.32	P	222.02	P	148	211.75	1.43074		gb:AK062447.1 /DB_XREF=gi:32972465 /TID=Os.21803.1 /CNT=3 /FEA=FLmRNA /TIER=FL /STK=0 /UG=Os.21803 /UG_TITLE=(japonica cultivar-group) cDNA clone:001-103-B10, full insert sequence /DEF=Oryza sativa (japonica cultivar-group) cDNA clone:001-103-B10, full in
Os.21806.1.S1_at	177	P	181.1	P	159.93	P	159.1	P	169.47	P	166.37	P	172.677	164.98	-1.04665		162.06	P	167.97	P	175.05	P	152.96	P	165.39	P	167.4	P	168.36	161.917	-1.03979		216.5	P	217.4	P	219.72	P	142.94	P	135.16	P	138.03	P	217.873	138.71	-1.57071		gb:AK063130.1 /DB_XREF=gi:32973148 /TID=Os.21806.1 /CNT=18 /FEA=FLmRNA /TIER=FL /STK=1 /UG=Os.21806 /UG_TITLE=(japonica cultivar-group) cDNA clone:001-111-F06, full insert sequence /DEF=Oryza sativa (japonica cultivar-group) cDNA clone:001-111-F06, full i
Os.21812.2.S1_a_at	1773.67	P	1774.69	P	1668.03	P	1707.63	P	1823.8	P	1783.93	P	1738.8	1771.79	1.01897		1696.81	P	1843.76	P	1824.74	P	1569.59	P	1438.05	P	1491.76	P	1788.44	1499.8	-1.19245		1969.47	P	1880.85	P	1770.27	P	1458.91	P	1521.52	P	1489.35	P	1873.53	1489.93	-1.25746		gb:AK065199.1 /DB_XREF=gi:32975217 /TID=Os.21812.2 /CNT=7 /FEA=FLmRNA /TIER=FL /STK=1 /UG=Os.21812 /UG_TITLE=(japonica cultivar-group) Putative leucine-rich repeat transmembrane protein kinase (OJ1743A09.16), mRNA /DEF=Oryza sativa (japonica cultivar-grou
Os.21839.1.S1_at	1241.31	P	1213.98	P	1104.03	P	979.56	P	1174.55	P	989.24	P	1186.44	1047.78	-1.13233		1235.52	P	1099.86	P	1095.59	P	916.25	P	904.34	P	897	P	1143.66	905.863	-1.2625		1294.92	P	1391.96	P	1371.04	P	938.69	P	1012.49	P	965.19	P	1352.64	972.123	-1.39143		gb:AK070299.1 /DB_XREF=gi:32980323 /TID=Os.21839.1 /CNT=8 /FEA=FLmRNA /TIER=FL /STK=0 /UG=Os.21839 /UG_TITLE=(japonica cultivar-group) cDNA clone:006-303-C01, full insert sequence /DEF=Oryza sativa (japonica cultivar-group) cDNA clone:J023047F19, full ins
Os.21893.2.S1_at	799.5	P	813.46	P	723.19	P	773.37	P	725.13	P	776.72	P	778.717	758.407	-1.02678		611.51	P	728.41	P	812.33	P	613.24	P	606.42	P	587.06	P	717.417	602.24	-1.19125		828.7	P	769.89	P	686.24	P	639.23	P	618.04	P	566.98	P	761.61	608.083	-1.25248		gb:AK103558.1 /DB_XREF=gi:32988767 /TID=Os.21893.2 /CNT=1 /FEA=FLmRNA /TIER=FL /STK=1 /UG=Os.21893 /UG_TITLE=(japonica cultivar-group) cDNA clone:J033132H20, full insert sequence /DEF=Oryza sativa (japonica cultivar-group) cDNA clone:J033132H20, full inse
Os.21893.3.A1_at	163.63	P	138.02	P	134.99	P	104.1	P	99.94	P	101.06	P	145.547	101.7	-1.43114		178.87	P	219.94	P	233.35	P	213.78	P	224.56	P	198.91	P	210.72	212.417	1.00805		156.21	P	168.24	P	163.16	P	368.33	P	341.73	P	384.29	P	162.537	364.783	2.24431		gb:AK099398.1 /DB_XREF=gi:32984607 /TID=Os.21893.3 /CNT=9 /FEA=FLmRNA /TIER=FL /STK=1 /UG=Os.21893 /UG_TITLE=(japonica cultivar-group) cDNA clone:J033132H20, full insert sequence /DEF=Oryza sativa (japonica cultivar-group) cDNA clone:J013000O13, full inse
Os.22029.1.S1_a_at	81.5	P	77.75	P	60.4	P	81.15	P	91.35	P	83.65	P	73.2167	85.3833	1.16617		128.29	P	111.26	P	84.65	P	207.52	P	153.46	P	171.84	P	108.067	177.607	1.64349		137.15	P	141.51	P	131.79	P	239.09	P	251.26	P	207.7	P	136.817	232.683	1.70069		gb:AF284781.1 /DB_XREF=gi:9944966 /GEN=Lls1 /TID=Os.22029.1 /CNT=60 /FEA=FLmRNA /TIER=FL+Stack /STK=23 /UG=Os.22029 /DEF=Oryza sativa LLS1 protein (Lls1) mRNA, complete cds. /PROD=LLS1 protein /FL=gb:AF284781.1 gb:AK071899.1 gb:AK065124.1 gb:AK062219.1 /R
[truncated: 2,116 more rows]
[truncated: 4 more columns]

## Sheet: 1.5 fold
Probe set	CK-6 h-rep1	CK-6 h-rep1 call	CK-6 h-rep2	CK-6 h-rep2 call	CK-6 h-rep3	CK-6 h-rep3 call	LK-6 h-rep1	LK-6 h-rep1 call	LK-6 h-rep2	LK-6 h-rep2 call	LK-6 h-rep3	LK-6 h-rep3 call	CK-6 h ave	LK-6 h ave	6 h FC		CK-3 d-rep1	CK-3 d-rep1 call	CK-3 d-rep2	CK-3 d-rep2 call	CK-3 d-rep3	CK-3 d-rep3 call	LK-3 d-rep1	LK-3 d-rep1 call	LK-3 d-rep2	LK-3 d-rep2 call	LK-3 d-rep3	LK-3 d-rep3 call	CK-3 d ave	LK-3 d ave	3 d FC		CK-5 d-rep1	CK-5 d-rep1 call	CK-5 d-rep2	CK-5 d-rep2 call	CK-5 d-rep3	CK-5 d-rep3 call	LK-5 d-rep1	LK-5 d-rep1 call	LK-5 d-rep2	LK-5 d-rep2 call	LK-5 d-rep3	LK-5 d-rep3 call	CK-5 d ave	LK-5 d ave	5 d FC		Target Description
[truncated: 1,166 more rows]
[truncated: 4 more columns]

[truncated: 1 more sheets: 2.0 fold]
