# Supplementary material for: Transcriptome analysis of rice root responses to potassium deficiency
Source: BMC Plant Biol. 2012 Sep 10;12:161. doi: 10.1186/1471-2229-12-161 (PMC3489729; doi:10.1186/1471-2229-12-161)
Supplement: Additional file 5 — Genes encoding calcium sensors and peroxidase proteins showing transcriptional changes during K+-deficiency treatment. [file 1471-2229-12-161-S5.xls]

## Sheet: Calcium sensors
Annotation	Subgroup	Probe set	CK-6 h-rep1	CK-6 h-rep1 call	CK-6 h-rep2	CK-6 h-rep2 call	CK-6 h-rep3	CK-6 h-rep3 call	LK-6 h-rep1	LK-6 h-rep1 call	LK-6 h-rep2	LK-6 h-rep2 call	LK-6 h-rep3	LK-6 h-rep3 call	CK-6 h ave	LK-6 h ave	6 h FC		CK-3 d-rep1	CK-3 d-rep1 call	CK-3 d-rep2	CK-3 d-rep2 call	CK-3 d-rep3	CK-3 d-rep3 call	LK-3 d-rep1	LK-3 d-rep1 call	LK-3 d-rep2	LK-3 d-rep2 call	LK-3 d-rep3	LK-3 d-rep3 call	CK-3 d ave	LK-3 d ave	3 d FC		CK-5 d-rep1	CK-5 d-rep1 call	CK-5 d-rep2	CK-5 d-rep2 call	CK-5 d-rep3	CK-5 d-rep3 call	LK-5 d-rep1	LK-5 d-rep1 call	LK-5 d-rep2	LK-5 d-rep2 call	LK-5 d-rep3	LK-5 d-rep3 call	CK-5 d ave	LK-5 d ave	5 d FC
Calmodulin-like protein 1, putative, expressed	/	Os.11301.1.S1_at	1040.26	P	841.7	P	949.09	P	950.58	P	973.77	P	998.23	P	943.683	974.193	1.03233		727.32	P	830.34	P	895.69	P	1075.2	P	972.97	P	1293.25	P	817.783	1113.81	1.36198		697.15	P	599.88	P	781.52	P	787.38	P	866.48	P	886.86	P	692.85	846.907	1.22235
OsCBL5	/	Os.23476.1.A1_at	99.88	P	113.27	P	122.51	P	113.59	P	124.57	P	112.41	P	111.887	116.857	1.04442		99.01	P	140.77	P	145.96	P	206.27	P	192.13	P	196.73	P	128.58	198.377	1.54283		131.16	P	117.27	P	134.1	P	187.5	P	171.66	P	176.42	P	127.51	178.527	1.4001
OsCCaMK1	/	Os.53033.1.S1_at	448.69	P	343.69	P	379.92	P	323.65	P	299.59	P	308.13	P	390.767	310.457	-1.25868		364.69	P	351.58	P	359.52	P	283.88	P	266.93	P	293.31	P	358.597	281.373	-1.27445		403.61	P	416.32	P	467.29	P	267.47	P	264.92	P	222.31	P	429.073	251.567	-1.7056
OsCPK9	/	Os.5385.1.S1_at	220.38	P	192.24	P	189.45	P	171.05	P	194.55	P	195.04	P	200.69	186.88	-1.0739		170.31	P	202.16	P	213.92	P	129.93	P	124.41	P	143.01	P	195.463	132.45	-1.47575		186.83	P	231.82	P	249.34	P	143.31	P	134.77	P	132.38	P	222.663	136.82	-1.62742
OsCML5	II	Os.9585.1.S1_at	176.42	P	178.25	P	272.31	P	158.9	P	189.74	P	209.33	P	208.993	185.99	-1.12368		308.75	P	343.19	P	401.17	P	212.07	P	228.66	P	278.35	P	351.037	239.693	-1.46452		295.25	P	201.18	P	351.4	P	129.23	P	144.55	P	138.5	P	282.61	137.427	-2.05644
OsCML11	V	Os.53456.1.S1_at	277	P	250.12	P	226.11	P	248.32	P	277.51	P	236.14	P	251.077	253.99	1.0116		219.66	P	224.74	P	250.68	P	197.29	P	187.13	P	176.5	P	231.693	186.973	-1.23918		243.69	P	268.26	P	228.1	P	191.33	P	159.08	P	159.17	P	246.683	169.86	-1.45227
OsCML18	VI	Os.5101.1.S1_at	1304.45	P	1461.54	P	1544.2	P	1333.06	P	1684.44	P	1760.97	P	1436.73	1592.82	1.10864		1375.75	P	1749.18	P	1928.02	P	2037.46	P	2026.68	P	2443.48	P	1684.32	2169.21	1.28789		1589.92	P	1421.75	P	1802.01	P	1988.36	P	2095.34	P	2148.05	P	1604.56	2077.25	1.29459
OsCML20	VI	Os.55658.1.S1_at	51.84	P	71.86	P	85.48	P	48.44	P	69.49	P	59.69	P	69.7267	59.2067	-1.17768		98.08	P	93.99	P	117.59	P	102.12	P	116.2	P	118.87	P	103.22	112.397	1.0889		76.97	P	72.15	P	105.18	P	113.31	P	124.34	P	132.47	P	84.7667	123.373	1.45545
OsCML31	VI	Os.18922.2.S1_at	1160.39	P	1611.67	P	1962.25	P	1468.34	P	1716.68	P	1813.59	P	1578.1	1666.2	1.05583		1585.2	P	1596.34	P	1501.32	P	2083.4	P	2217.61	P	2408.67	P	1560.95	2236.56	1.43282		1304.71	P	989.33	P	1596.52	P	1590.26	P	1726.6	P	1684.21	P	1296.85	1667.02	1.28544
[truncated: 5 more columns]

## Sheet: Peroxidase proteins
Annotation	Subgroup	Probe set	CK-6 h-rep1	CK-6 h-rep1 call	CK-6 h-rep2	CK-6 h-rep2 call	CK-6 h-rep3	CK-6 h-rep3 call	LK-6 h-rep1	LK-6 h-rep1 call	LK-6 h-rep2	LK-6 h-rep2 call	LK-6 h-rep3	LK-6 h-rep3 call	CK-6 h ave	LK-6 h ave	6 h FC		CK-3 d-rep1	CK-3 d-rep1 call	CK-3 d-rep2	CK-3 d-rep2 call	CK-3 d-rep3	CK-3 d-rep3 call	LK-3 d-rep1	LK-3 d-rep1 call	LK-3 d-rep2	LK-3 d-rep2 call	LK-3 d-rep3	LK-3 d-rep3 call	CK-3 d ave	LK-3 d ave	3 d FC		CK-5 d-rep1	CK-5 d-rep1 call	CK-5 d-rep2	CK-5 d-rep2 call	CK-5 d-rep3	CK-5 d-rep3 call	LK-5 d-rep1	LK-5 d-rep1 call	LK-5 d-rep2	LK-5 d-rep2 call	LK-5 d-rep3	LK-5 d-rep3 call	CK-5 d ave	LK-5 d ave	5 d FC
OsPrx13	I	Os.17722.1.S1_at	485.35	P	324.89	P	315.25	P	517.06	P	464.21	P	690.03	P	375.163	557.1	1.48495		69.2	P	127.13	P	100.6	P	56.1	P	32.65	P	56.26	P	98.9767	48.3367	-2.04765		107.42	P	185.49	P	130.87	P	36.01	P	41.07	P	29.19	A	141.26	35.4233	-3.98777
OsPrx67	I	OsAffx.4250.1.S1_at	703.92	P	756.07	P	726.45	P	681.06	P	830.52	P	702.94	P	728.813	738.173	1.01284		826.8	P	864.58	P	908.24	P	561.48	P	548.32	P	672.04	P	866.54	593.947	-1.45895		874.98	P	780.56	P	806.03	P	483.42	P	491.36	P	444.13	P	820.523	472.97	-1.73483
OsPrx15	I	Os.20260.1.S1_at	1092.38	P	1014.34	P	1103.74	P	859.59	P	970.6	P	781.87	P	1070.15	870.687	-1.22909		438.89	P	500.33	P	347.57	P	276.74	P	273.82	P	332.01	P	428.93	294.19	-1.458		492.66	P	568.67	P	561.39	P	398.33	P	386.27	P	374.37	P	540.907	386.323	-1.40014
OsPrx45	I	Os.2957.1.S1_at	4675.65	P	4619.93	P	4452.65	P	4581.01	P	4996.28	P	4785.99	P	4582.74	4787.76	1.04474		4025.07	P	4596.4	P	4413.4	P	3845.15	P	3444.19	P	3803.79	P	4344.96	3697.71	-1.17504		4896.18	P	4826.21	P	4875.46	P	3494.49	P	3654.68	P	3389.17	P	4865.95	3512.78	-1.38521
OsPrx107	I	Os.10029.1.S1_at	828.9	P	1211.94	P	893.02	P	1053.77	P	1056.92	P	1121.91	P	977.953	1077.53	1.10182		1137.49	P	1454.02	P	1473.18	P	1913.5	P	1553.48	P	1708.09	P	1354.9	1725.02	1.27318		1523.17	P	1540.18	P	1300.13	P	1677	P	1730.49	P	1766.01	P	1454.49	1724.5	1.18564
OsPrx46	I	Os.2961.1.S1_at	871.3	P	867.6	P	861.82	P	947.94	P	839.89	P	833.06	P	866.907	873.63	1.00776		852.27	P	872.13	P	990.93	P	1246.69	P	1206.5	P	1189.61	P	905.11	1214.27	1.34157		816.16	P	748.14	P	852.87	P	1026.23	P	1047.71	P	1030.64	P	805.723	1034.86	1.28439
OsPrx43	I	Os.19737.1.S1_at	1249.41	P	1148.11	P	1037.27	P	1219.23	P	1425.97	P	1359.02	P	1144.93	1334.74	1.16578		1383.09	P	1518.89	P	1675.48	P	1956.94	P	1790.53	P	2022.35	P	1525.82	1923.27	1.26049		1316.17	P	1308.52	P	1211.26	P	1659.38	P	1652.06	P	1436.24	P	1278.65	1582.56	1.23768
OsPrx60	II	Os.21893.2.S1_at	799.5	P	813.46	P	723.19	P	773.37	P	725.13	P	776.72	P	778.717	758.407	-1.02678		611.51	P	728.41	P	812.33	P	613.24	P	606.42	P	587.06	P	717.417	602.24	-1.19125		828.7	P	769.89	P	686.24	P	639.23	P	618.04	P	566.98	P	761.61	608.083	-1.25248
OsPrx59	II	Os.11552.1.S2_at	3637.47	P	3731.04	P	3545.15	P	3834.11	P	3983.81	P	3952.43	P	3637.89	3923.45	1.0785		2693.5	P	2754.76	P	2716.86	P	2200.39	P	2098.55	P	2188.03	P	2721.71	2162.32	-1.2587		3313.69	P	3232.34	P	3226.02	P	2539.84	P	2740.28	P	2674	P	3257.35	2651.37	-1.22855
OsPrx39	III	Os.9893.1.S1_at	216.48	P	197.82	P	184.93	P	169.19	P	259.93	P	224.54	P	199.743	217.887	1.09083		178.63	P	220.35	P	240.8	P	174.07	P	131.17	P	175.83	A	213.26	160.357	-1.32991		186.81	P	198.92	P	226.14	P	135.69	P	157.32	P	125.17	P	203.957	139.393	-1.46317
OsPrx30	IV	Os.27793.1.S1_x_at	641.63	P	616.58	P	645.11	P	556.74	P	517.05	P	519.08	P	634.44	530.957	-1.1949		668.6	P	714.05	P	719.46	P	335.86	P	360.45	P	340.34	P	700.703	345.55	-2.02779		671.38	P	672.7	P	763.55	P	321.84	P	281.18	P	226.62	P	702.543	276.547	-2.54042
OsPrx81	IV	Os.47413.1.S1_at	1050.13	P	816.85	P	959.85	P	882.47	P	950.03	P	1128.95	P	942.277	987.15	1.04762		656.16	P	860.86	P	989.87	P	399.61	P	326.46	P	537.79	P	835.63	421.287	-1.98352		773.97	P	702.05	P	831.3	P	354.28	P	350.64	P	290.24	P	769.107	331.72	-2.31854
OsPrx118	IV	Os.10285.1.S1_at	1432.17	P	1278.08	P	1259.63	P	1106.83	P	1062.02	P	938.67	P	1323.29	1035.84	-1.27751		1487.07	P	1367.64	P	1323.16	P	992.7	P	811.91	P	957.62	P	1392.62	920.743	-1.5125		1254.32	P	1291.4	P	1363.54	P	779.28	P	647.56	P	614	P	1303.09	680.28	-1.91552
OsPrx112	IV	Os.11556.1.S1_at	2225.14	P	2144.94	P	2022.22	P	2131.96	P	2341.15	P	2233.82	P	2130.77	2235.64	1.04922		2424.19	P	2238.55	P	2236.77	P	1995.61	P	1764.4	P	1955.28	P	2299.84	1905.1	-1.2072		2430.46	P	2531.01	P	2495.16	P	1875.28	P	1874.98	P	1651.57	P	2485.54	1800.61	-1.38039
OsPrx86	IV	Os.11546.1.S1_at	2777.17	P	2449.31	P	2257.75	P	2609.76	P	2431.66	P	2624.67	P	2494.74	2555.36	1.0243		1907.72	P	2042.67	P	2109.01	P	2662.32	P	2238.63	P	2597.74	P	2019.8	2499.56	1.23753		2420.33	P	2346.52	P	2325.14	P	2811.82	P	2741.49	P	2467.49	P	2364	2673.6	1.13097
OsPrx117	IV	Os.52833.1.S1_at	2206.47	P	2327.5	P	2262.66	P	2041.82	P	2281.22	P	2312.68	P	2265.54	2211.91	-1.02425		1753.95	P	2088.09	P	1940.78	P	2512.77	P	2385.76	P	2392.28	P	1927.61	2430.27	1.26077		2399.73	P	2378.44	P	2087.9	P	2975.67	P	3019.63	P	3050.84	P	2288.69	3015.38	1.31751
OsPrx131	IV	Os.55595.1.S1_at	90.47	P	138.96	P	141.85	P	142.03	P	133.7	P	128.28	P	123.76	134.67	1.08815		195.18	P	231.87	P	200.97	P	89.95	P	78.93	P	103.69	P	209.34	90.8567	-2.30407		176.42	P	164.03	P	205.73	P	134.59	P	114.68	P	122.94	P	182.06	124.07	-1.4674
OsPrx95	V	Os.20290.1.S1_at	3545.4	P	3087.71	P	2999.29	P	3089.07	P	3308.52	P	2989.15	P	3210.8	3128.91	-1.02617		3321.89	P	3225.7	P	3338.49	P	2936.95	P	2542.37	P	2978.41	P	3295.36	2819.24	-1.16888		3305.81	P	3336.25	P	3324.95	P	2890.01	P	2815.97	P	2553.91	P	3322.34	2753.3	-1.20668
OsPrx90	VI	Os.11547.1.S1_s_at	697.94	P	666.3	P	643.7	P	624.25	P	649.74	P	661.55	P	669.313	645.18	-1.03741		791.76	P	911.2	P	869.56	P	1264.15	P	1177.04	P	1221.63	P	857.507	1220.94	1.42383		892.68	P	842.39	P	820.87	P	1158.41	P	1163.79	P	1177.16	P	851.98	1166.45	1.36911
		OsAffx.28164.2.S1_at	184.78	P	207.28	P	183.34	P	166.36	P	205.9	P	218.73	P	191.8	196.997	1.02709		212.18	P	279.05	P	248.06	P	421.1	P	400.35	P	453.09	P	246.43	424.847	1.72401		222.88	P	246.98	P	226.87	P	387	A	417.8	P	429.67	P	232.243	411.49	1.77181
OsPrx51	VI	Os.11548.1.S1_at	238.13	P	311.25	P	240.41	P	248.35	P	332.36	P	299.65	P	263.263	293.453	1.11468		227.77	P	341.04	P	376.67	P	445.07	P	380.77	P	476.06	P	315.16	433.967	1.37697		270.96	P	271.3	P	295.79	P	399.65	P	413.15	P	385.61	P	279.35	399.47	1.43
OsPrx98	VI	Os.36995.1.S1_at	213.67	P	192.89	P	199.5	P	205.84	P	224.16	P	237.19	P	202.02	222.397	1.10086		239.32	P	272.28	P	270.97	P	389.71	P	411.54	P	409.39	P	260.857	403.547	1.54701		258.62	P	241.9	P	217.39	P	535.12	P	505.47	P	578.27	P	239.303	539.62	2.25496
Note: Two probe sets represents OsPrx90.
[truncated: 5 more columns]
