# Supplementary material for: Transcriptome analysis of rice root responses to potassium deficiency
Source: BMC Plant Biol. 2012 Sep 10;12:161. doi: 10.1186/1471-2229-12-161 (PMC3489729; doi:10.1186/1471-2229-12-161)
Supplement: Additional file 11 — Hormone- and auxin-responsive genes showing transcriptional changes during K+deficiency. [file 1471-2229-12-161-S11.xls]

## Sheet: Response to hormone stimulus
Probe set	CK-6 h-rep1	CK-6 h-rep1 call	CK-6 h-rep2	CK-6 h-rep2 call	CK-6 h-rep3	CK-6 h-rep3 call	LK-6 h-rep1	LK-6 h-rep1 call	LK-6 h-rep2	LK-6 h-rep2 call	LK-6 h-rep3	LK-6 h-rep3 call	CK-6 h ave	LK-6 h ave	6 h FC		CK-3 d-rep1	CK-3 d-rep1 call	CK-3 d-rep2	CK-3 d-rep2 call	CK-3 d-rep3	CK-3 d-rep3 call	LK-3 d-rep1	LK-3 d-rep1 call	LK-3 d-rep2	LK-3 d-rep2 call	LK-3 d-rep3	LK-3 d-rep3 call	CK-3 d ave	LK-3 d ave	3 d FC		CK-5 d-rep1	CK-5 d-rep1 call	CK-5 d-rep2	CK-5 d-rep2 call	CK-5 d-rep3	CK-5 d-rep3 call	LK-5 d-rep1	LK-5 d-rep1 call	LK-5 d-rep2	LK-5 d-rep2 call	LK-5 d-rep3	LK-5 d-rep3 call	CK-5 d ave	LK-5 d ave	5 d FC		Target Description
Os.10109.1.S1_at	1831.73	P	1887.55	P	1845.78	P	1603.75	P	1946.2	P	1848.76	P	1855.02	1799.57	-1.03081		2160.02	P	1898.58	P	2104.47	P	1728.41	P	1702.34	P	1715.08	P	2054.36	1715.28	-1.19768		1984.42	P	2072.48	P	2036.52	P	1598.73	P	1718.5	P	1672.39	P	2031.14	1663.21	-1.22122		gb:AK068213.1 /DB_XREF=gi:32978231 /TID=Os.10109.1 /CNT=33 /FEA=FLmRNA /TIER=FL /STK=5 /UG=Os.10109 /UG_TITLE=(japonica cultivar-group) cDNA clone:J013149K13, full insert sequence /DEF=Oryza sativa (japonica cultivar-group) cDNA clone:J013149K13, full ins
Os.11249.1.S1_at	952.22	P	921.68	P	947.01	P	730.24	P	852.43	P	632.96	P	940.303	738.543	-1.27319		1147.6	P	925.87	P	915.98	P	726.03	P	559.77	P	662.22	P	996.483	649.34	-1.53461		871.94	P	928.9	P	1011.08	P	750.48	P	694.38	P	709.51	P	937.307	718.123	-1.30522		gb:AB091471.1 /DB_XREF=gi:29420794 /TID=Os.11249.1 /CNT=6 /FEA=FLmRNA /TIER=FL /STK=1 /UG=Os.11249 /UG_TITLE=(japonica cultivar-group) OsBLE3 mRNA for hypothetical protein, complete cds /DEF=Oryza sativa (japonica cultivar-group) OsBLE3 mRNA for hypotheti
Os.11798.1.S1_at	179.9	P	249.53	P	239.89	P	192.18	P	218.02	P	281.7	P	223.107	230.633	1.03374		206.11	P	282.36	P	327.82	P	423.88	P	485.21	P	525.87	P	272.097	478.32	1.7579		265.25	P	244.84	P	258.51	P	382.13	P	413.99	P	481.58	P	256.2	425.9	1.66237		gb:AK101193.1 /DB_XREF=gi:32986402 /TID=Os.11798.1 /CNT=5 /FEA=FLmRNA /TIER=FL /STK=0 /UG=Os.11798 /UG_TITLE=(japonica cultivar-group) cDNA clone:J033030I03, full insert sequence /DEF=Oryza sativa (japonica cultivar-group) cDNA clone:J033030I03, full inse
Os.12735.1.S1_at	2139.46	P	1499.04	P	1265.23	P	1521.06	P	1463.14	P	1385.28	P	1634.58	1456.49	-1.12227		1164.98	P	1454.6	P	1505.32	P	1581.28	P	1136.03	P	1475.01	P	1374.97	1397.44	1.01634		1396.58	P	1245.41	P	1140.9	P	1868.43	P	1714.98	P	1558.94	P	1260.96	1714.12	1.35937		gb:AK119708.1 /DB_XREF=gi:37989331 /TID=Os.12735.1 /CNT=174 /FEA=FLmRNA /TIER=FL+Stack /STK=8 /UG=Os.12735 /UG_TITLE=(japonica cultivar-group) cDNA clone:006-202-H08, full insert sequence /DEF=Oryza sativa (japonica cultivar-group) cDNA clone:002-157-E08,
Os.13917.1.S1_at	125.78	P	138.68	P	124.12	P	121.36	P	127.66	P	126.45	P	129.527	125.157	-1.03492		170.24	P	154.34	P	147.01	P	195.13	P	198.27	P	214.29	P	157.197	202.563	1.2886		122.01	P	121.62	P	120.35	P	149.89	P	144.64	P	149.07	P	121.327	147.867	1.21875		gb:AY181210.1 /DB_XREF=gi:27902676 /TID=Os.13917.1 /CNT=16 /FEA=FLmRNA /TIER=FL /STK=1 /UG=Os.13917 /DEF=Oryza sativa (japonica cultivar-group) cold acclimation protein COR413-TM1 mRNA, complete cds. /PROD=cold acclimation protein COR413-TM1 /FL=gb:AY1812
Os.17645.1.S1_at	314.84	P	295.62	P	337.81	P	301.98	P	304.42	P	306.86	P	316.09	304.42	-1.03834		274.59	P	272.29	P	312.46	P	269.48	P	293.61	P	274.43	P	286.447	279.173	-1.02605		327.32	P	361.23	P	329.17	P	292.35	P	279.63	P	267.8	P	339.24	279.927	-1.21189		gb:AK062837.1 /DB_XREF=gi:32972855 /TID=Os.17645.1 /CNT=6 /FEA=FLmRNA /TIER=FL /STK=1 /UG=Os.17645 /UG_TITLE=(japonica cultivar-group) cDNA clone:001-107-H01, full insert sequence /DEF=Oryza sativa (japonica cultivar-group) cDNA clone:001-107-H01, full in
Os.19952.1.S1_at	111.71	P	130.2	P	118.91	P	122.01	P	121.27	P	126.85	P	120.273	123.377	1.0258		145.15	P	134.86	P	141.94	P	117.53	P	142.2	P	138.82	P	140.65	132.85	-1.05871		129.54	P	140.95	P	141.11	P	190.38	P	199.27	P	226.93	P	137.2	205.527	1.49801		gb:AK100314.1 /DB_XREF=gi:32985523 /TID=Os.19952.1 /CNT=6 /FEA=FLmRNA /TIER=FL /STK=1 /UG=Os.19952 /UG_TITLE=(japonica cultivar-group) P0710E05.9 (P0710E05.9), mRNA /DEF=Oryza sativa (japonica cultivar-group) cDNA clone:J023078N13, full insert sequence. /
Os.21108.1.S1_at	273.93	P	244.38	P	238.45	P	270.39	P	256.49	P	206.21	P	252.253	244.363	-1.03229		223.42	P	234.69	P	227.43	P	200.42	P	174.11	P	198.6	P	228.513	191.043	-1.19613		281.53	P	263.62	P	259.91	P	194.99	P	186.52	P	187.27	P	268.353	189.593	-1.41542		gb:CB661567 /DB_XREF=gi:29665292 /DB_XREF=OSJNEd04J21.r /CLONE=OSJNEd04J21 /TID=Os.21108.1 /CNT=30 /FEA=FLmRNA /TIER=Stack /STK=10 /UG=Os.21108 /UG_TITLE=(japonica cultivar-group) cDNA clone:J023108I12, full insert sequence /FL=gb:AK071721.1 /REP_ORG=O. s
Os.28450.1.S1_at	62.33	P	79.35	P	58.78	P	63.64	P	105.85	P	90.27	P	66.82	86.5867	1.29582		52.1	P	61.21	P	74.07	P	107.83	P	113.83	P	121.45	P	62.46	114.37	1.83109		80.94	P	100.18	P	69.2	P	154.07	P	153.27	P	183.45	P	83.44	163.597	1.96065		gb:AY304538.1 /DB_XREF=gi:32141026 /TID=Os.28450.1 /CNT=2 /FEA=FLmRNA /TIER=FL /STK=1 /UG=Os.28450 /DEF=Oryza sativa (japonica cultivar-group) gravity and root development protein mRNA, complete cds. /PROD=gravity and root development protein /FL=gb:AY304
Os.34523.1.S1_at	359.35	P	349.14	P	368.52	P	345.26	P	443.18	P	354.44	P	359.003	380.96	1.06116		306.12	P	374.08	P	331.96	P	532.75	P	480.1	P	484.32	P	337.387	499.057	1.47918		281.87	P	307.8	P	348.05	P	474.61	P	449.52	P	425.51	P	312.573	449.88	1.43928		gb:AK071051.1 /DB_XREF=gi:32981074 /TID=Os.34523.1 /CNT=9 /FEA=FLmRNA /TIER=FL /STK=0 /UG=Os.34523 /UG_TITLE=(japonica cultivar-group) cDNA clone:J023076B14, full insert sequence /DEF=Oryza sativa (japonica cultivar-group) cDNA clone:J023076B14, full inse
Os.37430.1.S1_at	469.52	P	534.72	P	633.88	P	635.94	P	675.66	P	660.25	P	546.04	657.283	1.20373		1214.44	P	1038.81	P	993.81	P	1060.42	P	1092.04	P	1142.52	P	1082.35	1098.33	1.01476		1291.97	P	1240.19	P	1192.95	P	785.6	P	804.71	P	837.35	P	1241.7	809.22	-1.53444		gb:AK058585.1 /DB_XREF=gi:32968603 /TID=Os.37430.1 /CNT=5 /FEA=FLmRNA /TIER=FL /STK=1 /UG=Os.37430 /UG_TITLE=(japonica cultivar-group) cDNA clone:001-017-G01, full insert sequence /DEF=Oryza sativa (japonica cultivar-group) cDNA clone:001-017-G01, full in
Os.46402.1.S1_at	3131.77	P	2833.01	P	2685.43	P	2567.48	P	3000.39	P	2689.67	P	2883.4	2752.51	-1.04755		2282.59	P	2493.54	P	2406.84	P	2117.67	P	1972.86	P	2038	P	2394.32	2042.84	-1.17205		2602.99	P	2497.69	P	2393.17	P	1923.36	P	1953.51	P	1780.99	P	2497.95	1885.95	-1.3245		gb:AY554050.1 /DB_XREF=gi:45602862 /GEN=DRR1 /TID=Os.46402.1 /CNT=42 /FEA=FLmRNA /TIER=FL /STK=5 /UG=Os.46402 /DEF=Oryza sativa (japonica cultivar-group) drought-induced hydrophobic protein (DRR1) mRNA, complete cds. /PROD=drought-induced hydrophobic prot
Os.47560.1.S1_at	721.36	P	628.51	P	606.87	P	672.85	P	829.76	P	627.82	P	652.247	710.143	1.08876		858.07	P	1026.19	P	1036.75	P	683.49	P	506.22	P	640.91	P	973.67	610.207	-1.59564		840.76	P	816.17	P	835.5	P	410.02	P	380.33	P	347.88	P	830.81	379.41	-2.18974		gb:AK063572.1 /DB_XREF=gi:32973590 /TID=Os.47560.1 /CNT=3 /FEA=FLmRNA /TIER=FL /STK=1 /UG=Os.47560 /UG_TITLE=(japonica cultivar-group) cDNA clone:001-117-G08, full insert sequence /DEF=Oryza sativa (japonica cultivar-group) cDNA clone:001-117-G08, full in
Os.4806.1.S1_at	375	P	331.68	P	364.38	P	274.04	P	265.31	P	272.86	P	357.02	270.737	-1.3187		302.21	P	272.58	P	288.64	P	197.64	P	242.73	P	220.07	P	287.81	220.147	-1.30736		274.61	P	278.3	P	264.97	P	249.5	P	241.61	P	244.85	P	272.627	245.32	-1.11131		gb:AK069892.1 /DB_XREF=gi:32979916 /TID=Os.4806.1 /CNT=23 /FEA=FLmRNA /TIER=FL /STK=1 /UG=Os.4806 /UG_TITLE=(japonica cultivar-group) cDNA clone:001-040-C05, full insert sequence /DEF=Oryza sativa (japonica cultivar-group) cDNA clone:J023039N11, full inse
Os.4900.2.A1_x_at	225.13	P	205.31	P	204.59	P	193.01	P	198.35	P	193.25	P	211.677	194.87	-1.08625		176.25	P	181.01	P	210.85	P	200.53	P	220.59	P	230.55	P	189.37	217.223	1.14708		189.46	P	194.08	P	187.13	P	231.75	P	230.48	P	226.15	P	190.223	229.46	1.20627		gb:AK100623.1 /DB_XREF=gi:32985832 /TID=Os.4900.2 /CNT=8 /FEA=FLmRNA /TIER=FL /STK=0 /UG=Os.4900 /UG_TITLE=(japonica cultivar-group) cDNA clone:J023108I10, full insert sequence /DEF=Oryza sativa (japonica cultivar-group) cDNA clone:J023108I10, full insert
Os.5091.1.S1_at	170.45	P	170.92	P	168.19	P	133.57	P	173.79	P	169.92	P	169.853	159.093	-1.06763		161.43	P	166.75	P	170.8	P	124.2	P	140.65	P	124.65	P	166.327	129.833	-1.28108		180.69	P	162.96	P	177.11	P	130.75	P	129.52	P	125.49	P	173.587	128.587	-1.34996		gb:AK071683.1 /DB_XREF=gi:32981706 /TID=Os.5091.1 /CNT=6 /FEA=FLmRNA /TIER=FL /STK=2 /UG=Os.5091 /UG_TITLE=(japonica cultivar-group) cDNA clone:J023096J12, full insert sequence /DEF=Oryza sativa (japonica cultivar-group) cDNA clone:J023109M16, full insert
Os.5101.1.S1_at	1304.45	P	1461.54	P	1544.2	P	1333.06	P	1684.44	P	1760.97	P	1436.73	1592.82	1.10864		1375.75	P	1749.18	P	1928.02	P	2037.46	P	2026.68	P	2443.48	P	1684.32	2169.21	1.28789		1589.92	P	1421.75	P	1802.01	P	1988.36	P	2095.34	P	2148.05	P	1604.56	2077.25	1.29459		gb:AK071661.1 /DB_XREF=gi:32981684 /TID=Os.5101.1 /CNT=12 /FEA=FLmRNA /TIER=FL /STK=0 /UG=Os.5101 /UG_TITLE=(japonica cultivar-group) isolate 21652 calmodulin-related protein mRNA, partial cds /DEF=Oryza sativa (japonica cultivar-group) cDNA clone:J023105
Os.52902.1.S1_at	509.52	P	438.97	P	520.63	P	458.62	P	524.08	P	566.68	P	489.707	516.46	1.05463		570.72	P	593.77	P	554.4	P	790.67	P	784.11	P	875.64	P	572.963	816.807	1.42558		503.54	P	455.15	P	535.75	P	856.16	P	886.44	P	906.47	P	498.147	883.023	1.77262		gb:AK069813.1 /DB_XREF=gi:32979837 /TID=Os.52902.1 /CNT=2 /FEA=FLmRNA /TIER=FL /STK=1 /UG=Os.52902 /UG_TITLE=(japonica cultivar-group) cDNA clone:J023030F23, full insert sequence /DEF=Oryza sativa (japonica cultivar-group) cDNA clone:J023030F23, full inse
Os.55455.1.S1_at	97.45	P	140.7	P	165.77	P	103.64	P	137.39	P	172.21	P	134.64	137.747	1.02307		103.21	P	99.35	P	102.96	P	157.6	P	213.41	P	215.41	P	101.84	195.473	1.91942		79.83	P	82.82	P	109.37	P	159.98	P	179.13	P	178.06	P	90.6733	172.39	1.90122		gb:AK108118.1 /DB_XREF=gi:32993327 /TID=Os.55455.1 /CNT=3 /FEA=FLmRNA /TIER=FL /STK=1 /UG=Os.55455 /UG_TITLE=(japonica cultivar-group) cDNA clone:002-139-C07, full insert sequence /DEF=Oryza sativa (japonica cultivar-group) cDNA clone:002-139-C07, full in
Os.56988.1.S1_at	58.07	P	48.91	P	59.18	P	69.84	P	72.43	P	61.93	P	55.3867	68.0667	1.22894		56.59	P	58.47	P	55.56	P	96.26	P	99.37	P	121.92	P	56.8733	105.85	1.86115		44.5	P	49.99	P	61.63	P	106.78	P	91.8	P	103.98	P	52.04	100.853	1.938		gb:AK110695.1 /DB_XREF=gi:32995904 /TID=Os.56988.1 /CNT=1 /FEA=FLmRNA /TIER=FL /STK=1 /UG=Os.56988 /UG_TITLE=(japonica cultivar-group) cDNA clone:002-170-A09, full insert sequence /DEF=Oryza sativa (japonica cultivar-group) cDNA clone:002-170-A09, full in
Os.6328.1.S1_at	593.35	P	554.99	P	597.28	P	542.36	P	478.78	P	598.76	P	581.873	539.967	-1.07761		681.36	P	657.32	P	783.43	P	701.01	P	729.36	P	847.67	P	707.37	759.347	1.07348		558.87	P	492.17	P	686.53	P	636.23	P	685.58	P	765.36	P	579.19	695.723	1.2012		gb:AK059273.1 /DB_XREF=gi:32969291 /TID=Os.6328.1 /CNT=43 /FEA=FLmRNA /TIER=FL /STK=0 /UG=Os.6328 /UG_TITLE=(japonica cultivar-group) cDNA clone:J033055B08, full insert sequence /DEF=Oryza sativa (japonica cultivar-group) cDNA clone:001-025-C01, full inse
Os.7687.1.S1_at	1991.52	P	1889.36	P	1762.64	P	1845.73	P	1859.68	P	1890.47	P	1881.17	1865.29	-1.00851		1676.96	P	1816.49	P	1799.31	P	1597.92	P	1526.73	P	1633.61	P	1764.25	1586.09	-1.11233		1889.57	P	1848.81	P	1794.63	P	1538.14	P	1559.58	P	1477.74	P	1844.34	1525.15	-1.20928		gb:AK121989.1 /DB_XREF=gi:37991612 /TID=Os.7687.1 /CNT=25 /FEA=FLmRNA /TIER=FL /STK=1 /UG=Os.7687 /UG_TITLE=(japonica cultivar-group) cDNA clone:001-122-D03, full insert sequence /DEF=Oryza sativa (japonica cultivar-group) cDNA clone:J033109C03, full inse
Os.7855.1.S1_at	2025.53	P	2237.38	P	2153.28	P	1855.14	P	2195.65	P	2006.63	P	2138.73	2019.14	-1.05923		1878.87	P	2124.97	P	2261.19	P	1957.05	P	1885.93	P	1948.45	P	2088.34	1930.48	-1.08178		2197.94	P	2394.36	P	2250.52	P	1726.76	P	1801.88	P	1735.67	P	2280.94	1754.77	-1.29985		gb:AK073361.1 /DB_XREF=gi:32983384 /TID=Os.7855.1 /CNT=7 /FEA=FLmRNA /TIER=FL /STK=1 /UG=Os.7855 /UG_TITLE=(japonica cultivar-group) cDNA clone:J033027E22, full insert sequence /DEF=Oryza sativa (japonica cultivar-group) cDNA clone:J033027E22, full insert
Os.8622.1.S1_at	331.12	P	359.22	P	302.12	P	241.53	P	330.68	P	255.16	P	330.82	275.79	-1.19954		176.13	P	277.39	P	282.85	P	209.79	P	163.56	P	208.32	P	245.457	193.89	-1.26596		282.06	P	295.57	P	244.15	P	202.26	P	187.61	P	172.5	P	273.927	187.457	-1.46128		gb:AK103483.1 /DB_XREF=gi:32988692 /TID=Os.8622.1 /CNT=17 /FEA=FLmRNA /TIER=FL /STK=2 /UG=Os.8622 /UG_TITLE=(japonica cultivar-group) cDNA clone:J033130J12, full insert sequence /DEF=Oryza sativa (japonica cultivar-group) cDNA clone:J033130J12, full inser
Os.9162.1.S1_at	1254.81	P	1115.4	P	1015.79	P	1095.9	P	1139.4	P	1024.88	P	1128.67	1086.73	-1.03859		1345.9	P	1301.5	P	1140.28	P	1063.34	P	919.82	P	931.45	P	1262.56	971.537	-1.29955		1309.27	P	1235.58	P	1182.55	P	869.24	P	845.74	P	850.5	P	1242.47	855.16	-1.45291		gb:AK070351.1 /DB_XREF=gi:32980375 /TID=Os.9162.1 /CNT=15 /FEA=FLmRNA /TIER=FL /STK=0 /UG=Os.9162 /UG_TITLE=(japonica cultivar-group) cDNA clone:J023054M12, full insert sequence /DEF=Oryza sativa (japonica cultivar-group) cDNA clone:J023054M12, full inser
Os.9320.1.S1_at	2534.61	P	2349.78	P	2240.47	P	2130.57	P	2565	P	2243.12	P	2374.95	2312.9	-1.02683		2744.94	P	2567.94	P	2680.27	P	2279.95	P	2036.81	P	2310.28	P	2664.38	2209.01	-1.20614		2483.96	P	2542.66	P	2584.36	P	2050.25	P	1991.53	P	1931.39	P	2536.99	1991.06	-1.27419		gb:AK059889.1 /DB_XREF=gi:32969907 /TID=Os.9320.1 /CNT=9 /FEA=FLmRNA /TIER=FL /STK=1 /UG=Os.9320 /UG_TITLE=(japonica cultivar-group) cDNA clone:006-208-C11, full insert sequence /DEF=Oryza sativa (japonica cultivar-group) cDNA clone:006-208-C11, full inse
Os.9945.1.S1_at	1371.05	P	1496.23	P	1490.73	P	1368.36	P	1511.32	P	1505.27	P	1452.67	1461.65	1.00618		1529.6	P	1528.55	P	1680.45	P	1332.05	P	1266.85	P	1448.47	P	1579.53	1349.12	-1.17078		1423.37	P	1431.54	P	1477.05	P	1205.56	P	1236.51	P	1141.52	P	1443.99	1194.53	-1.20883		gb:AK073044.1 /DB_XREF=gi:32983067 /TID=Os.9945.1 /CNT=10 /FEA=FLmRNA /TIER=FL /STK=1 /UG=Os.9945 /UG_TITLE=(japonica cultivar-group) cDNA clone:J033001E11, full insert sequence /DEF=Oryza sativa (japonica cultivar-group) cDNA clone:J033001E11, full inser
OsAffx.17472.1.S1_at	77.42	P	69.43	P	54.4	P	103.87	P	110.73	P	82.63	P	67.0833	99.0767	1.47692		74.92	P	89.71	P	66.26	P	152.79	P	119.59	P	137.96	P	76.9633	136.78	1.77721		73.57	P	71.54	P	62.5	P	188.09	P	155.7	P	129.41	P	69.2033	157.733	2.27927		tigr:9636.m04292 /TID=OsAffx.17472.1 /CNT=3 /FEA=mRNA /TIER=ConsEnd /STK=0 /NOTE=sequence(s) not in UniGene /DEF=Auxin responsive protein, putative /REP_ORG=O. sativa
OsAffx.24695.1.S1_at	292.57	P	216.21	P	182.96	P	200.12	P	176.68	P	142.36	P	230.58	173.053	-1.33242		155.09	P	158.05	P	111.08	P	70.99	P	76.24	P	75.22	P	141.407	74.15	-1.90704		185	P	175.91	P	156.1	P	94.74	P	86	P	90.74	P	172.337	90.4933	-1.90441		tigr:9630.m04123 /TID=OsAffx.24695.1 /CNT=1 /FEA=mRNA /TIER=ConsEnd /STK=0 /NOTE=sequence(s) not in UniGene /DEF=Similar to AL161594 small auxin up RNA /REP_ORG=O. sativa
OsAffx.2511.1.S1_at	153.35	P	146.53	P	130.24	P	129.23	P	167.35	P	128.04	P	143.373	141.54	-1.01295		270.99	P	217.93	P	200.64	P	224.28	P	155.73	P	176.39	P	229.853	185.467	-1.23932		220.82	P	219.32	P	239.83	P	148.87	P	135.65	P	112.71	P	226.657	132.41	-1.71178		tigr:9630.m00423 /TID=OsAffx.2511.1 /CNT=1 /FEA=mRNA /TIER=ConsEnd /STK=0 /NOTE=sequence(s) not in UniGene /DEF=Auxin responsive protein, putative /REP_ORG=O. sativa
OsAffx.25512.1.S1_s_at	265.06	P	260.25	P	273.68	P	237.98	P	234.77	P	208.85	P	266.33	227.2	-1.17223		285.1	P	251.82	P	246.09	P	190.02	P	216.24	P	218.85	P	261.003	208.37	-1.2526		278.37	P	244.47	P	249.68	P	166.36	P	154.83	P	147.85	P	257.507	156.347	-1.64702		tigr:9631.m04181 /TID=OsAffx.25512.1 /CNT=1 /FEA=mRNA /TIER=ConsEnd /STK=0 /NOTE=sequence(s) not in UniGene /DEF=auxin-induced protein aux28. (soybean /REP_ORG=O. sativa
OsAffx.26801.1.S1_x_at	182.31	P	187.59	P	144.5	P	174.2	P	155.55	P	166.43	P	171.467	165.393	-1.03672		216.32	P	217.23	P	220.83	P	150.56	P	157.08	P	169.14	P	218.127	158.927	-1.3725		163.3	P	159.95	P	171.83	P	208.9	P	204.34	P	226.47	P	165.027	213.237	1.29213		tigr:9633.m00857 /TID=OsAffx.26801.1 /CNT=1 /FEA=mRNA /TIER=ConsEnd /STK=0 /NOTE=sequence(s) not in UniGene /DEF=AUXIAA family /REP_ORG=O. sativa
OsAffx.28651.1.S1_x_at	146.42	P	125.04	P	142.5	P	161.16	P	139.68	P	129.72	P	137.987	143.52	1.0401		103.98	P	129.78	P	125.78	P	93.02	P	84.97	P	107.15	P	119.847	95.0467	-1.26092		121.5	P	106.75	P	119.08	P	77.9	P	78.58	P	76.3	P	115.777	77.5933	-1.4921		tigr:9635.m02806 /TID=OsAffx.28651.1 /CNT=1 /FEA=mRNA /TIER=ConsEnd /STK=0 /NOTE=sequence(s) not in UniGene /DEF=Piwi domain, putative /REP_ORG=O. sativa
[truncated: 4 more columns]

## Sheet: Response to auxin stimulus
Probe set	CK-6 h-rep1	CK-6 h-rep1 call	CK-6 h-rep2	CK-6 h-rep2 call	CK-6 h-rep3	CK-6 h-rep3 call	LK-6 h-rep1	LK-6 h-rep1 call	LK-6 h-rep2	LK-6 h-rep2 call	LK-6 h-rep3	LK-6 h-rep3 call	CK-6 h ave	LK-6 h ave	6 h FC		CK-3 d-rep1	CK-3 d-rep1 call	CK-3 d-rep2	CK-3 d-rep2 call	CK-3 d-rep3	CK-3 d-rep3 call	LK-3 d-rep1	LK-3 d-rep1 call	LK-3 d-rep2	LK-3 d-rep2 call	LK-3 d-rep3	LK-3 d-rep3 call	CK-3 d ave	LK-3 d ave	3 d FC		CK-5 d-rep1	CK-5 d-rep1 call	CK-5 d-rep2	CK-5 d-rep2 call	CK-5 d-rep3	CK-5 d-rep3 call	LK-5 d-rep1	LK-5 d-rep1 call	LK-5 d-rep2	LK-5 d-rep2 call	LK-5 d-rep3	LK-5 d-rep3 call	CK-5 d ave	LK-5 d ave	5 d FC	Annotation	Target Description
Os.47560.1.S1_at	721.36	P	628.51	P	606.87	P	672.85	P	829.76	P	627.82	P	652.247	710.143	1.08876		858.07	P	1026.19	P	1036.75	P	683.49	P	506.22	P	640.91	P	973.67	610.207	-1.59564		840.76	P	816.17	P	835.5	P	410.02	P	380.33	P	347.88	P	830.81	379.41	-2.18974	actin, putative, expressed	gb:AK063572.1 /DB_XREF=gi:32973590 /TID=Os.47560.1 /CNT=3 /FEA=FLmRNA /TIER=FL /STK=1 /UG=Os.47560 /UG_TITLE=(japonica cultivar-group) cDNA clone:001-117-G08, full insert sequence /DEF=Oryza sativa (japonica cultivar-group) cDNA clone:001-117-G08, full in
Os.5091.1.S1_at	170.45	P	170.92	P	168.19	P	133.57	P	173.79	P	169.92	P	169.853	159.093	-1.06763		161.43	P	166.75	P	170.8	P	124.2	P	140.65	P	124.65	P	166.327	129.833	-1.28108		180.69	P	162.96	P	177.11	P	130.75	P	129.52	P	125.49	P	173.587	128.587	-1.34996	auxin-induced protein 5NG4, putative, expressed	gb:AK071683.1 /DB_XREF=gi:32981706 /TID=Os.5091.1 /CNT=6 /FEA=FLmRNA /TIER=FL /STK=2 /UG=Os.5091 /UG_TITLE=(japonica cultivar-group) cDNA clone:J023096J12, full insert sequence /DEF=Oryza sativa (japonica cultivar-group) cDNA clone:J023109M16, full insert
Os.12735.1.S1_at	2139.46	P	1499.04	P	1265.23	P	1521.06	P	1463.14	P	1385.28	P	1634.58	1456.49	-1.12227		1164.98	P	1454.6	P	1505.32	P	1581.28	P	1136.03	P	1475.01	P	1374.97	1397.44	1.01634		1396.58	P	1245.41	P	1140.9	P	1868.43	P	1714.98	P	1558.94	P	1260.96	1714.12	1.35937	auxin-repressed protein, putative, expressed	gb:AK119708.1 /DB_XREF=gi:37989331 /TID=Os.12735.1 /CNT=174 /FEA=FLmRNA /TIER=FL+Stack /STK=8 /UG=Os.12735 /UG_TITLE=(japonica cultivar-group) cDNA clone:006-202-H08, full insert sequence /DEF=Oryza sativa (japonica cultivar-group) cDNA clone:002-157-E08,
Os.56988.1.S1_at	58.07	P	48.91	P	59.18	P	69.84	P	72.43	P	61.93	P	55.3867	68.0667	1.22894		56.59	P	58.47	P	55.56	P	96.26	P	99.37	P	121.92	P	56.8733	105.85	1.86115		44.5	P	49.99	P	61.63	P	106.78	P	91.8	P	103.98	P	52.04	100.853	1.938	flavoprotein wrbA, putative, expressed	gb:AK110695.1 /DB_XREF=gi:32995904 /TID=Os.56988.1 /CNT=1 /FEA=FLmRNA /TIER=FL /STK=1 /UG=Os.56988 /UG_TITLE=(japonica cultivar-group) cDNA clone:002-170-A09, full insert sequence /DEF=Oryza sativa (japonica cultivar-group) cDNA clone:002-170-A09, full in
Os.9162.1.S1_at	1254.81	P	1115.4	P	1015.79	P	1095.9	P	1139.4	P	1024.88	P	1128.67	1086.73	-1.03859		1345.9	P	1301.5	P	1140.28	P	1063.34	P	919.82	P	931.45	P	1262.56	971.537	-1.29955		1309.27	P	1235.58	P	1182.55	P	869.24	P	845.74	P	850.5	P	1242.47	855.16	-1.45291	NADPH-dependent FMN reductase domain containing protein, expressed	gb:AK070351.1 /DB_XREF=gi:32980375 /TID=Os.9162.1 /CNT=15 /FEA=FLmRNA /TIER=FL /STK=0 /UG=Os.9162 /UG_TITLE=(japonica cultivar-group) cDNA clone:J023054M12, full insert sequence /DEF=Oryza sativa (japonica cultivar-group) cDNA clone:J023054M12, full inser
Os.9320.1.S1_at	2534.61	P	2349.78	P	2240.47	P	2130.57	P	2565	P	2243.12	P	2374.95	2312.9	-1.02683		2744.94	P	2567.94	P	2680.27	P	2279.95	P	2036.81	P	2310.28	P	2664.38	2209.01	-1.20614		2483.96	P	2542.66	P	2584.36	P	2050.25	P	1991.53	P	1931.39	P	2536.99	1991.06	-1.27419	NADPH-dependent FMN reductase domain containing protein, expressed	gb:AK059889.1 /DB_XREF=gi:32969907 /TID=Os.9320.1 /CNT=9 /FEA=FLmRNA /TIER=FL /STK=1 /UG=Os.9320 /UG_TITLE=(japonica cultivar-group) cDNA clone:006-208-C11, full insert sequence /DEF=Oryza sativa (japonica cultivar-group) cDNA clone:006-208-C11, full inse
Os.5101.1.S1_at	1304.45	P	1461.54	P	1544.2	P	1333.06	P	1684.44	P	1760.97	P	1436.73	1592.82	1.10864		1375.75	P	1749.18	P	1928.02	P	2037.46	P	2026.68	P	2443.48	P	1684.32	2169.21	1.28789		1589.92	P	1421.75	P	1802.01	P	1988.36	P	2095.34	P	2148.05	P	1604.56	2077.25	1.29459	OsCML18 - Calmodulin-related calcium sensor protein, expressed	gb:AK071661.1 /DB_XREF=gi:32981684 /TID=Os.5101.1 /CNT=12 /FEA=FLmRNA /TIER=FL /STK=0 /UG=Os.5101 /UG_TITLE=(japonica cultivar-group) isolate 21652 calmodulin-related protein mRNA, partial cds /DEF=Oryza sativa (japonica cultivar-group) cDNA clone:J023105
Os.21108.1.S1_at	273.93	P	244.38	P	238.45	P	270.39	P	256.49	P	206.21	P	252.253	244.363	-1.03229		223.42	P	234.69	P	227.43	P	200.42	P	174.11	P	198.6	P	228.513	191.043	-1.19613		281.53	P	263.62	P	259.91	P	194.99	P	186.52	P	187.27	P	268.353	189.593	-1.41542	OsGH3.5 - Probable indole-3-acetic acid-amido synthetase, expressed	gb:CB661567 /DB_XREF=gi:29665292 /DB_XREF=OSJNEd04J21.r /CLONE=OSJNEd04J21 /TID=Os.21108.1 /CNT=30 /FEA=FLmRNA /TIER=Stack /STK=10 /UG=Os.21108 /UG_TITLE=(japonica cultivar-group) cDNA clone:J023108I12, full insert sequence /FL=gb:AK071721.1 /REP_ORG=O. s
Os.11798.1.S1_at	179.9	P	249.53	P	239.89	P	192.18	P	218.02	P	281.7	P	223.107	230.633	1.03374		206.11	P	282.36	P	327.82	P	423.88	P	485.21	P	525.87	P	272.097	478.32	1.7579		265.25	P	244.84	P	258.51	P	382.13	P	413.99	P	481.58	P	256.2	425.9	1.66237	OsGH3.8 - Probable indole-3-acetic acid-amido synthetase, expressed	gb:AK101193.1 /DB_XREF=gi:32986402 /TID=Os.11798.1 /CNT=5 /FEA=FLmRNA /TIER=FL /STK=0 /UG=Os.11798 /UG_TITLE=(japonica cultivar-group) cDNA clone:J033030I03, full insert sequence /DEF=Oryza sativa (japonica cultivar-group) cDNA clone:J033030I03, full inse
Os.4806.1.S1_at	375	P	331.68	P	364.38	P	274.04	P	265.31	P	272.86	P	357.02	270.737	-1.3187		302.21	P	272.58	P	288.64	P	197.64	P	242.73	P	220.07	P	287.81	220.147	-1.30736		274.61	P	278.3	P	264.97	P	249.5	P	241.61	P	244.85	P	272.627	245.32	-1.11131	OsIAA10	gb:AK069892.1 /DB_XREF=gi:32979916 /TID=Os.4806.1 /CNT=23 /FEA=FLmRNA /TIER=FL /STK=1 /UG=Os.4806 /UG_TITLE=(japonica cultivar-group) cDNA clone:001-040-C05, full insert sequence /DEF=Oryza sativa (japonica cultivar-group) cDNA clone:J023039N11, full inse
OsAffx.25512.1.S1_s_at	265.06	P	260.25	P	273.68	P	237.98	P	234.77	P	208.85	P	266.33	227.2	-1.17223		285.1	P	251.82	P	246.09	P	190.02	P	216.24	P	218.85	P	261.003	208.37	-1.2526		278.37	P	244.47	P	249.68	P	166.36	P	154.83	P	147.85	P	257.507	156.347	-1.64702	OsIAA11	tigr:9631.m04181 /TID=OsAffx.25512.1 /CNT=1 /FEA=mRNA /TIER=ConsEnd /STK=0 /NOTE=sequence(s) not in UniGene /DEF=auxin-induced protein aux28. (soybean /REP_ORG=O. sativa
Os.9945.1.S1_at	1371.05	P	1496.23	P	1490.73	P	1368.36	P	1511.32	P	1505.27	P	1452.67	1461.65	1.00618		1529.6	P	1528.55	P	1680.45	P	1332.05	P	1266.85	P	1448.47	P	1579.53	1349.12	-1.17078		1423.37	P	1431.54	P	1477.05	P	1205.56	P	1236.51	P	1141.52	P	1443.99	1194.53	-1.20883	OsIAA12	gb:AK073044.1 /DB_XREF=gi:32983067 /TID=Os.9945.1 /CNT=10 /FEA=FLmRNA /TIER=FL /STK=1 /UG=Os.9945 /UG_TITLE=(japonica cultivar-group) cDNA clone:J033001E11, full insert sequence /DEF=Oryza sativa (japonica cultivar-group) cDNA clone:J033001E11, full inser
OsAffx.26801.1.S1_x_at	182.31	P	187.59	P	144.5	P	174.2	P	155.55	P	166.43	P	171.467	165.393	-1.03672		216.32	P	217.23	P	220.83	P	150.56	P	157.08	P	169.14	P	218.127	158.927	-1.3725		163.3	P	159.95	P	171.83	P	208.9	P	204.34	P	226.47	P	165.027	213.237	1.29213	OsIAA16	tigr:9633.m00857 /TID=OsAffx.26801.1 /CNT=1 /FEA=mRNA /TIER=ConsEnd /STK=0 /NOTE=sequence(s) not in UniGene /DEF=AUXIAA family /REP_ORG=O. sativa
Os.19952.1.S1_at	111.71	P	130.2	P	118.91	P	122.01	P	121.27	P	126.85	P	120.273	123.377	1.0258		145.15	P	134.86	P	141.94	P	117.53	P	142.2	P	138.82	P	140.65	132.85	-1.05871		129.54	P	140.95	P	141.11	P	190.38	P	199.27	P	226.93	P	137.2	205.527	1.49801	OsIAA2	gb:AK100314.1 /DB_XREF=gi:32985523 /TID=Os.19952.1 /CNT=6 /FEA=FLmRNA /TIER=FL /STK=1 /UG=Os.19952 /UG_TITLE=(japonica cultivar-group) P0710E05.9 (P0710E05.9), mRNA /DEF=Oryza sativa (japonica cultivar-group) cDNA clone:J023078N13, full insert sequence. /
Os.7687.1.S1_at	1991.52	P	1889.36	P	1762.64	P	1845.73	P	1859.68	P	1890.47	P	1881.17	1865.29	-1.00851		1676.96	P	1816.49	P	1799.31	P	1597.92	P	1526.73	P	1633.61	P	1764.25	1586.09	-1.11233		1889.57	P	1848.81	P	1794.63	P	1538.14	P	1559.58	P	1477.74	P	1844.34	1525.15	-1.20928	OsIAA21	gb:AK121989.1 /DB_XREF=gi:37991612 /TID=Os.7687.1 /CNT=25 /FEA=FLmRNA /TIER=FL /STK=1 /UG=Os.7687 /UG_TITLE=(japonica cultivar-group) cDNA clone:001-122-D03, full insert sequence /DEF=Oryza sativa (japonica cultivar-group) cDNA clone:J033109C03, full inse
Os.8622.1.S1_at	331.12	P	359.22	P	302.12	P	241.53	P	330.68	P	255.16	P	330.82	275.79	-1.19954		176.13	P	277.39	P	282.85	P	209.79	P	163.56	P	208.32	P	245.457	193.89	-1.26596		282.06	P	295.57	P	244.15	P	202.26	P	187.61	P	172.5	P	273.927	187.457	-1.46128	OsIAA24	gb:AK103483.1 /DB_XREF=gi:32988692 /TID=Os.8622.1 /CNT=17 /FEA=FLmRNA /TIER=FL /STK=2 /UG=Os.8622 /UG_TITLE=(japonica cultivar-group) cDNA clone:J033130J12, full insert sequence /DEF=Oryza sativa (japonica cultivar-group) cDNA clone:J033130J12, full inser
Os.10109.1.S1_at	1831.73	P	1887.55	P	1845.78	P	1603.75	P	1946.2	P	1848.76	P	1855.02	1799.57	-1.03081		2160.02	P	1898.58	P	2104.47	P	1728.41	P	1702.34	P	1715.08	P	2054.36	1715.28	-1.19768		1984.42	P	2072.48	P	2036.52	P	1598.73	P	1718.5	P	1672.39	P	2031.14	1663.21	-1.22122	OsIAA30	gb:AK068213.1 /DB_XREF=gi:32978231 /TID=Os.10109.1 /CNT=33 /FEA=FLmRNA /TIER=FL /STK=5 /UG=Os.10109 /UG_TITLE=(japonica cultivar-group) cDNA clone:J013149K13, full insert sequence /DEF=Oryza sativa (japonica cultivar-group) cDNA clone:J013149K13, full ins
Os.7855.1.S1_at	2025.53	P	2237.38	P	2153.28	P	1855.14	P	2195.65	P	2006.63	P	2138.73	2019.14	-1.05923		1878.87	P	2124.97	P	2261.19	P	1957.05	P	1885.93	P	1948.45	P	2088.34	1930.48	-1.08178		2197.94	P	2394.36	P	2250.52	P	1726.76	P	1801.88	P	1735.67	P	2280.94	1754.77	-1.29985	OsIAA31	gb:AK073361.1 /DB_XREF=gi:32983384 /TID=Os.7855.1 /CNT=7 /FEA=FLmRNA /TIER=FL /STK=1 /UG=Os.7855 /UG_TITLE=(japonica cultivar-group) cDNA clone:J033027E22, full insert sequence /DEF=Oryza sativa (japonica cultivar-group) cDNA clone:J033027E22, full insert
OsAffx.24695.1.S1_at	292.57	P	216.21	P	182.96	P	200.12	P	176.68	P	142.36	P	230.58	173.053	-1.33242		155.09	P	158.05	P	111.08	P	70.99	P	76.24	P	75.22	P	141.407	74.15	-1.90704		185	P	175.91	P	156.1	P	94.74	P	86	P	90.74	P	172.337	90.4933	-1.90441	OsSAUR11 - Auxin-responsive SAUR gene family member, expressed	tigr:9630.m04123 /TID=OsAffx.24695.1 /CNT=1 /FEA=mRNA /TIER=ConsEnd /STK=0 /NOTE=sequence(s) not in UniGene /DEF=Similar to AL161594 small auxin up RNA /REP_ORG=O. sativa
Os.55455.1.S1_at	97.45	P	140.7	P	165.77	P	103.64	P	137.39	P	172.21	P	134.64	137.747	1.02307		103.21	P	99.35	P	102.96	P	157.6	P	213.41	P	215.41	P	101.84	195.473	1.91942		79.83	P	82.82	P	109.37	P	159.98	P	179.13	P	178.06	P	90.6733	172.39	1.90122	OsSAUR19 - Auxin-responsive SAUR gene family member, expressed	gb:AK108118.1 /DB_XREF=gi:32993327 /TID=Os.55455.1 /CNT=3 /FEA=FLmRNA /TIER=FL /STK=1 /UG=Os.55455 /UG_TITLE=(japonica cultivar-group) cDNA clone:002-139-C07, full insert sequence /DEF=Oryza sativa (japonica cultivar-group) cDNA clone:002-139-C07, full in
OsAffx.2511.1.S1_at	153.35	P	146.53	P	130.24	P	129.23	P	167.35	P	128.04	P	143.373	141.54	-1.01295		270.99	P	217.93	P	200.64	P	224.28	P	155.73	P	176.39	P	229.853	185.467	-1.23932		220.82	P	219.32	P	239.83	P	148.87	P	135.65	P	112.71	P	226.657	132.41	-1.71178	OsSAUR5 - Auxin-responsive SAUR gene family member, expressed	tigr:9630.m00423 /TID=OsAffx.2511.1 /CNT=1 /FEA=mRNA /TIER=ConsEnd /STK=0 /NOTE=sequence(s) not in UniGene /DEF=Auxin responsive protein, putative /REP_ORG=O. sativa
OsAffx.17472.1.S1_at	77.42	P	69.43	P	54.4	P	103.87	P	110.73	P	82.63	P	67.0833	99.0767	1.47692		74.92	P	89.71	P	66.26	P	152.79	P	119.59	P	137.96	P	76.9633	136.78	1.77721		73.57	P	71.54	P	62.5	P	188.09	P	155.7	P	129.41	P	69.2033	157.733	2.27927	OsSAUR7 - Auxin-responsive SAUR gene family member, expressed	tigr:9636.m04292 /TID=OsAffx.17472.1 /CNT=3 /FEA=mRNA /TIER=ConsEnd /STK=0 /NOTE=sequence(s) not in UniGene /DEF=Auxin responsive protein, putative /REP_ORG=O. sativa
OsAffx.28651.1.S1_x_at	146.42	P	125.04	P	142.5	P	161.16	P	139.68	P	129.72	P	137.987	143.52	1.0401		103.98	P	129.78	P	125.78	P	93.02	P	84.97	P	107.15	P	119.847	95.0467	-1.26092		121.5	P	106.75	P	119.08	P	77.9	P	78.58	P	76.3	P	115.777	77.5933	-1.4921	retrotransposon protein, putative, unclassified, expressed	tigr:9635.m02806 /TID=OsAffx.28651.1 /CNT=1 /FEA=mRNA /TIER=ConsEnd /STK=0 /NOTE=sequence(s) not in UniGene /DEF=Piwi domain, putative /REP_ORG=O. sativa
[truncated: 4 more columns]
